# Supplementary material for: Integrative transcriptomic and metabolomic analyses unveil tanshinone biosynthesis in Salvia miltiorrhiza root under N starvation stress
Source: PLoS One. 2022 Aug 25;17(8):e0273495. doi: 10.1371/journal.pone.0273495 (PMC9409544; doi:10.1371/journal.pone.0273495)
Supplement: S1 Table — N0: No nitrogen; Nl: Low nitrogen level; Nf: Normal nitrogen level; DAT: Days after transplanting. (XLSX) [file pone.0273495.s011.xlsx]

## Sheet: Sheet1
S1 Table Primer sequences for real-time PCR of S. miltiorrhiza
Gene ID	Abbreviation	Gene Bank	Forward primers(5’-3’)	Reverse primers(5’-3’)	length(bp)
CL29932Contig1	HMGR	JN831102.1	TCGTCTCGGCGATCTACATA	GTCCTTCCCGTCGTTTAC	101
CL589Contig1	DXR	DQ991431.1	CACCATGACCGGAGTTCTTA	TGTCAGCTCCACAACCTT	103
CL1195Contig2	GGPS	FJ178784.1	CGAGAAGCTCAACGAGGA	GTTCTGCCTATGTGCAATGTA	103
CL980Contig2	CPS1	KC814639.1	CGACAGCTTTCTTTCATTCAA	TGCATGTCTTCTTCGAGTTC	101
CL1558Contig1	DXS2	FJ643618.1	CGTAGCTGATGCGAGATT	AATAGATCCCTCTTCAACAGTG	100
CL31583Contig1	MCS	JX233816.1	AGATATTTCCAGACACAGATCC	CTAAGTTGCCAAGTTCGTAG	108
CL4842Contig1	FPS	HQ687768.1	ATTTCAAACTGCTTCTGGACA	TGTACTGAACAATGCGGC	107
CL870Contig1	HDS	KJ746807.1	CAATCATGGGTTGCATCG	CACCGTCTTGCCAACATAAA	107
CL2749Contig1	KSL	EF635966.1	TGTCCGATGTTCGCATAG	ATTCAAGGATCTTGTAGGACTC	108
CL10790Contig1	AACT	EF635969.1	GATCTCGACTTGGACACG	TCAGCGCATAATTCAGCAC	106
CL1Contig246	SQS	JX069969.1	TGGTCTAACTGCGAAAGTTATT	GATCGGCATCATCAACCT	107
CL10410Contig1	HMGS	FJ785326.1	GCATCTCAACAAGTCGCTAA	GGGAAGCAAATGCAGCATA	115
Actin	18S		CGGCTACCACATCCAAGGAA	GCTGGAATTACCGCGGCT	187
