# Supplementary material for: Integrative transcriptomic and metabolomic analyses unveil tanshinone biosynthesis in Salvia miltiorrhiza root under N starvation stress
Source: PLoS One. 2022 Aug 25;17(8):e0273495. doi: 10.1371/journal.pone.0273495 (PMC9409544; doi:10.1371/journal.pone.0273495)
Supplement: S4 Table — (XLSX) [file pone.0273495.s014.xlsx]

## Sheet: Sheet1
S4 Table Differentially expressed (common) genes in N0 vs. Nl, N0 vs. Nf, and Nl vs. Nf at 45, 60, and 75 days after transplanting (DAT).
45DAT
Gene ID	Nl-FPKM	N0-FPKM	log2FoldChange	p-value	padj	up/down	Nf-FPKM	N0-FPKM	log2FoldChange	p-value	padj	up_down	Nf-FPKM	Nl-FPKM	log2FoldChange	p-value	padj	up_down	length	NR.id.and.Des	NR.e.value	swiss.id	swiss.e.value	swiss.Des	KOG.id	KOG.e.value	KOG.Des	kegg.id	kegg.term	kegg_hits_numbers	KO_ENTRY	KO_name	KO_Definition	GO.id	GO.term
CL5647Contig1	414.874	171.266	-1.27644	0.0301456	1	Down	833.748	163.451	-2.35075	5.5164e-09	6.57416e-06	Down	836.317	397.206	-1.07416	0.00808713	1	Down	2423	gi|802578036|ref|XP_012069316.1|PREDICTED: expansin-like A1 [Jatropha curcas] &gt;gi|643733568|gb|KDP40448.1| hypothetical protein JCGZ_03948 [Jatropha curcas]	4.57381e-64	sp|Q9LZT4|EXLA1_ARATH	2e-51	Expansin-like A1 OS=Arabidopsis thaliana GN=EXLA1 PE=2 SV=1	-	-	-	-	-	-	-	-	-	-	-
comp49594_c0_seq28_3	42.8393	0	-	0.00414912	1	Down	271.795	0	-	1.14265e-15	4.41923e-12	Down	272.624	41.0881	-2.73012	0.000419448	0.233557	Down	874	-	-	-	-	-	-	-	-	-	-	-	-	-	-	-	-
comp50213_c0_seq1_1	1989.11	2929.35	0.558453	0.0389403	1	Up	1193.4	2795.03	1.22779	1.72817e-07	0.000168546	Up	1197.12	1906.21	0.671138	0.0219492	1	Up	2992	gi|747073856|ref|XP_011083903.1|PREDICTED: 3-ketoacyl-CoA synthase 4 [Sesamum indicum]	0	sp|Q9LN49|KCS4_ARATH	0	3-ketoacyl-CoA synthase 4 OS=Arabidopsis thaliana GN=KCS4 PE=2 SV=1				ko00062	Fatty acid elongation	1	K15397	KCS	3-ketoacyl-CoA synthase	GO:0016021;GO:0016747;GO:0006633	integral component of membrane|transferase activity, transferring acyl groups other than amino-acyl groups|fatty acid biosynthetic process
comp57659_c0_seq17_7	659.796	340.695	-0.95354	0.0210535	1	Down	1275.7	325.041	-1.97259	2.05847e-09	2.99836e-06	Down	1279.57	632.103	-1.01742	0.00317256	0.887379	Down	2006	-	-	-	-	-	-	-	-	-	-	-	-	-	-	-	-
comp57890_c0_seq18_4	29.5975	0.512013	-5.85315	0.0482611	1	Down	360.893	0.489009	-9.5275	2.94067e-19	1.94012e-15	Down	362.002	28.4105	-3.6715	5.55448e-07	0.00109517	Down	2188	gi|747055261|ref|XP_011073868.1|PREDICTED: purple acid phosphatase 23 [Sesamum indicum]	0	sp|Q6TPH1|PPA23_ARATH	0	Purple acid phosphatase 23 OS=Arabidopsis thaliana GN=PAP23 PE=1 SV=2	KOG1378	0	Purple acid phosphatase	-	-	-	-	-	-	GO:0005576;GO:0003993;GO:0046872	extracellular region|acid phosphatase activity|metal ion binding
comp62691_c0_seq1_5	243.003	0.480684	-8.98167	4.25473e-08	0.00243188	Down	526.957	0.458225	-10.1674	1.57877e-27	3.54143e-23	Down	528.583	232.595	-1.18431	0.0161684	1	Down	1004	gi|747061495|ref|XP_011077219.1|PREDICTED: zinc finger protein ZAT11-like [Sesamum indicum]	5.59801e-69	sp|Q9SLD4|ZAT11_ARATH	8e-30	Zinc finger protein ZAT11 OS=Arabidopsis thaliana GN=ZAT11 PE=2 SV=1	KOG1721	8e-34	FOG: Zn-finger	-	-	-	-	-	-	GO:0005634;GO:0046872;GO:0003700;GO:0071289;GO:2000280;GO:0006355;GO:0010200;GO:0006351	nucleus|metal ion binding|transcription factor activity, sequence-specific DNA binding|cellular response to nickel ion|regulation of root development|regulation of transcription, DNA-templated|response to chitin|transcription, DNA-templated
60DAT
Gene ID	Nl-FPKM	N0-FPKM	log2FoldChange	p-value	padj	up/down	Nf-FPKM	N0-FPKM	log2FoldChange	p-value	padj	up_down	Nf-FPKM	Nl-FPKM	log2FoldChange	p-value	padj	up_down	length	NR.id.and.Des	NR.e.value	swiss.id	swiss.e.value	swiss.Des	KOG.id	KOG.e.value	KOG.Des	kegg.id	kegg.term	kegg_hits_numbers	KO_ENTRY	KO_name	KO_Definition	GO.id	GO.term
CL109Contig7	734.19	2034.92	1.47075	1.68528e-06	0.00119083	Up	1344.17	1989.26	0.565515	0.0173471	0.663534	Up	1279.03	679.155	-0.913242	0.00911435	1	Down	4320	gi|255566744|ref|XP_002524356.1|short-chain dehydrogenase	1.14564e-104	sp|Q9M9H6|CK1_ARATH	7e-62	Probable choline kinase 1 OS=Arabidopsis thaliana GN=CK1 PE=2 SV=1	KOG1208	2e-88	Dehydrogenases with different specificities (related to short-chain alcohol dehydrogenases)							GO:0005524;GO:0004103;GO:0006657;GO:0009611	ATP binding|choline kinase activity|CDP-choline pathway|response to wounding
CL11680Contig1	501.608	11.6871	-5.42358	1.37243e-14	4.35083e-11	Down	164.596	11.4528	-3.84516	0.044841	1	Down	156.235	464.174	1.57095	0.00316194	0.638156	Up	2053	gi|747060920|ref|XP_011076911.1|PREDICTED: pleiotropic drug resistance protein 2-like [Sesamum indicum]	0	sp|Q7PC84|AB39G_ARATH	0	ABC transporter G family member 39 OS=Arabidopsis thaliana GN=ABCG39 PE=3 SV=1	KOG0065	0	Pleiotropic drug resistance proteins (PDR1-15), ABC superfamily	-	-	-	-	-	-	GO:0016021;GO:0005886;GO:0005524;GO:0042626;GO:0006855;GO:0000302	integral component of membrane|plasma membrane|ATP binding|ATPase activity, coupled to transmembrane movement of substances|drug transmembrane transport|response to reactive oxygen species
CL12516Contig1	629.089	2103.84	1.74168	1.28845e-07	0.000131417	Up	1181.12	2055.95	0.799648	0.00218709	0.179248	Up	1124.35	582.24	-0.949404	0.0101531	1	Down	3437	gi|747060779|ref|XP_011076832.1|PREDICTED: 1-aminocyclopropane-1-carboxylate oxidase 2	1.72151e-76	-	-	-	-	-	-	-	-	-	-	-	-	-	-
CL1727Contig3	374.635	25.3692	-3.88433	2.10853e-07	0.000205496	Down	151.223	24.7671	-2.61018	0.00911363	0.453194	Down	143.714	346.211	1.26845	0.0332374	1	Up	2937	gi|747070972|ref|XP_011082333.1|PREDICTED: uncharacterized protein LOC105165136 [Sesamum indicum]	0	sp|Q8GYA6|PS13B_ARATH	3e-15	26S proteasome non-ATPase regulatory subunit 13 homolog B OS=Arabidopsis thaliana GN=RPN9B PE=1 SV=1	-	-	-	-	-	-	-	-	-	GO:0005829;GO:0005634;GO:0000502;GO:0008541;GO:0005198;GO:0043248;GO:0030163;GO:0006511	cytosol|nucleus|proteasome complex|proteasome regulatory particle, lid subcomplex|structural molecule activity|proteasome assembly|protein catabolic process|ubiquitin-dependent protein catabolic process
CL1Contig235	3261.56	7088.16	1.11985	1.52528e-05	0.00736251	Up	4756.02	6927.41	0.542563	0.00334428	0.240446	Up	4527.89	3019.85	-0.584361	0.0340073	1	Down	2086	gi|729355661|ref|XP_010544947.1|PREDICTED: galactinol synthase 1-like isoform X1 [Tarenaya hassleriana]	1.14138e-132	sp|Q947G8|GOLS1_SOLLC	8e-95	Galactinol synthase 1 OS=Solanum lycopersicum GN=GOLS1 PE=2 SV=1	KOG1950	2e-116	Glycosyl transferase, family 8 - glycogenin	ko00052	Galactose metabolism	1	K18819	GOLS	inositol 3-alpha-galactosyltransferase	GO:0005737;GO:0047216;GO:0046872;GO:0070417;GO:0071465;GO:0006012	cytoplasm|inositol 3-alpha-galactosyltransferase activity|metal ion binding|cellular response to cold|cellular response to desiccation|galactose metabolic process
CL1Contig619	2985.17	4869.2	0.705873	0.00265948	0.41276	Up	6889.06	4759.09	-0.533622	0.00174061	0.152488	Down	6556.87	2759.63	-1.24853	1.7146e-06	0.00302416	Down	2778	gi|747059693|ref|XP_011076240.1|PREDICTED: dehydration-responsive element-binding protein 1D-like [Sesamum indicum]	1.6862e-63	sp|Q9SYS6|DRE1C_ARATH	1e-46	Dehydration-responsive element-binding protein 1C OS=Arabidopsis thaliana GN=DREB1C PE=2 SV=2	-	-	-	-	-	-	-	-	-	GO:0005634;GO:0003677;GO:0003700;GO:0009631;GO:0009409;GO:0006351	nucleus|DNA binding|transcription factor activity, sequence-specific DNA binding|cold acclimation|response to cold|transcription, DNA-templated
CL26147Contig1	171.824	1.86941	-6.5222	3.58556e-07	0.000309244	Down	50.9506	1.83233	-4.79735	0.018925	0.696252	Down	48.3992	159.068	1.71659	0.0482637	1	Up	890	gi|848872292|ref|XP_012836710.1|PREDICTED: pleiotropic drug resistance protein 2-like [Erythranthe guttata]	3.92497e-117	sp|Q2PCF1|PDR2_NICPL	5e-76	Pleiotropic drug resistance protein 2 OS=Nicotiana plumbaginifolia GN=PDR2 PE=1 SV=1	KOG0065	2e-74	Pleiotropic drug resistance proteins (PDR1-15), ABC superfamily	-	-	-	-	-	-	GO:0016021;GO:0005524;GO:0016887;GO:0006810	integral component of membrane|ATP binding|ATPase activity|transport
CL26446Contig1	900.69	3695.34	2.0366	2.32599e-13	6.82074e-10	Up	2539.94	3611.56	0.50783	0.0100092	0.477841	Up	2418.6	833.674	-1.53662	1.22003e-06	0.00231997	Down	1279	gi|747092238|ref|XP_011093871.1|PREDICTED: ethylene-responsive transcription factor ERF017-like [Sesamum indicum]	4.79241e-83	sp|Q84QC2|ERF17_ARATH	1e-46	Ethylene-responsive transcription factor ERF017 OS=Arabidopsis thaliana GN=ERF017 PE=2 SV=1	-	-	-	-	-	-	-	-	-	GO:0005634;GO:0003677;GO:0003700;GO:0009873;GO:0006351	nucleus|DNA binding|transcription factor activity, sequence-specific DNA binding|ethylene-activated signaling pathway|transcription, DNA-templated
CL33687Contig1	151.831	410.108	1.43354	0.0118894	1	Up	37.1597	400.745	3.43087	3.91668e-08	1.89482e-05	Up	35.2845	140.703	1.99555	0.0341601	1	Up	414	-	-	-	-	-	-	-	-	-	-	-	-	-	-	-	-
CL34693Contig1	398.593	21.5724	-4.20766	3.2732e-07	0.000290859	Down	151.046	21.089	-2.84042	0.0031333	0.231833	Down	143.856	369.273	1.36006	0.0154268	1	Up	648	gi|548854219|gb|ERN12143.1|hypothetical protein AMTR_s00191p00039450 [Amborella trichopoda]	3.93539e-17	-	-	-	-	-	-	-	-	-	-	-	-	-	-
CL3858Contig1	209.832	5.62436	-5.2214	0.000478851	0.12079	Down	1095.25	5.50073	-7.63742	6.81202e-11	6.89827e-08	Down	1044.45	193.736	-2.43058	0.00201583	0.484836	Down	1864	gi|156616771|gb|ABU87404.1|SMLII [Salvia miltiorrhiza]	7.95441e-41	sp|Q39529|LEC2_CLAKE	6e-30	Agglutinin-2 OS=Cladrastis kentukea PE=1 SV=1	-	-	-	-	-	-	-	-	-	GO:0005537;GO:0046872	mannose binding|metal ion binding
CL4397Contig1	84.4858	303.902	1.84683	0.00433056	0.566681	Up	632.993	297.083	-1.09132	0.0210871	0.742204	Down	603.456	78.0096	-2.95153	1.49125e-05	0.0149988	Down	1225	gi|848892615|ref|XP_012846377.1|PREDICTED: dehydration-responsive element-binding protein 1E-like [Erythranthe guttata] &gt;gi|604318242|gb|EYU29844.1| hypothetical protein MIMGU_mgv1a014021mg [Erythranthe guttata]	5.91218e-64	sp|Q9LN86|DRE1F_ARATH	1e-37	Dehydration-responsive element-binding protein 1F OS=Arabidopsis thaliana GN=DREB1F PE=2 SV=1	-	-	-	-	-	-	-	-	-	GO:0005634;GO:0043565;GO:0003700;GO:0044212;GO:0016049;GO:0010371;GO:0048510;GO:0050826;GO:0009408;GO:0009414;GO:0006351	nucleus|sequence-specific DNA binding|transcription factor activity, sequence-specific DNA binding|transcription regulatory region DNA binding|cell growth|regulation of gibberellin biosynthetic process|regulation of timing of transition from vegetative to reproductive phase|response to freezing|response to heat|response to water deprivation|transcription, DNA-templated
CL4435Contig1	1136.58	264.593	-2.10286	6.97505e-08	7.50592e-05	Down	510.586	258.592	-0.981479	0.0240296	0.794519	Down	485.913	1051.88	1.1142	0.00314299	0.637504	Up	1997	gi|747085016|ref|XP_011089944.1|PREDICTED: high affinity nitrate transporter 2.4-like [Sesamum indicum]	0	sp|O82811|NRT21_ARATH	0	High-affinity nitrate transporter 2.1 OS=Arabidopsis thaliana GN=NRT2.1 PE=1 SV=1				ko00910	Nitrogen metabolism	1	K02575	NRT, narK, nrtP, nasA	MFS transporter, NNP family, nitrate/nitrite transporter	GO:0016021;GO:0016020;GO:0005886;GO:0015112;GO:0048527;GO:0042128;GO:0015706;GO:0010167	integral component of membrane|membrane|plasma membrane|nitrate transmembrane transporter activity|lateral root development|nitrate assimilation|nitrate transport|response to nitrate
CL4840Contig2	1088.27	2610.2	1.26212	0.0295204	1	Up	4181.01	2550.36	-0.713153	0.00222422	0.18172	Down	3980.21	1004.42	-1.98648	1.43222e-11	1.86446e-07	Down	6864	gi|747071922|ref|XP_011082855.1|PREDICTED: uncharacterized protein LOC105165514 [Sesamum indicum]	5.2449e-79	-	-	-	KOG2789	6e-25	Putative Zn-finger protein	-	-	-	-	-	-	-	-
CL50514Contig1	8085.73	18443.6	1.18967	6.56148e-07	0.000523562	Up	13175.9	18032.3	0.452681	0.00234637	0.188299	Up	12552.5	7471.34	-0.748538	0.0244953	1	Down	2370	gi|747055776|ref|XP_011074134.1|PREDICTED: laccase-14-like [Sesamum indicum]	0	sp|Q9FY79|LAC14_ARATH	0	Laccase-14 OS=Arabidopsis thaliana GN=LAC14 PE=2 SV=1	KOG1263	0	Multicopper oxidases	-	-	-	-	-	-	GO:0048046;GO:0005507;GO:0052716;GO:0046274	apoplast|copper ion binding|hydroquinone:oxygen oxidoreductase activity|lignin catabolic process
CL5075Contig1	1894.54	5089.81	1.42576	2.11986e-08	2.82559e-05	Up	2991.32	4974.96	0.733904	7.33913e-05	0.0123345	Up	2846.93	1754.64	-0.698234	0.0192414	1	Down	2576	gi|747046130|ref|XP_011097836.1|PREDICTED: uncharacterized protein LOC105176659 [Sesamum indicum]	9.40549e-30	-	-	-	-	-	-	-	-	-	-	-	-	-	-
CL5217Contig3	93.7135	9.3793	-3.32071	0.01465	1	Down	254.22	9.16913	-4.79315	8.36882e-07	0.000289024	Down	242.421	86.7491	-1.4826	0.0356155	1	Down	2675	gi|747084351|ref|XP_011089581.1|PREDICTED: mediator of RNA polymerase II transcription subunit 19a [Sesamum indicum]	3.72276e-64	sp|Q9FMP0|MD19A_ARATH	4e-46	Mediator of RNA polymerase II transcription subunit 19a OS=Arabidopsis thaliana GN=MED19A PE=1 SV=1	-	-	-	-	-	-	-	-	-	GO:0016592;GO:0006355;GO:0006351	mediator complex|regulation of transcription, DNA-templated|transcription, DNA-templated
CL53958Contig1	742.794	3.73882	-7.63423	2.35645e-16	9.21342e-13	Down	232.527	3.66465	-5.98758	0.0034658	0.246811	Down	220.77	686.474	1.63666	0.0110203	1	Up	614	gi|604305776|gb|EYU24864.1|hypothetical protein MIMGU_mgv1a023392mg [Erythranthe guttata]	1.10571e-32	-	-	-	-	-	-	-	-	-	-	-	-	-	-
CL561Contig4	173.119	561.234	1.69684	0.000599573	0.143058	Up	890.159	548.395	-0.698846	0.0332886	0.935984	Down	848.165	160.082	-2.40554	1.17884e-07	0.000367857	Down	3082	gi|747048763|ref|XP_011070403.1|PREDICTED: uncharacterized protein LOC105156068 [Sesamum indicum]	1.21628e-109	sp|Q8R1R3|STAR7_MOUSE	2e-08	StAR-related lipid transfer protein 7, mitochondrial OS=Mus musculus GN=Stard7 PE=2 SV=2	KOG2761	1e-78	START domain-containing proteins involved in steroidogenesis/phosphatidylcholine transfer	-	-	-	-	-	-	GO:0005739;GO:0008289;GO:1903955	mitochondrion|lipid binding|positive regulation of protein targeting to mitochondrion
CL62078Contig1	2890.52	27.171	-6.73312	4.89147e-07	0.000400613	Down	369.732	26.5837	-3.79786	2.01362e-07	8.15646e-05	Down	352.478	2669.63	2.92103	0.00321672	0.643874	Up	256	gi|643702030|gb|KDP20462.1|hypothetical protein JCGZ_06007 [Jatropha curcas]	2.93285e-15	-	-	-	-	-	-	-	-	-	-	-	-	-	-
CL63760Contig1	567.186	186.142	-1.60742	0.00110702	0.221585	Down	973.83	181.999	-2.41974	1.80078e-10	1.65525e-07	Down	927.042	524.622	-0.821355	0.0313095	1	Down	507	gi|747105540|ref|XP_011101046.1|PREDICTED: uncharacterized protein LOC105179144 [Sesamum indicum]	2.1107e-10	-	-	-	-	-	-	-	-	-	-	-	-	-	-
CL7074Contig2	1062.27	19.2131	-5.78893	7.96874e-15	2.67057e-11	Down	297.096	18.7933	-3.98264	5.94247e-05	0.010248	Down	283.349	983.886	1.79591	0.00077734	0.266923	Up	680	gi|449538699|gb|EMD30280.1|hypothetical protein CERSUDRAFT_146047	8.58983e-30	-	-	-	-	-	-	-	-	-	-	-	-	-	-
CL7154Contig1	641.041	2079.83	1.69797	4.57542e-08	5.36678e-05	Up	1383.55	2032.9	0.55516	0.0184689	0.687943	Up	1316.26	592.926	-1.15052	0.00115513	0.338745	Down	2679	gi|357450005|ref|XP_003595279.1|Serine/Threonine kinase family protein [Medicago truncatula] &gt;gi|355484327|gb|AES65530.1| Serine/Threonine kinase family protein [Medicago truncatula]	5.66006e-80	sp|Q8GXZ3|Y5102_ARATH	8e-67	Serine/threonine-protein kinase At5g01020 OS=Arabidopsis thaliana GN=At5g01020 PE=1 SV=1	KOG1187	2e-76	Serine/threonine protein kinase	-	-	-	-	-	-	-	-
CL8165Contig1	79.5512	348.249	2.13016	0.000699151	0.160485	Up	1238.99	340.239	-1.86455	9.99183e-09	5.65859e-06	Down	1179.29	73.4314	-4.00537	9.50151e-19	3.85444e-14	Down	2201	-	-	-	-	-	-	-	-	-	-	-	-	-	-	-	-
CL8184Contig2	6522.71	11595.3	0.829995	0.0430781	1	Up	15146.5	11330.8	-0.418735	0.0324942	0.922075	Down	14420.8	6026.15	-1.25884	2.24211e-07	0.000593184	Down	1370	gi|747092228|ref|XP_011093865.1|PREDICTED: protein TIFY 10A-like isoform X2 [Sesamum indicum]	6.16134e-78	sp|Q9LMA8|TI10A_ARATH	7e-38	Protein TIFY 10A OS=Arabidopsis thaliana GN=TIFY10A PE=1 SV=1	-	-	-	ko04075	Plant hormone signal transduction	1	K13464	JAZ	jasmonate ZIM domain-containing protein	GO:0005634;GO:0003714;GO:0042742;GO:0009908;GO:0009867;GO:1903507;GO:0009555;GO:1900067;GO:0031347;GO:2000022;GO:0006355;GO:0009753;GO:0009611;GO:0006351	nucleus|transcription corepressor activity|defense response to bacterium|flower development|jasmonic acid mediated signaling pathway|negative regulation of nucleic acid-templated transcription|pollen development|regulation of cellular response to alkaline pH|regulation of defense response|regulation of jasmonic acid mediated signaling pathway|regulation of transcription, DNA-templated|response to…
CL89Contig2	10506.9	15369.8	0.548767	0.01176	1	Up	4851.62	15026.1	1.63094	2.25124e-24	1.281e-20	Up	4624.15	9725.28	1.07255	1.97139e-05	0.0188857	Up	1152	gi|848873187|ref|XP_012837152.1|PREDICTED: peptidyl-prolyl cis-trans isomerase 1 [Erythranthe guttata] &gt;gi|604333566|gb|EYU37917.1| hypothetical protein MIMGU_mgv1a014959mg [Erythranthe guttata]	1.03269e-104	sp|Q8W171|CYP1_SOYBN	8e-99	Peptidyl-prolyl cis-trans isomerase 1 OS=Glycine max GN=Cyp1 PE=1 SV=1	KOG0865	9e-92	Cyclophilin type peptidyl-prolyl cis-trans isomerase	-	-	-	-	-	-	GO:0005737;GO:0042277;GO:0003755;GO:0006457	cytoplasm|peptide binding|peptidyl-prolylcis-trans isomerase activity|protein folding
comp20888_c0_seq1_1	3946.66	9460.15	1.26123	6.87501e-08	7.46677e-05	Up	5736.18	9245.93	0.688728	0.00125409	0.118705	Up	5458.23	3654.07	-0.578929	0.0315837	1	Down	1576	gi|747056213|ref|XP_011074364.1|PREDICTED: zinc finger protein ZAT10-like [Sesamum indicum]	2.52073e-63	sp|Q96289|ZAT10_ARATH	2e-38	Zinc finger protein ZAT10 OS=Arabidopsis thaliana GN=ZAT10 PE=2 SV=1	KOG1721	4e-39	FOG: Zn-finger	-	-	-	-	-	-	GO:0005634;GO:0046872;GO:0043565;GO:0003700;GO:0035264;GO:0045892;GO:0010117;GO:0015979;GO:0009737;GO:0010200;GO:0009409;GO:0009644;GO:0006979;GO:0009651;GO:0009414;GO:0009611;GO:0006351	nucleus|metal ion binding|sequence-specific DNA binding|transcription factor activity, sequence-specific DNA binding|multicellular organism growth|negative regulation of transcription, DNA-templated|photoprotection|photosynthesis|response to abscisic acid|response to chitin|response to cold|response to high light intensity|response to oxidative stress|response to salt stress|response to water dep…
comp32700_c0_seq2_3	11.8548	250.84	4.40322	7.51069e-07	0.000591257	Up	76.7784	245.261	1.67554	0.0125733	0.547334	Up	73.2452	10.913	-2.74669	0.0486838	1	Down	1428	-	-	-	-	-	-	-	-	-	-	-	-	-	-	-	-
comp36103_c0_seq1_3	100.089	3.73882	-4.74255	0.00148507	0.272176	Down	464.12	3.66465	-6.98468	6.01972e-20	2.39773e-16	Down	442.285	92.4399	-2.25839	7.87938e-05	0.0558131	Down	653	gi|15238748|ref|NP_197316.1|Methyltransferase-related protein [Arabidopsis thaliana] &gt;gi|9758897|dbj|BAB09473.1| unnamed protein product [Arabidopsis thaliana] &gt;gi|26452603|dbj|BAC43385.1| unknown protein [Arabidopsis thaliana] &gt;gi|28973485|gb|AAO64067.1| unknown protein [Arabidopsis thaliana] &gt;gi|332005130|gb|AED92513.1| Methyltransferase-related protein [Arabidopsis thaliana]	5.14017e-10	-	-	-	-	-	-	-	-	-	-	-	-	-	-
comp45587_c0_seq1_1	1199.13	1819.64	0.60167	0.0359305	1	Up	2540.27	1778.47	-0.514344	0.0184555	0.687659	Down	2419.26	1108.64	-1.12578	0.000192672	0.100636	Down	2693	gi|848872771|ref|XP_012836945.1|PREDICTED: protein CYPRO4 [Erythranthe guttata] &gt;gi|604333328|gb|EYU37679.1| hypothetical protein MIMGU_mgv1a002687mg [Erythranthe guttata]	0	sp|P40781|CYPR4_CYNCA	0	Protein CYPRO4 OS=Cynara cardunculus GN=CYPRO4 PE=2 SV=1	KOG2395	0	Protein involved in vacuole import and degradation	-	-	-	-	-	-	-	-
comp45646_c0_seq1_2	255.36	51.1381	-2.32006	0.0267303	1	Down	733.303	49.9766	-3.87508	1.44221e-15	3.82967e-12	Down	697.813	235.798	-1.56529	0.000408287	0.170751	Down	1191	gi|747087356|ref|XP_011091218.1|PREDICTED: inorganic phosphate transporter 1-4-like [Sesamum indicum]	4.31263e-171	sp|Q494P0|PHT17_ARATH	2e-155	Probable inorganic phosphate transporter 1-7 OS=Arabidopsis thaliana GN=PHT1-7 PE=2 SV=2	KOG0252	4e-156	Inorganic phosphate transporter	-	-	-	-	-	-	GO:0005887;GO:0005886;GO:1901683;GO:0005315;GO:0015114;GO:0015293;GO:1901684;GO:0035435;GO:0006817	integral component of plasma membrane|plasma membrane|arsenate ion transmembrane transporter activity|inorganic phosphate transmembrane transporter activity|phosphate ion transmembrane transporter activity|symporter activity|arsenate ion transmembrane transport|phosphate ion transmembrane transport|phosphate ion transport
comp45880_c0_seq21_3	74.5278	233.725	1.64896	0.0200478	1	Up	466.69	228.353	-1.0312	0.0333084	0.936066	Down	444.873	68.776	-2.69342	2.01091e-05	0.0189133	Down	1489	gi|356504230|ref|XP_003520900.1|PREDICTED: uncharacterized protein LOC100790020 [Glycine max] &gt;gi|734371402|gb|KHN19634.1| Hypothetical protein glysoja_046040 [Glycine soja]	2.27011e-90	-	-	-	KOG3109	7e-53	Haloacid dehalogenase-like hydrolase	-	-	-	-	-	-	-	-
comp47056_c0_seq1_7	89.4658	0	-	0.0321475	1	Down	1301.77	0	-	4.43101e-09	2.74342e-06	Down	1236.8	82.4291	-3.90732	0.0018397	0.457856	Down	1729	gi|747093147|ref|XP_011094368.1|PREDICTED: purple acid phosphatase 22-like [Sesamum indicum]	0	sp|Q8S340|PPA22_ARATH	0	Purple acid phosphatase 22 OS=Arabidopsis thaliana GN=PAP22 PE=2 SV=1	KOG1378	0	Purple acid phosphatase	-	-	-	-	-	-	GO:0005576;GO:0003993;GO:0046872;GO:0016311	extracellular region|acid phosphatase activity|metal ion binding|dephosphorylation
comp47748_c1_seq2_4	1980.81	4809.75	1.27987	3.40981e-07	0.000300719	Up	3282.16	4702.64	0.518822	0.0171357	0.660093	Up	3127.84	1832.92	-0.771025	0.0148789	1	Down	1524	gi|747074283|ref|XP_011084127.1|PREDICTED: calmodulin-like protein 3 [Sesamum indicum]	3.28302e-78	sp|O22845|CML5_ARATH	7e-60	Calmodulin-like protein 5 OS=Arabidopsis thaliana GN=CML5 PE=2 SV=2	KOG0027	1e-56	Calmodulin and related proteins (EF-Hand superfamily)							GO:0005509	calcium ion binding
comp49439_c1_seq82_2	1899.49	3409.97	0.844148	0.000940815	0.195411	Up	4686.53	3332.76	-0.4918	0.0132943	0.567531	Down	4459.96	1756.36	-1.34444	1.12908e-06	0.00221628	Down	4885	gi|527195829|gb|EPS64918.1|sodium/calcium exchanger family protein	2.26046e-145	-	-	-	-	-	-	-	-	-	-	-	-	-	-
comp49931_c0_seq6_4	128.09	982.132	2.93876	7.97677e-11	1.59055e-07	Up	423.845	960.035	1.17955	0.000473517	0.0556366	Up	403.921	118.822	-1.76527	0.00299393	0.62605	Down	2050	gi|848921697|ref|XP_012857503.1|PREDICTED: aluminum-activated malate transporter 2-like [Erythranthe guttata]	1.83928e-119	sp|Q9SJE8|ALMT2_ARATH	1e-75	Aluminum-activated malate transporter 2 OS=Arabidopsis thaliana GN=ALMT2 PE=2 SV=2	KOG4711	4e-76	Predicted membrane protein	-	-	-	-	-	-	GO:0016021;GO:0009705;GO:0015140;GO:0071423	integral component of membrane|plant-type vacuole membrane|malate transmembrane transporter activity|malate transmembrane transport
comp50213_c0_seq1_1	1360.76	3021.72	1.15096	2.453e-05	0.0111522	Up	2050.5	2954.92	0.527142	0.0122845	0.539679	Up	1952.91	1259.17	-0.633149	0.0420464	1	Down	2992	gi|747073856|ref|XP_011083903.1|PREDICTED: 3-ketoacyl-CoA synthase 4 [Sesamum indicum]	0	sp|Q9LN49|KCS4_ARATH	0	3-ketoacyl-CoA synthase 4 OS=Arabidopsis thaliana GN=KCS4 PE=2 SV=1	-	-	-	ko00062	Fatty acid elongation	1	K15397	KCS	3-ketoacyl-CoA synthase	GO:0016021;GO:0016747;GO:0006633	integral component of membrane|transferase activity, transferring acyl groups other than amino-acyl groups|fatty acid biosynthetic process
comp50492_c1_seq13_2	343.956	822.545	1.25787	0.00317467	0.468988	Up	1353.71	803.778	-0.752047	0.0227667	0.771425	Down	1289.98	317.724	-2.0215	1.62357e-06	0.00290571	Down	3348	gi|747047173|ref|XP_011069543.1|PREDICTED: UDP-galactose transporter 1 [Sesamum indicum]	4.22782e-55	sp|Q9C521|UGAL1_ARATH	5e-51	UDP-galactose transporter 1 OS=Arabidopsis thaliana GN=UDP-GALT1 PE=2 SV=1	KOG1441	1e-51	Glucose-6-phosphate/phosphate and phosphoenolpyruvate/phosphate antiporter	-	-	-	-	-	-	GO:0005794;GO:0016021;GO:0005457;GO:0005459;GO:0005460;GO:0015783;GO:0072334;GO:0015786	Golgi apparatus|integral component of membrane|GDP-fucose transmembrane transporter activity|UDP-galactose transmembrane transporter activity|UDP-glucose transmembrane transporter activity|GDP-fucose transport|UDP-galactose transmembrane transport|UDP-glucose transport
comp50524_c0_seq3_7	1109.17	2107.65	0.926158	0.00109976	0.220508	Up	2923.38	2059.98	-0.505006	0.0156627	0.627795	Down	2784.26	1025.1	-1.44153	1.42617e-06	0.00259052	Down	5245	gi|747048644|ref|XP_011070338.1|PREDICTED: cellulose synthase-like protein D3 isoform X1 [Sesamum indicum]	0	sp|A2YU42|CSLD2_ORYSI	0	Cellulose synthase-like protein D2 OS=Oryza sativa subsp. indica GN=CSLD2 PE=3 SV=1	-	-	-	-	-	-	-	-	-	GO:0000139;GO:0016021;GO:0016760;GO:0071555;GO:0030244	Golgi membrane|integral component of membrane|cellulose synthase (UDP-forming) activity|cell wall organization|cellulose biosynthetic process
comp52670_c0_seq1_2	1772.12	438.584	-2.01455	0.0022836	0.376205	Down	3208.7	428.331	-2.90519	4.8954e-25	3.24984e-21	Down	3056.59	1637.55	-0.900384	0.00254519	0.568347	Down	1215	gi|848862576|ref|XP_012832069.1|PREDICTED: universal stress protein A-like protein [Erythranthe guttata] &gt;gi|604342772|gb|EYU41796.1| hypothetical protein MIMGU_mgv1a015230mg [Erythranthe guttata]	1.90319e-95	sp|Q57951|Y531_METJA	4e-08	Universal stress protein MJ0531 OS=Methanocaldococcus jannaschii (strain ATCC 43067 / DSM 2661 / JAL-1 / JCM 10045 / NBRC 100440) GN=MJ0531 PE=3 SV=1	-	-	-	-	-	-	-	-	-	GO:0006950	response to stress
comp55798_c0_seq2_4	639.264	1167.68	0.869166	0.0118407	1	Up	1623.78	1141.2	-0.508807	0.0450746	1	Down	1545.72	591.379	-1.38613	6.32488e-05	0.0481086	Down	3822	gi|848902746|ref|XP_012851262.1|PREDICTED: serine/threonine-protein kinase HT1-like [Erythranthe guttata] &gt;gi|604311777|gb|EYU25771.1| hypothetical protein MIMGU_mgv1a007364mg [Erythranthe guttata]	0	sp|Q2MHE4|HT1_ARATH	3e-49	Serine/threonine-protein kinase HT1 OS=Arabidopsis thaliana GN=HT1 PE=1 SV=1	KOG0192	7e-128	Tyrosine kinase specific for activated (GTP-bound) p21cdc42Hs	-	-	-	-	-	-	GO:0005524;GO:0004674	ATP binding|protein serine/threonine kinase activity
comp58969_c1_seq4_4	195.484	410.626	1.07078	0.0367397	1	Up	1113.89	401.215	-1.47315	0.0125586	0.546895	Down	1062.04	180.568	-2.55623	0.000308801	0.141282	Down	3002	gi|443682302|gb|AGC97441.1|NAC protein 11 [Gossypium hirsutum]	1.25172e-65	sp|Q9FIW5|NAC94_ARATH	4e-38	Putative NAC domain-containing protein 94 OS=Arabidopsis thaliana GN=ANAC094 PE=4 SV=1	-	-	-	-	-	-	-	-	-	GO:0005634;GO:0003677;GO:0006355;GO:0006351	nucleus|DNA binding|regulation of transcription, DNA-templated|transcription, DNA-templated
comp65916_c0_seq2_9	835.145	1937.59	1.21416	0.000319597	0.0890439	Up	2587.55	1893.6	-0.450455	0.0367495	0.981144	Down	2464.09	771.613	-1.67511	7.16641e-08	0.000242264	Down	2522	gi|747106075|ref|XP_011101320.1|PREDICTED: probable protein phosphatase 2C 25 [Sesamum indicum]	6.69317e-79	sp|Q9XEE8|P2C30_ARATH	3e-50	Probable protein phosphatase 2C 30 OS=Arabidopsis thaliana GN=PP2C5 PE=2 SV=1	KOG0698	6e-51	Serine/threonine protein phosphatase	-	-	-	-	-	-	GO:0005634;GO:0046872;GO:0004722;GO:0009738;GO:0010440	nucleus|metal ion binding|protein serine/threonine phosphatase activity|abscisic acid-activated signaling pathway|stomatal lineage progression
comp66564_c0_seq4_6	82.4192	323.724	1.97371	0.00257193	0.403851	Up	738.38	316.367	-1.22276	0.00126112	0.119222	Down	703.039	75.8711	-3.21198	2.18217e-10	1.99816e-06	Down	3467	gi|747074969|ref|XP_011084499.1|PREDICTED: probable receptor-like protein kinase At1g67000 [Sesamum indicum]	0	sp|Q9FID6|Y5392_ARATH	4e-85	Probable receptor-like protein kinase At5g39020 OS=Arabidopsis thaliana GN=At5g39020 PE=2 SV=1	KOG1187	1e-90	Serine/threonine protein kinase	-	-	-	-	-	-	-	-
comp70324_c0_seq32_6	147.102	383.639	1.38294	0.0119575	1	Up	677.087	375.023	-0.852362	0.0235897	0.785452	Down	645.266	135.851	-2.24787	4.56528e-06	0.006766	Down	3752	gi|747074857|ref|XP_011084438.1|PREDICTED: mitogen-activated protein kinase kinase kinase YODA-like [Sesamum indicum] &gt;gi|747074859|ref|XP_011084439.1| PREDICTED: mitogen-activated protein kinase kinase kinase YODA-like [Sesamum indicum]	2.74561e-23	sp|Q9CAD5|YODA_ARATH	3e-19	Mitogen-activated protein kinase kinase kinase YODA OS=Arabidopsis thaliana GN=YDA PE=1 SV=1	KOG0198	7e-20	MEKK and related serine/threonine protein kinases	-	-	-	-	-	-	GO:0005737;GO:0005524;GO:0004709;GO:0000186;GO:0032147;GO:0010229;GO:0042981;GO:0040008;GO:0007346;GO:0010103;GO:0051403;GO:0010098	cytoplasm|ATP binding|MAP kinase kinase kinase activity|activation of MAPKK activity|activation of protein kinase activity|inflorescence development|regulation of apoptotic process|regulation of growth|regulation of mitotic cell cycle|stomatal complex morphogenesis|stress-activated MAPK cascade|suspensor development
comp72640_c3_seq39_9	686.53	1225.82	0.836349	0.0141188	1	Up	1699.5	1198.04	-0.50443	0.0430986	1	Down	1618.89	635.237	-1.34964	8.1389e-05	0.0566003	Down	4572	gi|787592984|gb|AKA27919.1|WRKY protein [Salvia miltiorrhiza]	3.78597e-85	sp|Q93WV0|WRK20_ARATH	1e-54	Probable WRKY transcription factor 20 OS=Arabidopsis thaliana GN=WRKY20 PE=2 SV=1	-	-	-	-	-	-	-	-	-	GO:0005634;GO:0043565;GO:0003700;GO:0045893;GO:0009961;GO:0009611;GO:0006351	nucleus|sequence-specific DNA binding|transcription factor activity, sequence-specific DNA binding|positive regulation of transcription, DNA-templated|response to 1-aminocyclopropane-1-carboxylic acid|response to wounding|transcription, DNA-templated
75DAT
Gene ID	Nl-FPKM	N0-FPKM	log2FoldChange	p-value	padj	up/down	Nf-FPKM	N0-FPKM	log2FoldChange	p-value	padj	up_down	Nf-FPKM	Nl-FPKM	log2FoldChange	p-value	padj	up_down	length	NR.id.and.Des	NR.e.value	swiss.id	swiss.e.value	swiss.Des	KOG.id	KOG.e.value	KOG.Des	kegg.id	kegg.term	kegg_hits_numbers	KO_ENTRY	KO_name	KO_Definition	GO.id	GO.term
CL10368Contig1	9911.84	17396.5	0.811574	0.00612031	1	Up	25204.6	17451.9	-0.530301	0.000390919	0.0987287	Down	24473.3	9628.36	-1.34585	2.00772e-13	1.46195e-09	Down	1020	gi|747047485|ref|XP_011069717.1|PREDICTED: uncharacterized protein LOC105155524 [Sesamum indicum]	1.03996e-14	-	-	-	-	-	-	-	-	-	-	-	-	-	-
CL11914Contig1	450.303	775.109	0.783504	0.0348762	1	Up	146.958	777.506	2.40345	1.75369e-09	2.8637e-06	Up	142.807	435.337	1.60806	0.00388538	0.889028	Up	1676	gi|747089814|ref|XP_011092561.1|PREDICTED: U-box domain-containing protein 26-like [Sesamum indicum]	0	sp|Q9FXA4|PUB26_ARATH	3e-144	U-box domain-containing protein 26 OS=Arabidopsis thaliana GN=PUB26 PE=2 SV=1	KOG0167	4e-31	FOG: Armadillo/beta-catenin-like repeats	-	-	-	-	-	-	-	-
CL119Contig11	70.412	5.2698	-3.74	0.0229383	1	Down	917.976	5.28907	-7.4393	1.54498e-26	2.30214e-22	Down	893.058	68.1504	-3.71196	7.98803e-12	4.70868e-08	Down	2858	gi|747049566|ref|XP_011070832.1|PREDICTED: uncharacterized protein LOC105156412 [Sesamum indicum]	1.13779e-59	-	-	-	-	-	-	-	-	-	-	-	-	-	-
CL13480Contig1	2658.15	3904.05	0.55455	0.0156329	1	Up	734.627	3916.48	2.41447	8.30634e-16	5.21139e-12	Up	712.362	2576.21	1.85457	9.74532e-12	5.24501e-08	Up	4824	gi|661876762|emb|CDP19268.1|unnamed protein product [Coffea canephora]	2.29129e-131	sp|Q9M0L0|DRE1A_ARATH	6e-55	Dehydration-responsive element-binding protein 1A OS=Arabidopsis thaliana GN=DREB1A PE=1 SV=2	KOG2126	8e-48	Glycosylphosphatidylinositol anchor synthesis protein	ko00563	Glycosylphosphatidylinositol(GPI)-anchor biosynthesis	1	K05288	PIGO	phosphatidylinositol glycan, class O	GO:0005634;GO:0003677;GO:0003700;GO:0009631;GO:0009409;GO:0009414;GO:0006351	nucleus|DNA binding|transcription factor activity, sequence-specific DNA binding|cold acclimation|response to cold|response to water deprivation|transcription, DNA-templated
CL14240Contig2	403.288	787.616	0.965681	0.0173143	1	Up	1491.82	790.065	-0.917028	0.000527501	0.122754	Down	1449.38	392.395	-1.88506	3.60613e-08	8.92792e-05	Down	1638	gi|747063806|ref|XP_011078467.1|PREDICTED: branched-chain-amino-acid aminotransferase 2	0	sp|Q9M439|BCAT2_ARATH	3e-172	Branched-chain-amino-acid aminotransferase 2, chloroplastic OS=Arabidopsis thaliana GN=BCAT2 PE=1 SV=1	KOG0975	7e-173	Branched chain aminotransferase BCAT1, pyridoxal phosphate enzymes type IV superfamily	ko00270;ko00280;ko00290;ko00770;ko01210;ko01230	Cysteine and methionine metabolism|Valine, leucine and isoleucine degradation|Valine, leucine and isoleucine biosynthesis|Pantothenate and CoA biosynthesis|2-Oxocarboxylic acid metabolism|Biosynthesis of amino acids	6	K00826	E2.6.1.42, ilvE	branched-chain amino acid aminotransferase	GO:0009507;GO:0052656;GO:0052654;GO:0052655;GO:0009097;GO:0009098;GO:0071669;GO:0009099	chloroplast|L-isoleucine transaminase activity|L-leucine transaminase activity|L-valine transaminase activity|isoleucine biosynthetic process|leucine biosynthetic process|plant-type cell wall organization or biogenesis|valine biosynthetic process
CL14961Contig1	139.804	384.106	1.4581	0.0445056	1	Up	993.684	385.373	-1.36653	2.37465e-05	0.011293	Down	965.948	135.664	-2.83191	6.31228e-11	2.79017e-07	Down	1289	gi|747088960|ref|XP_011092096.1|PREDICTED: bidirectional sugar transporter SWEET16-like [Sesamum indicum]	6.04501e-119	sp|Q10LN5|SWT16_ORYSJ	8e-74	Bidirectional sugar transporter SWEET16 OS=Oryza sativa subsp. japonica GN=SWEET16 PE=3 SV=1	KOG1623	8e-48	Multitransmembrane protein	-	-	-	-	-	-	GO:0016021;GO:0005887;GO:0051119;GO:0034219;GO:0008643	integral component of membrane|integral component of plasma membrane|sugar transmembrane transporter activity|carbohydrate transmembrane transport|carbohydrate transport
CL15899Contig1	112.255	19.6381	-2.51506	0.029259	1	Down	901.273	19.7094	-5.51501	8.01264e-31	2.38789e-26	Down	876.275	108.55	-3.01302	3.45088e-11	1.64299e-07	Down	2080	gi|747049566|ref|XP_011070832.1|PREDICTED: uncharacterized protein LOC105156412 [Sesamum indicum]	3.79907e-130	sp|Q6H805|ORR24_ORYSJ	6e-11	-	KOG1601	3e-11	GATA-4/5/6 transcription factors	-	-	-	-	-	-	GO:0005634;GO:0003677;GO:0009736;GO:0000160;GO:0006355;GO:0006351	nucleus|DNA binding|cytokinin-activated signaling pathway|phosphorelay signal transduction system|regulation of transcription, DNA-templated|transcription, DNA-templated
CL1761Contig2	906.745	1845.32	1.0251	0.000417736	0.23436	Up	428.757	1851.2	2.11023	1.50584e-14	7.1802e-11	Up	416.443	879.219	1.0781	0.0042744	0.932399	Up	1941	gi|848922554|ref|XP_012857766.1|PREDICTED: glutaredoxin-C6 [Erythranthe guttata]	5.22185e-48	sp|Q8L9S3|GRXC6_ARATH	3e-32	Glutaredoxin-C6 OS=Arabidopsis thaliana GN=GRXC6 PE=2 SV=2	KOG1752	8e-33	Glutaredoxin and related proteins	-	-	-	-	-	-	GO:0005737;GO:0009055;GO:0015035;GO:0045454	cytoplasm|electron carrier activity|protein disulfide oxidoreductase activity|cell redox homeostasis
CL18829Contig1	3288.45	1721.36	-0.933862	0.000868087	0.379255	Down	7437.41	1726.54	-2.10692	1.14832e-29	2.28144e-25	Down	7220.72	3184.14	-1.18124	2.48848e-09	8.55677e-06	Down	322	gi|156616771|gb|ABU87404.1|SMLII [Salvia miltiorrhiza]	1.16465e-31	sp|P93535|LECS_STYJP	4e-10	Seed lectin OS=Styphnolobium japonicum PE=2 SV=1	-	-	-	-	-	-	-	-	-	GO:0005537;GO:0046872	mannose binding|metal ion binding
CL19804Contig1	334.374	146.225	-1.19328	0.0367878	1	Down	1743.02	146.711	-3.57053	7.51239e-30	1.79104e-25	Down	1694.36	324.576	-2.38411	7.7493e-13	5.32928e-09	Down	840	-	-	-	-	-	-	-	-	-	-	-	-	-	-	-	-
CL1Contig1369	3074.98	2035.8	-0.594981	0.0161593	1	Down	1147.28	2042.16	0.831879	0.000397068	0.0998585	Up	1113.45	2977.27	1.41896	1.92117e-08	5.05996e-05	Up	8877	gi|672189379|ref|XP_008813827.1|PREDICTED: uncharacterized protein LOC103724373 [Phoenix dactylifera]	8.20627e-39	-	-	-	KOG0017	3e-16	FOG: Transposon-encoded proteins with TYA, reverse transcriptase, integrase domains in various combinations
CL1Contig1759	907.332	244.194	-1.8936	3.32358e-06	0.00795494	Down	547.903	244.946	-1.16146	0.00463401	0.531155	Down	531.821	878.513	0.724121	0.0484045	1	Up	4606	gi|747101807|ref|XP_011099045.1|PREDICTED: E3 ubiquitin-protein ligase At3g02290-like [Sesamum indicum]	9.55566e-113	sp|Q8LE94|RING3_ARATH	3e-64	E3 ubiquitin-protein ligase At3g02290 OS=Arabidopsis thaliana GN=At3g02290 PE=2 SV=1	KOG0800	2e-67	FOG: Predicted E3 ubiquitin ligase	-	-	-	-	-	-	-	-
CL1Contig1798	17.4349	638.781	5.19527	1.03101e-17	1.57619e-13	Up	232.719	640.83	1.46135	0.0124488	0.960998	Up	227.257	16.7398	-3.76297	0.044844	1	Down	1912	gi|747085187|ref|XP_011090039.1|PREDICTED: high affinity nitrate transporter 2.3-like [Sesamum indicum]	0	sp|Q9LXH0|NRT26_ARATH	0	High affinity nitrate transporter 2.6 OS=Arabidopsis thaliana GN=NRT2.6 PE=1 SV=1				ko00910	Nitrogen metabolism	1	K02575	NRT, narK, nrtP, nasA	MFS transporter, NNP family, nitrate/nitrite transporter	GO:0009507;GO:0016021;GO:0005886;GO:0042128;GO:0080167;GO:0055085	chloroplast|integral component of membrane|plasma membrane|nitrate assimilation|response to karrikin|transmembrane transport
CL1Contig563	2670.82	4810.87	0.849014	0.000154099	0.118533	Up	1433.58	4825.68	1.75111	3.24293e-14	1.43177e-10	Up	1394.63	2588.5	0.892236	0.000391329	0.196885	Up	1128	gi|747048468|ref|XP_011070248.1|PREDICTED: expansin-like B1 [Sesamum indicum]	5.63808e-122	sp|O23547|EXLB1_ARATH	1e-92	Expansin-like B1 OS=Arabidopsis thaliana GN=EXLB1 PE=2 SV=2	-	-	-	-	-	-	-	-	-	-	-
CL2113Contig3	964.512	1565.34	0.6986	0.0157636	1	Up	436.422	1570.34	1.84729	5.57571e-08	6.04235e-05	Up	424.403	933.487	1.13719	0.00255026	0.695788	Up	8370	gi|747100877|ref|XP_011098545.1|PREDICTED: paired amphipathic helix protein Sin3-like 2 isoform X2 [Sesamum indicum]	0	sp|Q9LFQ3|SNL2_ARATH	0	Paired amphipathic helix protein Sin3-like 2 OS=Arabidopsis thaliana GN=SNL2 PE=1 SV=2	KOG4204	0	Histone deacetylase complex, SIN3 component	-	-	-	-	-	-	GO:0000785;GO:0005829;GO:0000118;GO:0001106;GO:0016575;GO:0000122;GO:0006351	chromatin|cytosol|histone deacetylase complex|RNA polymerase II transcription corepressor activity|histone deacetylation|negative regulation of transcription from RNA polymerase II promoter|transcription, DNA-templated
CL2351Contig2	4408.1	6701.22	0.604266	0.0494887	1	Up	10622.9	6722.07	-0.660204	0.0175683	1	Down	10303.9	4284.86	-1.26588	0.00102505	0.391634	Down	2360	gi|745790937|gb|AJD25177.1|cytochrome P450 CYP75B79 [Salvia miltiorrhiza]	0	sp|Q9SBQ9|F3PH_PETHY	5e-109	Flavonoid 3'-monooxygenase OS=Petunia hybrida GN=CYP75B2 PE=2 SV=1	KOG0156	2e-108	Cytochrome P450 CYP2 subfamily	ko00941;ko00944	Flavonoid biosynthesis|Flavone and flavonol biosynthesis	2	K05280	E1.14.13.21	flavonoid 3'-monooxygenase	GO:0005789;GO:0016021;GO:0016711;GO:0020037;GO:0005506;GO:0009813	endoplasmic reticulum membrane|integral component of membrane|flavonoid 3'-monooxygenase activity|heme binding|iron ion binding|flavonoid biosynthetic process
CL25455Contig1	2615.86	1765.03	-0.56759	0.0331544	1	Down	523.613	1770.76	1.7578	0.0103862	0.875596	Up	505.553	2535.24	2.32619	1.17577e-12	7.27728e-09	Up	1320	gi|747077254|ref|XP_011085739.1|PREDICTED: SPX domain-containing protein 4 [Sesamum indicum]	1.14309e-145	sp|Q94A21|SPX4_ARATH	3e-95	SPX domain-containing protein 4 OS=Arabidopsis thaliana GN=SPX4 PE=2 SV=1	KOG1161	2e-94	Protein involved in vacuolar polyphosphate accumulation, contains SPX domain	-	-	-	-	-	-	GO:0005737;GO:0005794;GO:0005886;GO:0015114;GO:0016036;GO:0035435;GO:0006817	cytoplasm|Golgi apparatus|plasma membrane|phosphate ion transmembrane transporter activity|cellular response to phosphate starvation|phosphate ion transmembrane transport|phosphate ion transport
CL25522Contig1	765.217	403.68	-0.922659	0.0211649	1	Down	45.5291	404.947	3.15287	4.98394e-08	5.50107e-05	Up	44.4995	740.366	4.05638	4.61224e-14	3.80626e-10	Up	1343	gi|747047189|ref|XP_011069552.1|PREDICTED: WAT1-related protein At1g21890-like [Sesamum indicum]	0	sp|F4HZQ7|WTR5_ARATH	9e-144	WAT1-related protein At1g21890 OS=Arabidopsis thaliana GN=At1g21890 PE=2 SV=1	-	-	-	-	-	-	-	-	-	GO:0016021;GO:0005886;GO:0015171;GO:0032973;GO:0080144;GO:0043090;GO:0003333	integral component of membrane|plasma membrane|amino acid transmembrane transporter activity|amino acid export|amino acid homeostasis|amino acid import|amino acid transmembrane transport
CL2713Contig1	3406.89	1520.97	-1.16346	0.018679	1	Down	6409.27	1525.54	-2.07084	2.72478e-27	4.64015e-23	Down	6225.44	3294.39	-0.918164	4.20845e-06	0.00543548	Down	417	gi|156616771|gb|ABU87404.1|SMLII [Salvia miltiorrhiza]	5.83275e-62	sp|Q39527|LECR_CLAKE	9e-21	Lectin-related protein (Fragment) OS=Cladrastis kentukea PE=1 SV=1	-	-	-	-	-	-	-	-	-	GO:0030246;GO:0046872	carbohydrate binding|metal ion binding
CL2713Contig2	1952.71	1037.41	-0.91249	0.0264922	1	Down	4733.94	1040.61	-2.18561	4.07052e-26	5.39144e-22	Down	4597.88	1897.41	-1.27694	1.32958e-08	3.65747e-05	Down	1627	gi|156616771|gb|ABU87404.1|SMLII [Salvia miltiorrhiza]	2.33132e-42	sp|Q39529|LEC2_CLAKE	1e-15	Agglutinin-2 OS=Cladrastis kentukea PE=1 SV=1	-	-	-	-	-	-	-	-	-	GO:0005537;GO:0046872	mannose binding|metal ion binding
CL36985Contig1	166.349	381.085	1.1959	0.0362647	1	Up	640.642	382.26	-0.744966	0.0420447	1	Down	621.351	162.083	-1.93867	9.05165e-05	0.0651445	Down	492	-	-	-	-	-	-	-	-	-	-	-	-	-	-	-	-
CL38371Contig1	269.768	810.873	1.58776	9.83922e-05	0.0841514	Up	83.6784	813.442	3.28111	8.47169e-15	4.39077e-11	Up	81.3926	261.041	1.68131	0.0185682	1	Up	2098	gi|595931409|ref|XP_007215328.1|hypothetical protein PRUPE_ppa005221mg [Prunus persica] &gt;gi|462411478|gb|EMJ16527.1| hypothetical protein PRUPE_ppa005221mg [Prunus persica]	5.93161e-13	sp|Q94JG1|NRT23_ORYSJ	2e-11	-	-	-	-	ko00910	Nitrogen metabolism	1	K02575	NRT, narK, nrtP, nasA	MFS transporter, NNP family, nitrate/nitrite transporter	GO:0016021;GO:0009705;GO:0005886;GO:0015112;GO:0071249;GO:0042128;GO:0015706;GO:0055085	integral component of membrane|plant-type vacuole membrane|plasma membrane|nitrate transmembrane transporter activity|cellular response to nitrate|nitrate assimilation|nitrate transport|transmembrane transport
CL5274Contig1	2256	3360.04	0.57471	0.0167241	1	Up	4919.49	3370.63	-0.545491	0.00265977	0.372137	Down	4781.18	2188.07	-1.12771	2.12447e-07	0.000404591	Down	1279	gi|747082493|ref|XP_011088570.1|PREDICTED: dirigent protein 21-like [Sesamum indicum]	7.04809e-56	sp|Q9FIG6|DIR1_ARATH	6e-27	Dirigent protein 1 OS=Arabidopsis thaliana GN=DIR1 PE=2 SV=1	-	-	-	-	-	-	-	-	-	GO:0048046	apoplast
CL60611Contig1	170.594	394.298	1.20872	0.0234166	1	Up	728.923	395.557	-0.881882	0.0116056	0.922924	Down	707.907	165.12	-2.10004	5.29278e-06	0.00642336	Down	2247	gi|2160168|gb|AAB60731.1|Strong similarity to R. communis phosphoglycerate mutase (gb|X70652). ESTs gb|T41853	0	sp|P30792|PMGI_MAIZE	0	2,3-bisphosphoglycerate-independent phosphoglycerate mutase OS=Zea mays PE=1 SV=1	KOG4513	0	Phosphoglycerate mutase	ko00260;ko00010;ko00680;ko01200;ko01230	Glycine, serine and threonine metabolism|Glycolysis / Gluconeogenesis|Methane metabolism|Carbon metabolism|Biosynthesis of amino acids	5	K15633	gpmI	2,3-bisphosphoglycerate-independent phosphoglycerate mutase	GO:0005737;GO:0030145;GO:0004619;GO:0006007;GO:0006096	cytoplasm|manganese ion binding|phosphoglycerate mutase activity|glucose catabolic process|glycolytic process
CL6149Contig2	759.836	1639.9	1.10985	0.000315626	0.197758	Up	313.494	1645.16	2.39172	4.43204e-07	0.000391352	Up	305.952	736.385	1.26716	0.00572675	1	Up	1778	gi|848914330|ref|XP_012855109.1|PREDICTED: high affinity nitrate transporter 2.7-like [Erythranthe guttata] &gt;gi|848914443|ref|XP_012855142.1| PREDICTED: high affinity nitrate transporter 2.7-like [Erythranthe guttata] &gt;gi|604303173|gb|EYU22672.1| hypothetical protein MIMGU_mgv1a005911mg [Erythranthe guttata]	0	sp|Q9LYK2|NRT27_ARATH	1e-155	High affinity nitrate transporter 2.7 OS=Arabidopsis thaliana GN=NRT2.7 PE=2 SV=1	-	-	-	ko00910	Nitrogen metabolism	1	K02575	NRT, narK, nrtP, nasA	MFS transporter, NNP family, nitrate/nitrite transporter	GO:0016021;GO:0009705;GO:0015112;GO:0042128;GO:0015706	integral component of membrane|plant-type vacuole membrane|nitrate transmembrane transporter activity|nitrate assimilation|nitrate transport
CL6505Contig2	283.591	77.3907	-1.87358	0.0238785	1	Down	776.367	77.6454	-3.32177	7.18055e-06	0.00433348	Down	752.384	273.865	-1.458	0.0116029	1	Down	1232	gi|747096752|ref|XP_011096310.1|PREDICTED: uncharacterized protein LOC105175543 [Sesamum indicum]	8.02921e-149	-	-	-	-	-	-	-	-	-	-	-	-	-	-
CL6745Contig2	1979.97	675.773	-1.55087	0.000826873	0.36641	Down	102.727	677.785	2.72202	0.000296489	0.0794231	Up	99.8226	1915.22	4.262	8.35923e-15	9.40702e-11	Up	3073	gi|747060198|ref|XP_011076519.1|PREDICTED: expansin-B15-like [Sesamum indicum]	7.68272e-127	sp|Q5W6Z9|EXB18_ORYSJ	1e-77	Expansin-B18 OS=Oryza sativa subsp. japonica GN=EXPB18 PE=2 SV=1	-	-	-	-	-	-	-	-	-	-	-
CL8488Contig3	480.708	124.021	-1.95458	0.0432845	1	Down	3426.37	124.467	-4.78284	1.65422e-06	0.00124806	Down	3319.09	467.705	-2.82712	0.00056328	0.261151	Down	1489	gi|747107694|ref|XP_011102156.1|PREDICTED: GDSL esterase/lipase At4g18970-like [Sesamum indicum]	1.84482e-119	sp|Q9C7N4|GDL15_ARATH	5e-71	GDSL esterase/lipase At1g29670 OS=Arabidopsis thaliana GN=At1g29670 PE=2 SV=1	-	-	-	-	-	-	-	-	-	GO:0048046;GO:0005618;GO:0009507;GO:0009534;GO:0016788;GO:0016042	apoplast|cell wall|chloroplast|chloroplast thylakoid|hydrolase activity, acting on ester bonds|lipid catabolic process
CL8488Contig4	617.414	111.986	-2.46292	8.28417e-07	0.0025979	Down	3579.47	112.38	-4.99329	0.00109975	0.206134	Down	3462.78	599.388	-2.53037	0.032833	1	Down	1322	gi|747107694|ref|XP_011102156.1|PREDICTED: GDSL esterase/lipase At4g18970-like [Sesamum indicum]	2.7398e-153	sp|Q9FK75|GDL82_ARATH	8e-90	GDSL esterase/lipase At5g45670 OS=Arabidopsis thaliana GN=At5g45670 PE=2 SV=1	-	-	-	-	-	-	-	-	-	GO:0005576;GO:0016788;GO:0016042	extracellular region|hydrolase activity, acting on ester bonds|lipid catabolic process
CL88Contig10	7362.56	5216.72	-0.497063	0.0181672	1	Down	4098.31	5232.78	0.35255	0.0471375	1	Up	3980.72	7129.71	0.840811	2.00326e-05	0.0188707	Up	3634	gi|848877211|ref|XP_012839046.1|PREDICTED: 2-alkenal reductase (NADP(+)-dependent)-like [Erythranthe guttata] &gt;gi|604331805|gb|EYU36663.1| hypothetical protein MIMGU_mgv1a009314mg [Erythranthe guttata]	8.58543e-126	sp|Q9SLN8|DBR_TOBAC	2e-119	2-alkenal reductase (NADP(+)-dependent) OS=Nicotiana tabacum GN=DBR PE=1 SV=1	KOG1196	4e-115	Predicted NAD-dependent oxidoreductase	-	-	-	-	-	-	GO:0047655;GO:0008270	allyl-alcohol dehydrogenase activity|zinc ion binding
CL9202Contig1	304.399	703.412	1.20841	0.00852629	1	Up	1773.6	705.693	-1.32957	3.01848e-07	0.00028111	Down	1721.96	294.673	-2.54686	1.94015e-14	2.00139e-10	Down	769	gi|848853085|ref|XP_012842084.1|PREDICTED: cell wall / vacuolar inhibitor of fructosidase 1-like [Erythranthe guttata] &gt;gi|604347230|gb|EYU45482.1| hypothetical protein MIMGU_mgv1a014923mg [Erythranthe guttata]	5.30319e-35	sp|F4HWQ8|CVIF1_ARATH	3e-16	Cell wall / vacuolar inhibitor of fructosidase 1 OS=Arabidopsis thaliana GN=C/VIF1 PE=1 SV=1	-	-	-	-	-	-	-	-	-	GO:0005618;GO:0005773;GO:0004857;GO:0043086	cell wall|vacuole|enzyme inhibitor activity|negative regulation of catalytic activity
CL9798Contig1	878.637	373.42	-1.23447	0.00986958	1	Down	2083.94	374.691	-2.47554	1.15089e-07	0.000119299	Down	2021.38	852.343	-1.24584	5.53706e-05	0.0443558	Down	793	gi|747075144|ref|XP_011084595.1|PREDICTED: uncharacterized protein LOC105166806 [Sesamum indicum]	2.01671e-12	-	-	-	-	-	-	-	-	-	-	-	-	-	-
comp34271_c2_seq1_4	19683.6	35881.1	0.86623	0.00345911	0.900128	Up	48169.6	35995.1	-0.420322	0.00791118	0.74832	Down	46762.4	19126	-1.28981	1.52103e-08	4.09316e-05	Down	1448	gi|698516915|ref|XP_009803343.1|PREDICTED: late embryogenesis abundant protein D-29 [Nicotiana sylvestris]	2.05785e-15	sp|P13940|LEA29_GOSHI	5e-10	-	-	-	-	-	-	-	-	-	-	-	-
comp36852_c0_seq4_1	407.908	132.57	-1.62149	0.0375164	1	Down	1223.14	132.913	-3.20203	0.000860676	0.17419	Down	1191.51	395.883	-1.58964	0.0304068	1	Down	1181	gi|747082493|ref|XP_011088570.1|PREDICTED: dirigent protein 21-like [Sesamum indicum]	9.18505e-57	sp|Q67YM6|DIR11_ARATH	2e-32	Dirigent protein 11 OS=Arabidopsis thaliana GN=DIR11 PE=2 SV=1	-	-	-	-	-	-	-	-	-	GO:0048046	apoplast
comp51986_c0_seq61_2	515.994	918.672	0.832195	0.0197294	1	Up	1474.28	921.512	-0.677931	0.00899511	0.807433	Down	1431.9	499.634	-1.51899	2.95463e-06	0.004204	Down	3144	gi|848861728|ref|XP_012831671.1|PREDICTED: endoplasmic reticulum metallopeptidase 1 [Erythranthe guttata] &gt;gi|604343115|gb|EYU42098.1| hypothetical protein MIMGU_mgv1a001167mg [Erythranthe guttata]	4.68109e-131	-	-	-	KOG2194	2e-86	Aminopeptidases of the M20 family	-	-	-	-	-	-	-	-
comp53074_c0_seq9_3	2.20978	247.661	6.80832	3.16453e-10	2.03701e-06	Up	95.8471	248.44	1.37409	0.0249483	1	Up	93.4047	2.11776	-5.46288	0.000958721	0.379163	Down	4104	gi|747077953|ref|XP_011086127.1|PREDICTED: protein TRANSPORT INHIBITOR RESPONSE 1-like [Sesamum indicum] &gt;gi|747077955|ref|XP_011086128.1| PREDICTED: protein TRANSPORT INHIBITOR RESPONSE 1-like [Sesamum indicum] &gt;gi|747077957|ref|XP_011086129.1| PREDICTED: protein TRANSPORT INHIBITOR RESPONSE 1-like [Sesamum indicum]	0	sp|Q7XVM8|TIR1B_ORYSJ	7e-138	Transport inhibitor response 1-like protein Os04g0395600 OS=Oryza sativa subsp. japonica GN=Os04g0395600 PE=2 SV=1	KOG1947	3e-134	Leucine rich repeat proteins, some proteins contain F-box	ko04075	Plant hormone signal transduction	1	K14485	TIR1	transport inhibitor response 1	GO:0005737;GO:0005634;GO:0019005;GO:0010011;GO:0000822;GO:0009734;GO:0016567;GO:0031146	cytoplasm|nucleus|SCF ubiquitin ligase complex|auxin binding|inositol hexakisphosphate binding|auxin-activated signaling pathway|protein ubiquitination|SCF-dependent proteasomal ubiquitin-dependent protein catabolic process
comp69656_c0_seq5_5	367.927	0.479072	-9.58496	1.56505e-17	2.12678e-13	Down	98.5622	0.480825	-7.67938	0.00104386	0.199735	Down	95.2842	356.68	1.90432	0.00207745	0.618748	Up	1998	gi|848873346|ref|XP_012837232.1|PREDICTED: lysine histidine transporter-like 8 [Erythranthe guttata] &gt;gi|604333658|gb|EYU38009.1| hypothetical protein MIMGU_mgv11b003533mg [Erythranthe guttata]	0	sp|Q9SX98|LHTL8_ARATH	8e-143	Lysine histidine transporter-like 8 OS=Arabidopsis thaliana GN=AATL1 PE=1 SV=1	KOG1303	2e-143	Amino acid transporters	-	-	-	-	-	-	GO:0016021;GO:0005886;GO:0006865	integral component of membrane|plasma membrane|amino acid transport
comp75183_c1_seq2_9	0	112.007	Inf	3.53014e-06	0.00799531	Up	313.926	112.342	-1.48252	0.00732141	0.718909	Down	304.299	0	-	7.86485e-15	9.40702e-11	Down	1694	-	-	-	-	-	-	-	-	-	-	-	-	-	-	-	-
comp75432_c3_seq8_9	1650	3631.98	1.13829	3.73185e-06	0.00815029	Up	2425.28	3643.18	0.587048	0.00265565	0.371996	Up	2355.31	1601.61	-0.556395	0.029805	1	Down	3282	gi|510794244|gb|AGN52088.1|MYB-related transcription factor [Salvia miltiorrhiza] &gt;gi|510794464|gb|AGN52198.1| MYB-related transcription factor [Salvia miltiorrhiza]	1.3945e-06	-	-	-	-	-	-	-	-	-	-	-	-	-	-
