# Supplementary material for: Integrative transcriptomic and metabolomic analyses unveil tanshinone biosynthesis in Salvia miltiorrhiza root under N starvation stress
Source: PLoS One. 2022 Aug 25;17(8):e0273495. doi: 10.1371/journal.pone.0273495 (PMC9409544; doi:10.1371/journal.pone.0273495)
Supplement: S5 Table — (XLSX) [file pone.0273495.s015.xlsx]

## Sheet: Sheet1
S5 Table Differentially expressed (common) genes in N0 vs. Nf and Nl vs. Nf at 45, 60, and 75 days after transplanting (DAT).
45DAT
Gene ID	Nf-FPKM	N0-FPKM	log2FoldChange	p-value	padj	Up-Down-Regulation(N0/Nf)	Nf-FPKM	Nl-FPKM	log2FoldChange	p-value	padj	Up-Down-Regulation(Nl/Nf)	length	NR.id.and.Des	NR.e.value	Swiss.id	Swiss.e.value	Swiss.Des	KOG.id	KOG.e.value	KOG.Des	kegg.id	kegg.term	kegg_hits_numbers	KO_ENTRY	KO_name	KO_Definition	GO.id	GO.term
CL10043Contig1	2081.21	927.123	-1.16659	6.0999e-06	0.00365857	Down	2087.59	978.389	-1.09336	0.000289599	0.180102	Down	3489	gi|147798987|emb|CAN61635.1|hypothetical protein VITISV_008456 [Vitis vinifera]	0
CL10051Contig1	623.183	0	-	0.0302617	1	Down	625.275	0	-	0.0299815	1	Down	1210	gi|552927296|gb|ESA11193.1|hypothetical protein GLOINDRAFT_347887 [Rhizophagus irregularis DAOM 181602]	8.50623e-172	sp|Q09919|FIP1_SCHPO	1e-50	Plasma membrane iron permease OS=Schizosaccharomyces pombe (strain 972 / ATCC 24843) GN=fip1 PE=1 SV=1										GO:0005783;GO:0005794;GO:0033573;GO:0016021;GO:0005886;GO:0005381;GO:0006827;GO:0033215	endoplasmic reticulum|Golgi apparatus|high-affinity iron permease complex|integral component of membrane|plasma membrane|iron ion transmembrane transporter activity|high-affinity iron ion transmembrane transport|iron assimilation by reduction and transport
CL100Contig7	661.947	292.974	-1.17594	0.0186039	1	Down	663.989	255.582	-1.37737	0.00266922	0.79464	Down	1184	-	-	-	-	-	-	-	-	-	-	-	-	-	-	-	-
CL10298Contig1	1189.45	3166.55	1.41262	0.0135384	1	Up	1192.99	2730.82	1.19475	0.000373797	0.217187	Up	1121	gi|848857757|ref|XP_012829818.1|PREDICTED: uncharacterized protein LOC105950974 [Erythranthe guttata] &gt;gi|604344909|gb|EYU43555.1| hypothetical protein MIMGU_mgv1a015819mg [Erythranthe guttata]	5.13934e-57	-	-	-	-	-	-	-	-	-	-	-	-	-	-
CL10364Contig1	1146.36	2547.49	1.15201	0.0089416	0.818003	Up	1149.8	2074.92	0.851672	0.00451532	1	Up	1723	gi|747091439|ref|XP_011093448.1|PREDICTED: putative DNA-binding protein ESCAROLA [Sesamum indicum]	1.10966e-92	sp|O23620|AHL23_ARATH	2e-65	-	-	-	-	-	-	-	-	-	-	GO:0005634;GO:0003677;GO:0006355;GO:0006351	nucleus|DNA binding|regulation of transcription, DNA-templated|transcription, DNA-templated
CL10429Contig2	684.566	1068.04	0.641697	0.0397172	1	Up	686.618	1260.65	0.876591	0.0118377	1	Up	2645	gi|747041791|ref|XP_011075143.1|PREDICTED: probable polyamine transporter At1g31830 [Sesamum indicum]	0	sp|Q9C6S5|PHSB_ARATH	-	Probable polyamine transporter At1g31830 OS=Arabidopsis thaliana GN=At1g31830 PE=2 SV=1	KOG1287	0	Amino acid transporters		-	-	-	-	-	GO:0005887;GO:0015297;GO:0015203;GO:0015293;GO:1902047;GO:0015846;GO:0055085	integral component of plasma membrane|antiporter activity|polyamine transmembrane transporter activity|symporter activity|polyamine transmembrane transport|polyamine transport|transmembrane transport
CL10433Contig1	824.546	322.86	-1.35269	0.000229483	0.067378	Down	827.072	320.479	-1.36778	0.00108861	0.453046	Down	3902	gi|747075788|ref|XP_011084943.1|PREDICTED: uncharacterized protein LOC105167077 [Sesamum indicum]	9.40987e-140	-	-	-	-	-	-	-	-	-	-	-	-	-	-
CL10458Contig2	549.613	1121.9	1.02946	0.000953429	0.189096	Up	551.32	1113.83	1.01457	0.00487148	1	Up	3273	gi|747048830|ref|XP_011070438.1|PREDICTED: uncharacterized protein LOC105156095 [Sesamum indicum]	1.75164e-92	-	-	-	KOG2850	1e-09	Predicted peptidoglycan-binding protein, contains LysM domain						-	-	-
CL10461Contig2	46.8399	570.104	3.60542	2.91053e-06	0.00199048	Up	46.9827	787.7	4.06744	3.51927e-14	3.52727e-10	Up	2580	gi|747099898|ref|XP_011098015.1|PREDICTED: MLO-like protein 10 isoform X1 [Sesamum indicum]	0	sp|O22757|MLO8_ARATH	2e-176	MLO-like protein 8 OS=Arabidopsis thaliana GN=MLO8 PE=2 SV=2	-	-	-	-	-	-	-	-	-	GO:0016021;GO:0005886;GO:0006952;GO:0009607	integral component of membrane|plasma membrane|defense response|response to biotic stimulus
CL1047Contig7	38.5455	0	-	0.0248297	1	Down	38.6547	0	-	0.0244327	1	Down	1373	gi|848885131|ref|XP_012842819.1|PREDICTED: phosphatidylinositol/phosphatidylcholine transfer protein SFH1 [Erythranthe guttata]	1.62943e-94	sp|F4JLE5|SFH1_ARATH	2e-72	Phosphatidylinositol/phosphatidylcholine transfer protein SFH1 OS=Arabidopsis thaliana GN=SFH1 PE=2 SV=1	KOG1471	4e-73	Phosphatidylinositol transfer protein SEC14 and related proteins						-	GO:0000139;GO:0005886;GO:0035619;GO:0005215;GO:0009932;GO:0015031;GO:0010053;GO:0048768;GO:0048767	Golgi membrane|plasma membrane|root hair tip|transporter activity|cell tip growth|protein transport|root epidermal cell differentiation|root hair cell tip growth|root hair elongation
CL10517Contig1	577.757	316.762	-0.867063	0.0484472	1	Down	579.561	300.179	-0.949136	0.0423853	1	Down	2208	gi|747056710|ref|XP_011074626.1|PREDICTED: zingipain-2 [Sesamum indicum]	0	sp|P43297|RD21A_ARATH	2e-114	Cysteine proteinase RD21a OS=Arabidopsis thaliana GN=RD21A PE=1 SV=1	KOG1543	3e-153	Cysteine proteinase Cathepsin L			-	-	-	-	GO:0048046;GO:0009507;GO:0005615;GO:0005764;GO:0009506;GO:0005773;GO:0004197;GO:0008234;GO:0008233;GO:0050832;GO:0006508;GO:0051603	apoplast|chloroplast|extracellular space|lysosome|plasmodesma|vacuole|cysteine-type endopeptidase activity|cysteine-type peptidase activity|peptidase activity|defense response to fungus|proteolysis|proteolysis involved in cellular protein catabolic process
CL10578Contig1	2490.1	1362.05	-0.870418	0.00222205	0.345181	Down	2497.82	1436.27	-0.798343	0.00504434	1	Down	3282	gi|147798987|emb|CAN61635.1|hypothetical protein VITISV_008456 [Vitis vinifera]	0	-	-	-	-	-	-	-	-	-	-	-	-	-	-
CL10607Contig1	837.997	277.444	-1.59475	3.37852e-05	0.0149774	Down	840.6	227.042	-1.88846	1.78658e-05	0.0185182	Down	2803	gi|747096467|ref|XP_011096156.1|PREDICTED: 5'-adenylylsulfate reductase 3	0	sp|P92980|APR3_ARATH	0	5'-adenylylsulfate reductase 3, chloroplastic OS=Arabidopsis thaliana GN=APR3 PE=2 SV=2	KOG0189	1e-137	Phosphoadenosine phosphosulfate reductase	ko00920	Sulfur metabolism	1	K05907	APR	adenylyl-sulfate reductase (glutathione)	GO:0009507;GO:0051539;GO:0033741;GO:0009973;GO:0046872;GO:0045454;GO:0019344;GO:0000103;GO:0019419	chloroplast|4 iron, 4 sulfur cluster binding|adenylyl-sulfate reductase (glutathione) activity|adenylyl-sulfate reductase activity|metal ion binding|cell redox homeostasis|cysteine biosynthetic process|sulfate assimilation|sulfate reduction
CL10692Contig1	65.6184	201.033	1.61526	0.0355697	1	Up	65.8007	285.294	2.11627	0.00386096	1	Up	4786	gi|747045470|ref|XP_011094161.1|PREDICTED: U-box domain-containing protein 43-like [Sesamum indicum] &gt;gi|747045472|ref|XP_011094169.1| PREDICTED: U-box domain-containing protein 43-like [Sesamum indicum] &gt;gi|747045474|ref|XP_011094178.1| PREDICTED: U-box domain-containing protein 43-like [Sesamum indicum] &gt;gi|747045476|ref|XP_011094187.1| PREDICTED: U-box domain-containing protein 43-lik…	0	sp|Q9LM76|PUB44_ARATH	4e-39	U-box domain-containing protein 44 OS=Arabidopsis thaliana GN=PUB44 PE=1 SV=1	KOG0167	1e-39	FOG: Armadillo/beta-catenin-like repeats	-	-	-	-	-	-	-	-
CL10694Contig1	81.2585	11.9446	-2.76616	0.0334224	1	Down	81.4979	6.05274	-3.7511	0.0156369	1	Down	1781	gi|747090520|ref|XP_011092952.1|PREDICTED: serine/threonine-protein kinase HT1-like [Sesamum indicum]	0	sp|Q55GU0|Y9955_DICDI	2e-59	Probable serine/threonine-protein kinase DDB_G0267514 OS=Dictyostelium discoideum GN=DDB_G0267514 PE=3 SV=1	KOG0192	0	Tyrosine kinase specific for activated (GTP-bound) p21cdc42Hs						-	GO:0005524;GO:0004674	ATP binding|protein serine/threonine kinase activity
CL10694Contig2	248.478	50.2034	-2.30726	0.000957899	0.189148	Down	249.235	59.8482	-2.05813	0.00657187	1	Down	2159	gi|747090520|ref|XP_011092952.1|PREDICTED: serine/threonine-protein kinase HT1-like [Sesamum indicum]	0	sp|Q2MHE4|HT1_ARATH	4e-76	Serine/threonine-protein kinase HT1 OS=Arabidopsis thaliana GN=HT1 PE=1 SV=1	KOG0192	0	Tyrosine kinase specific for activated (GTP-bound) p21cdc42Hs						-	GO:0005524;GO:0004674	ATP binding|protein serine/threonine kinase activity
CL1073Contig2	4.29184	64.6547	3.91309	0.0149398	1	Up	4.30626	66.6017	3.95105	0.0246039	1	Up	3104	gi|747068522|ref|XP_011081019.1|PREDICTED: uncharacterized protein LOC105164138 [Sesamum indicum]	1.28795e-114	-	-	-	-	-	-	-	-	-	-	-	-	-	-
CL1073Contig3	5.03483	196.194	5.28419	2.00812e-07	0.000194161	Up	5.04933	370.362	6.1967	2.50903e-11	1.43699e-07	Up	5065	gi|747068522|ref|XP_011081019.1|PREDICTED: uncharacterized protein LOC105164138 [Sesamum indicum]	1.44878e-89	sp|Q9LYP1|RBL3_ARATH	1e-32	-	KOG2289	2e-33	Rhomboid family proteins		-	-	-	-	-	GO:0000139;GO:0016021;GO:0009506;GO:0004252;GO:0016485	Golgi membrane|integral component of membrane|plasmodesma|serine-type endopeptidase activity|protein processing
CL1078Contig3	691.455	1131.7	0.710788	0.0190958	1	Up	693.573	1147.63	0.726536	0.0370258	1	Up	3357	gi|747080975|ref|XP_011087754.1|PREDICTED: phosphatidylinositol 4-phosphate 5-kinase 8-like [Sesamum indicum] &gt;gi|747080977|ref|XP_011087755.1| PREDICTED: phosphatidylinositol 4-phosphate 5-kinase 8-like [Sesamum indicum] &gt;gi|747080979|ref|XP_011087757.1| PREDICTED: phosphatidylinositol 4-phosphate 5-kinase 8-like [Sesamum indicum] &gt;gi|747080981|ref|XP_011087758.1| PREDICTED: phosphatidy…	0	sp|Q8RY89|PI5K8_ARATH	0	Phosphatidylinositol 4-phosphate 5-kinase 8 OS=Arabidopsis thaliana GN=PIP5K8 PE=2 SV=1	KOG0229	0	Phosphatidylinositol-4-phosphate 5-kinase	ko04810;ko04144;ko04011;ko04070;ko00562	Regulation of actin cytoskeleton|Endocytosis|MAPK signaling pathway - yeast|Phosphatidylinositol signaling system|Inositol phosphate metabolism	5	K00889	PIP5K	1-phosphatidylinositol-4-phosphate 5-kinase	GO:0016308;GO:0005524	1-phosphatidylinositol-4-phosphate 5-kinase activity|ATP binding
CL10919Contig1	3089.86	1712.1	-0.851779	0.00012867	0.0432076	Down	3099.3	1982.07	-0.644932	0.0146047	1	Down	2503	gi|747079285|ref|XP_011086837.1|PREDICTED: glucose-6-phosphate 1-dehydrogenase	0	sp|Q43793|G6PDC_TOBAC	0	Glucose-6-phosphate 1-dehydrogenase, chloroplastic OS=Nicotiana tabacum PE=2 SV=1	KOG0563	0	Glucose-6-phosphate 1-dehydrogenase	ko00030;ko00480;ko01200	Pentose phosphate pathway|Glutathione metabolism|Carbon metabolism	3	K00036	G6PD, zwf	glucose-6-phosphate 1-dehydrogenase	GO:0009507;GO:0004345;GO:0050661;GO:0006006;GO:0006098	chloroplast|glucose-6-phosphate dehydrogenase activity|NADP binding|glucose metabolic process|pentose-phosphate shunt
CL10919Contig2	843.861	515.258	-0.711712	0.035396	1	Down	846.425	371.394	-1.18843	0.00347313	0.926217	Down	3302	gi|747079285|ref|XP_011086837.1|PREDICTED: glucose-6-phosphate 1-dehydrogenase	0	sp|Q9FY99|G6PD2_ARATH	0	Glucose-6-phosphate 1-dehydrogenase 2, chloroplastic OS=Arabidopsis thaliana GN=At5g13110 PE=2 SV=2	KOG0563	0	Glucose-6-phosphate 1-dehydrogenase	ko00030;ko00480;ko01200	Pentose phosphate pathway|Glutathione metabolism|Carbon metabolism	3	K00036	G6PD, zwf	glucose-6-phosphate 1-dehydrogenase	GO:0009507;GO:0009570;GO:0004345;GO:0050661;GO:0006006;GO:0009051	chloroplast|chloroplast stroma|glucose-6-phosphate dehydrogenase activity|NADP binding|glucose metabolic process|pentose-phosphate shunt, oxidative branch
CL10974Contig1	4313.27	2683.76	-0.684527	0.000817297	0.167772	Down	4326.37	2961.03	-0.547056	0.0260026	1	Down	4229	gi|747042066|ref|XP_011076506.1|PREDICTED: uncharacterized protein LOC105160721 [Sesamum indicum]	0	sp|O14099|YERG_SCHPO	6e-62	Uncharacterized RING finger protein C2F3.16 OS=Schizosaccharomyces pombe (strain 972 / ATCC 24843) GN=SPAC2F3.16 PE=4 SV=1	KOG1940	0	Zn-finger protein	-	-	-	-	-	-	GO:0061630;GO:0008270;GO:0016567	ubiquitin protein ligase activity|zinc ion binding|protein ubiquitination
CL11055Contig1	393.866	120.063	-1.71391	0.00114961	0.219656	Down	395.088	86.2587	-2.19543	0.00041533	0.23248	Down	1695	gi|747083347|ref|XP_011089036.1|PREDICTED: uncharacterized protein LOC105170116 [Sesamum indicum]	5.60509e-110	-	-	-	-	-	-	-	-	-	-	-	-	-	-
CL11062Contig1	158.389	354.936	1.16408	0.0265425	1	Up	158.867	366.916	1.20763	0.0374305	1	Up	823	gi|747086860|ref|XP_011090948.1|PREDICTED: protein diaphanous homolog 1-like [Sesamum indicum]	3.42421e-11	-	-	-	-	-	-	-	-	-	-	-	-	-	-
CL11097Contig1	3.17763	64.0698	4.33362	0.00983307	0.862281	Up	3.18801	133.813	5.39142	7.59786e-05	0.0613301	Up	1104	-	-	-	-	-	-	-	-	-	-	-	-	-	-	-	-
CL11173Contig1	352.394	66.3644	-2.40871	5.33645e-05	0.0215297	Down	353.448	94.7665	-1.89905	0.00250155	0.771459	Down	1083	gi|747082493|ref|XP_011088570.1|PREDICTED: dirigent protein 21-like [Sesamum indicum]	2.57057e-58	sp|Q9SS03|DIR21_ARATH	3e-36	Dirigent protein 21 OS=Arabidopsis thaliana GN=DIR21 PE=1 SV=1	-	-	-	-	-	-	-	-	-	GO:0048046;GO:0005618	apoplast|cell wall
CL11272Contig1	272.663	650.894	1.25531	0.00246913	0.372612	Up	273.478	564.193	1.04477	0.0429979	1	Up	1515	gi|604348311|gb|EYU46466.1|hypothetical protein MIMGU_mgv1a019872mg [Erythranthe guttata]	2.74351e-122	sp|P24397|HY6H_HYONI	1e-57	Hyoscyamine 6-dioxygenase OS=Hyoscyamus niger GN=H6H PE=1 SV=1	KOG0143	2e-48	Iron/ascorbate family oxidoreductases	-	-	-	-	-	-	GO:0047998;GO:0005506;GO:0031418	hyoscyamine (6S)-dioxygenase activity|iron ion binding|L-ascorbic acid binding
CL11300Contig1	198.461	1071.3	2.43244	2.85987e-09	3.95997e-06	Up	199.068	1040.97	2.38659	3.58123e-06	0.00463146	Up	380	gi|696120953|gb|AIT39763.1|C-repeat binding factor 3 [Ageratina adenophora]	1.73098e-20	sp|Q9FJ93|DRE1D_ARATH	4e-18	Dehydration-responsive element-binding protein 1D OS=Arabidopsis thaliana GN=DREB1D PE=2 SV=1	-	-	-	-	-	-	-	-	-	GO:0005634;GO:0003677;GO:0003700;GO:0009738;GO:0006351	nucleus|DNA binding|transcription factor activity, sequence-specific DNA binding|abscisic acid-activated signaling pathway|transcription, DNA-templated
CL113Contig15	12.7105	154.218	3.60088	0.000280414	0.0783698	Up	12.752	151.744	3.57284	0.00116484	0.476526	Up	6362	gi|747075251|ref|XP_011084656.1|PREDICTED: pentatricopeptide repeat-containing protein At5g40400 [Sesamum indicum]	0	sp|Q9FND8|PP409_ARATH	7e-163	Pentatricopeptide repeat-containing protein At5g40400 OS=Arabidopsis thaliana GN=At5g40400 PE=2 SV=1	KOG4197	6e-158	FOG: PPR repeat	-	-	-	-	-	-	-	-
CL113Contig16	576.026	1360.06	1.23946	0.000477586	0.1147	Up	577.799	1058.82	0.873814	0.0159229	1	Up	5382	gi|747101052|ref|XP_011098639.1|PREDICTED: cyclic dof factor 2-like [Sesamum indicum]	0	sp|Q93ZL5|CDF2_ARATH	7e-92	Cyclic dof factor 2 OS=Arabidopsis thaliana GN=CDF2 PE=1 SV=2	-	-	-	-	-	-	-	-	-	GO:0005634;GO:0003677;GO:0046872;GO:0003700;GO:0009908;GO:0006355;GO:0006351	nucleus|DNA binding|metal ion binding|transcription factor activity, sequence-specific DNA binding|flower development|regulation of transcription, DNA-templated|transcription, DNA-templated
CL11423Contig2	147.741	521.865	1.82061	9.95431e-05	0.0355559	Up	148.203	612.802	2.04784	4.61337e-05	0.0402075	Up	2115	gi|747050127|ref|XP_011071124.1|PREDICTED: high affinity nitrate transporter 2.5 [Sesamum indicum] &gt;gi|747050129|ref|XP_011071125.1| PREDICTED: high affinity nitrate transporter 2.5 [Sesamum indicum]	0	sp|Q9LPV5|NRT25_ARATH	0	High affinity nitrate transporter 2.5 OS=Arabidopsis thaliana GN=NRT2.5 PE=2 SV=1				ko00910	Nitrogen metabolism	1	K02575	NRT, narK, nrtP, nasA	MFS transporter, NNP family, nitrate/nitrite transporter	GO:0016021;GO:0005886;GO:0042128;GO:0055085	integral component of membrane|plasma membrane|nitrate assimilation|transmembrane transport
CL11455Contig1	3100.5	1055.95	-1.55396	0.00018814	0.0573412	Down	3110.14	1171.28	-1.40889	0.000486002	0.257502	Down	1999	gi|970020053|ref|XP_015071241.1|PREDICTED: uncharacterized protein LOC107015473 [Solanum pennellii]	1.37284e-18	-	-	-	-	-	-	-	-	-	-	-	-	-	-
CL1146Contig2	2382.47	1229.31	-0.954607	0.000276238	0.0780411	Down	2389.84	1296.67	-0.882105	0.00222474	0.713536	Down	2321	gi|747058898|ref|XP_011075801.1|PREDICTED: uncharacterized protein LOC105160221 [Sesamum indicum]	4.5601e-32	-	-	-	KOG0800	5e-10	FOG: Predicted E3 ubiquitin ligase	-	-	-	-	-	-	-	-
CL1156Contig1	1215.82	0	-	2.41653e-17	1.17841e-13	Down	1219.43	68.615	-4.15155	1.50512e-06	0.00232084	Down	656	gi|747087356|ref|XP_011091218.1|PREDICTED: inorganic phosphate transporter 1-4-like [Sesamum indicum]	2.48125e-52	sp|Q494P0|PHT17_ARATH	2e-48	Probable inorganic phosphate transporter 1-7 OS=Arabidopsis thaliana GN=PHT1-7 PE=2 SV=2	KOG0252	5e-49	Inorganic phosphate transporter	-	-	-	-	-	-	GO:0005887;GO:0005886;GO:1901683;GO:0005315;GO:0015114;GO:0015293;GO:1901684;GO:0035435;GO:0006817	integral component of plasma membrane|plasma membrane|arsenate ion transmembrane transporter activity|inorganic phosphate transmembrane transporter activity|phosphate ion transmembrane transporter activity|symporter activity|arsenate ion transmembrane transport|phosphate ion transmembrane transport|phosphate ion transport
CL11800Contig2	1376.31	536.613	-1.35885	7.21165e-06	0.00421273	Down	1380.53	502.246	-1.45875	3.65406e-05	0.0327973	Down	957	gi|848890108|ref|XP_012845199.1|PREDICTED: uncharacterized protein LOC105965216 [Erythranthe guttata] &gt;gi|604319856|gb|EYU31020.1| hypothetical protein MIMGU_mgv1a015234mg [Erythranthe guttata]	6.53355e-35	-	-	-	-	-	-	-	-	-	-	-	-	-	-
CL11835Contig2	0	42.3248	Inf	0.0059442	0.638592	Up	0	87.1969	Inf	0.0042837	1	Up	2823	gi|747063042|ref|XP_011078055.1|PREDICTED: uncharacterized protein LOC105161899 [Sesamum indicum]	0	-	-	-	-	-	-	-	-	-	-	-	-	-	-
CL11914Contig1	60.3753	270.44	2.16328	0.000932106	0.18536	Up	60.5685	260.723	2.10588	0.025667	1	Up	1676	gi|747089814|ref|XP_011092561.1|PREDICTED: U-box domain-containing protein 26-like [Sesamum indicum]	0	sp|Q9FXA4|PUB26_ARATH	3e-144	U-box domain-containing protein 26 OS=Arabidopsis thaliana GN=PUB26 PE=2 SV=1	KOG0167	4e-31	FOG: Armadillo/beta-catenin-like repeats	-	-	-	-	-	-	-	-
CL119Contig11	708.583	11.5207	-5.94263	3.00814e-25	3.74875e-21	Down	710.731	37.6092	-4.24015	5.93043e-14	5.4867e-10	Down	2858	gi|747049566|ref|XP_011070832.1|PREDICTED: uncharacterized protein LOC105156412 [Sesamum indicum]	1.13779e-59	-	-	-	-	-	-	-	-	-	-	-	-	-	-
CL119Contig2	496.172	10.8162	-5.51957	3.42228e-17	1.53534e-13	Down	497.685	12.1747	-5.35327	7.7024e-14	6.61708e-10	Down	1148	gi|747049566|ref|XP_011070832.1|PREDICTED: uncharacterized protein LOC105156412 [Sesamum indicum]	3.9541e-107	sp|Q94DH3|PCL1_ORYSJ	6e-13	Transcription factor PCL1 OS=Oryza sativa subsp. japonica GN=PCL1 PE=2 SV=1	KOG1601	6e-13	GATA-4/5/6 transcription factors						-	GO:0005634;GO:0003677;GO:0003700;GO:0007623;GO:0009909;GO:0006351	nucleus|DNA binding|transcription factor activity, sequence-specific DNA binding|circadian rhythm|regulation of flower development|transcription, DNA-templated
CL12003Contig1	352.598	82.3857	-2.09756	0.000279065	0.0783698	Down	353.689	128.372	-1.46215	0.0160544	1	Down	2793	gi|747092570|ref|XP_011094058.1|PREDICTED: methyl-CpG-binding domain-containing protein 2 [Sesamum indicum]	5.22636e-49				KOG4161	3e-06	Methyl-CpG binding transcription regulators						-	-	-
CL12087Contig1	0	33.0644	Inf	0.0192738	1	Up	0	42.7551	Inf	0.0115359	1	Up	1446	-	-	-	-	-	-	-	-	-	-	-	-	-	-	-	-
CL12091Contig2	964.319	419.39	-1.20122	0.0234256	1	Down	967.317	546.357	-0.824146	0.0295157	1	Down	4135	gi|747046316|ref|XP_011098794.1|PREDICTED: isoamylase 3	0	sp|Q9M0S5|ISOA3_ARATH	0	Isoamylase 3, chloroplastic OS=Arabidopsis thaliana GN=ISA3 PE=1 SV=2	KOG0470	0	1,4-alpha-glucan branching enzyme/starch branching enzyme II						-	GO:0009507;GO:0009569;GO:0009570;GO:0043169;GO:0019156;GO:0005977;GO:0005983	chloroplast|chloroplast starch grain|chloroplast stroma|cation binding|isoamylase activity|glycogen metabolic process|starch catabolic process
CL1212Contig1	13280.6	6719.25	-0.982947	0.0139526	1	Down	13322	7495.46	-0.829719	0.0361429	1	Down	3419	gi|747093149|ref|XP_011094369.1|PREDICTED: zinc finger A20 and AN1 domain-containing stress-associated protein 4 isoform X1 [Sesamum indicum] &gt;gi|747093151|ref|XP_011094370.1| PREDICTED: zinc finger A20 and AN1 domain-containing stress-associated protein 4 isoform X2 [Sesamum indicum]	1.30305e-53	sp|Q9SJM6|SAP4_ARATH	2e-41	Zinc finger A20 and AN1 domain-containing stress-associated protein 4 OS=Arabidopsis thaliana GN=SAP4 PE=1 SV=1	KOG3173	5e-42	Predicted Zn-finger protein	-	-	-	-	-	-	GO:0003677;GO:0008270	DNA binding|zinc ion binding
CL12182Contig2	28.2693	162.941	2.52704	0.00503509	0.57802	Up	28.3513	260.281	3.19859	0.000117865	0.0880493	Up	3950	gi|747059876|ref|XP_011076341.1|PREDICTED: trehalose-phosphate phosphatase A-like isoform X2 [Sesamum indicum]	6.55285e-168	sp|O64896|TPPA_ARATH	5e-127	Trehalose-phosphate phosphatase A OS=Arabidopsis thaliana GN=TPPA PE=1 SV=1	KOG1050	1e-127	Trehalose-6-phosphate synthase component TPS1 and related subunits	ko00500	Starch and sucrose metabolism	1	K01087	otsB	trehalose 6-phosphate phosphatase	GO:0004805;GO:0016311;GO:0005992	trehalose-phosphatase activity|dephosphorylation|trehalose biosynthetic process
CL12210Contig1	2282.11	1542.38	-0.565211	0.0173699	1	Down	2289.11	1398.18	-0.711233	0.0133738	1	Down	1905	gi|747041444|ref|XP_011073041.1|PREDICTED: uncharacterized protein LOC105158099 [Sesamum indicum]	1.7189e-121	-	-	-	-	-	-	-	-	-	-	-	-	-	-
CL1225Contig2	53.9381	0.489009	-6.7853	0.00306302	0.420493	Down	54.1018	3.24319	-4.06019	0.0435332	1	Down	1689	-	-	-	-	-	-	-	-	-	-	-	-	-	-	-	-
CL12317Contig1	1357.74	714.32	-0.926563	0.00140456	0.25165	Down	1361.86	706.401	-0.947018	0.00485025	1	Down	1197	gi|747083830|ref|XP_011089296.1|PREDICTED: uncharacterized protein LOC105170296 [Sesamum indicum]	2.4447e-47	-	-	-	-	-	-	-	-	-	-	-	-	-	-
CL1243Contig5	666.201	262.59	-1.34315	0.00226637	0.348686	Down	668.206	168.015	-1.99171	3.44274e-05	0.0315027	Down	2552	gi|747052965|ref|XP_011072620.1|PREDICTED: 3-oxoacyl-[acyl-carrier-protein] synthase II	4.14675e-162	sp|Q9C9P4|KASC2_ARATH	1e-141	3-oxoacyl-[acyl-carrier-protein] synthase II, chloroplastic OS=Arabidopsis thaliana GN=KAS2 PE=1 SV=1	KOG1394	8e-138	3-oxoacyl-(acyl-carrier-protein) synthase (I and II)	ko00061;ko00780;ko01212	Fatty acid biosynthesis|Biotin metabolism|Fatty acid metabolism	3	K09458	fabF	3-oxoacyl-[acyl-carrier-protein] synthase II	GO:0009507;GO:0009570;GO:0009536;GO:0004315;GO:0009631;GO:0009793;GO:0006633;GO:0006636	chloroplast|chloroplast stroma|plastid|3-oxoacyl-[acyl-carrier-protein] synthase activity|cold acclimation|embryo development ending in seed dormancy|fatty acid biosynthetic process|unsaturated fatty acid biosynthetic process
CL124Contig3	1927.77	3017.23	0.64629	0.0277054	1	Up	1933.75	3292.67	0.76786	0.0367629	1	Up	2666	gi|747081407|ref|XP_011087976.1|PREDICTED: oligopeptide transporter 4 [Sesamum indicum]	0	sp|Q9FME8|OPT4_ARATH	0	Oligopeptide transporter 4 OS=Arabidopsis thaliana GN=OPT4 PE=2 SV=1	KOG2262	0	Sexual differentiation process protein ISP4				-	-	-	GO:0016021;GO:0016020;GO:0015833;GO:0015031;GO:0080167;GO:0055085	integral component of membrane|membrane|peptide transport|protein transport|response to karrikin|transmembrane transport
CL12586Contig2	2600.05	1705.1	-0.608684	0.00789761	0.757077	Down	2607.92	1637.01	-0.671839	0.0143456	1	Down	1879	gi|747073341|ref|XP_011083627.1|PREDICTED: purple acid phosphatase 2-like [Sesamum indicum]	0	sp|Q38924|PPA12_ARATH	0	Fe(3+)-Zn(2+) purple acid phosphatase 12 OS=Arabidopsis thaliana GN=PAP12 PE=2 SV=3	KOG1378	0	Purple acid phosphatase				-	-	-	GO:0005829;GO:0005576;GO:0009505;GO:0003993;GO:0046872;GO:0016036;GO:0016311	cytosol|extracellular region|plant-type cell wall|acid phosphatase activity|metal ion binding|cellular response to phosphate starvation|dephosphorylation
CL1263Contig4	159.752	52.5869	-1.60305	0.0449472	1	Down	160.228	42.9413	-1.89969	0.0387656	1	Down	1038	gi|747056906|ref|XP_011074732.1|PREDICTED: NADH dehydrogenase [ubiquinone] 1 beta subcomplex subunit 2 [Sesamum indicum]	6.54275e-29	sp|Q8LDK3|NDUB2_ARATH	4e-23	NADH dehydrogenase [ubiquinone] 1 beta subcomplex subunit 2 OS=Arabidopsis thaliana GN=At1g76200 PE=3 SV=1										GO:0005747;GO:0055114	mitochondrial respiratory chain complex I|oxidation-reduction process
CL1265Contig4	630.832	1144.12	0.858912	0.020302	1	Up	632.758	1286.54	1.02377	0.00309919	0.874533	Up	2125	gi|848867591|ref|XP_012834445.1|PREDICTED: glutamate dehydrogenase B [Erythranthe guttata] &gt;gi|848867593|ref|XP_012834447.1| PREDICTED: glutamate dehydrogenase B [Erythranthe guttata] &gt;gi|848867595|ref|XP_012834448.1| PREDICTED: glutamate dehydrogenase B [Erythranthe guttata] &gt;gi|604336148|gb|EYU39994.1| hypothetical protein MIMGU_mgv1a007324mg [Erythranthe guttata]	0	sp|Q9LEC8|DHEB_NICPL	0	Glutamate dehydrogenase B OS=Nicotiana plumbaginifolia GN=GDHB PE=1 SV=1	KOG2250	0	Glutamate/leucine/phenylalanine/valine dehydrogenases	ko00250;ko00910;ko00471;ko01200	Alanine, aspartate and glutamate metabolism|Nitrogen metabolism|D-Glutamine and D-glutamate metabolism|Carbon metabolism	4	K00261	GLUD1_2, gdhA	glutamate dehydrogenase (NAD(P)+)	GO:0004353;GO:0006520	glutamate dehydrogenase [NAD(P)+] activity|cellular amino acid metabolic process
CL12682Contig1	3190.98	892.437	-1.83818	1.11958e-11	2.41481e-08	Down	3200.63	1444.65	-1.14764	0.0140327	1	Down	1192	gi|661883624|emb|CDP12709.1|unnamed protein product [Coffea canephora]	1.93613e-100	sp|Q9FGS5|NRT31_ARATH	7e-62	High-affinity nitrate transporter 3.1 OS=Arabidopsis thaliana GN=NRT3.1 PE=1 SV=1	-	-	-	-	-	-	-	-	-	GO:0016021;GO:0005886;GO:0015112;GO:0042128;GO:0015706;GO:0010167;GO:0009611	integral component of membrane|plasma membrane|nitrate transmembrane transporter activity|nitrate assimilation|nitrate transport|response to nitrate|response to wounding
CL12697Contig1	6129.18	2021.34	-1.60038	0.00297847	0.41498	Down	6147.71	2519.38	-1.28698	0.000543137	0.281572	Down	1184	gi|661885506|emb|CDP10829.1|unnamed protein product [Coffea canephora]	1.98941e-93	sp|O04138|CHI4_ORYSJ	9e-87	Chitinase 4 OS=Oryza sativa subsp. japonica GN=Cht4 PE=2 SV=2	KOG4742	8e-82	Predicted chitinase	ko00520	Amino sugar and nucleotide sugar metabolism	1	K01183	E3.2.1.14	chitinase	GO:0008061;GO:0004568;GO:0016998;GO:0006032;GO:0006952;GO:0000272	chitin binding|chitinase activity|cell wall macromolecule catabolic process|chitin catabolic process|defense response|polysaccharide catabolic process
CL126Contig11	366.3	99.9178	-1.87421	0.000751366	0.158704	Down	367.42	128.414	-1.51663	0.0108533	1	Down	1498	gi|848873743|ref|XP_012837428.1|PREDICTED: uncharacterized protein LOC105957982 [Erythranthe guttata] &gt;gi|604332991|gb|EYU37406.1| hypothetical protein MIMGU_mgv1a009572mg [Erythranthe guttata]	6.69509e-59	sp|O65373|BAG5_ARATH	1e-15	BAG family molecular chaperone regulator 5, mitochondrial OS=Arabidopsis thaliana GN=BAG5 PE=1 SV=1										GO:0005739	mitochondrion
CL12779Contig1	1933.86	20.5929	-6.55319	4.19125e-10	7.34503e-07	Down	1939.6	9.36519	-7.69423	5.37908e-12	3.59421e-08	Down	972	-	-	-	-	-	-	-	-	-	-	-	-	-	-	-	-
CL1282Contig1	1196.21	428.824	-1.48001	4.3287e-06	0.00279022	Down	1199.89	601.47	-0.996332	0.00480684	1	Down	2970	gi|193792541|gb|ACF21004.1|1-deoxy-D-xylulose 5-phosphate synthase [Salvia miltiorrhiza]	0	sp|O78328|DXS_CAPAN	0	Probable 1-deoxy-D-xylulose-5-phosphate synthase, chloroplastic OS=Capsicum annuum GN=TKT2 PE=2 SV=1	KOG0523	0	Transketolase	ko00730;ko00900	Thiamine metabolism|Terpenoid backbone biosynthesis	2	K01662	dxs	1-deoxy-D-xylulose-5-phosphate synthase	GO:0009507;GO:0008661;GO:0046872;GO:0052865;GO:0016114;GO:0009228	chloroplast|1-deoxy-D-xylulose-5-phosphate synthase activity|metal ion binding|1-deoxy-D-xylulose 5-phosphate biosynthetic process|terpenoid biosynthetic process|thiamine biosynthetic process
CL12909Contig1	99.9531	11.2437	-3.15214	0.00856933	0.799599	Down	100.251	5.14591	-4.28404	0.00312878	0.879225	Down	1461	gi|747041863|ref|XP_011075495.1|PREDICTED: uncharacterized protein LOC105159950 isoform X2 [Sesamum indicum]	1.17485e-132	-	-	-	-	-	-	-	-	-	-	-	-	-	-
CL1301Contig2	1355.22	1909.37	0.494572	0.0460406	1	Up	1359.37	2092.92	0.622575	0.0314791	1	Up	8416	gi|848873532|ref|XP_012837324.1|PREDICTED: LOW QUALITY PROTEIN: AP-4 complex subunit epsilon [Erythranthe guttata]	0	sp|Q8L7A9|AP4E_ARATH	0	AP-4 complex subunit epsilon OS=Arabidopsis thaliana GN=At1g31730 PE=2 SV=1	KOG1062	0	Vesicle coat complex AP-1, gamma subunit	ko04142	Lysosome	1	K12400	AP4E1	AP-4 complex subunit epsilon-1	GO:0005905;GO:0005829;GO:0005794;GO:0030117;GO:0009506;GO:0006886;GO:0016192	coated pit|cytosol|Golgi apparatus|membrane coat|plasmodesma|intracellular protein transport|vesicle-mediated transport
CL1303Contig1	960.441	476.445	-1.01139	0.00271196	0.391177	Down	963.409	503.469	-0.936245	0.01447	1	Down	3640	gi|747049095|ref|XP_011070581.1|PREDICTED: nudix hydrolase 17	3.38503e-32	sp|Q9ZU95|NUD17_ARATH	6e-22	Nudix hydrolase 17, mitochondrial OS=Arabidopsis thaliana GN=NUDT17 PE=2 SV=1	KOG2839	1e-22	Diadenosine and diphosphoinositol polyphosphate phosphohydrolase	-	-	-	-	-	-	GO:0005739;GO:0016787;GO:0046872	mitochondrion|hydrolase activity|metal ion binding
CL13071Contig1	2484.81	807.405	-1.62177	0.000187215	0.0573412	Down	2492.54	934.854	-1.41481	0.000427113	0.236729	Down	2218	gi|747085864|ref|XP_011090410.1|PREDICTED: F-box protein At5g07610-like [Sesamum indicum]	1.08002e-94	sp|Q94A64|FB251_ARATH	2e-08	F-box protein At5g03970 OS=Arabidopsis thaliana GN=At5g03970 PE=2 SV=1							-	-	-	-	-
CL13082Contig1	1095.89	2436.57	1.15275	2.76365e-06	0.00192525	Up	1099.2	2724.32	1.30944	5.49159e-06	0.00680917	Up	1001	gi|747068342|ref|XP_011080924.1|PREDICTED: E3 ubiquitin-protein ligase RHA1B-like [Sesamum indicum]	5.88436e-87	sp|Q9SUS5|RHA1B_ARATH	2e-21	E3 ubiquitin-protein ligase RHA1B OS=Arabidopsis thaliana GN=RHA1B PE=2 SV=1	KOG0800	5e-50	FOG: Predicted E3 ubiquitin ligase			-	-	-	-	-	-
CL13203Contig1	991.886	499.099	-0.990847	0.0472831	1	Down	994.982	385.326	-1.36859	0.0263717	1	Down	1067	gi|747102200|ref|XP_011099256.1|PREDICTED: uncharacterized protein LOC105177716 [Sesamum indicum]	4.78191e-71	-	-	-	-	-	-	-	-	-	-	-	-	-	-
CL1345Contig1	3812.12	1027.94	-1.89084	0.000669625	0.147945	Down	3824.04	1484.95	-1.36468	0.0158905	1	Down	3217	gi|747072923|ref|XP_011083402.1|PREDICTED: uncharacterized protein LOC105165944 [Sesamum indicum]	1.2054e-65	-	-	-	KOG2027	5e-46	Spindle pole body protein	ko04144	Endocytosis	1	K19476	IST1	vacuolar protein sorting-associated protein IST1	-	-
CL13479Contig1	1905.21	3217	0.755763	0.00107013	0.207654	Up	1910.94	3009.92	0.655443	0.0157559	1	Up	1163	gi|848897003|ref|XP_012848575.1|PREDICTED: NAD(P)H dehydrogenase (quinone) FQR1-like [Erythranthe guttata] &gt;gi|604315159|gb|EYU27865.1| hypothetical protein MIMGU_mgv1a013996mg [Erythranthe guttata]	2.47603e-109	sp|Q9LSQ5|FQR1_ARATH	2e-104	-	KOG3135	4e-105	1,4-benzoquinone reductase-like; Trp repressor binding protein-like/protoplast-secreted protein	ko00130	Ubiquinone and other terpenoid-quinone biosynthesis	1	K03809	wrbA	NAD(P)H dehydrogenase (quinone)	GO:0010181;GO:0003955;GO:0071365;GO:0045892;GO:0055114	FMN binding|NAD(P)H dehydrogenase (quinone) activity|cellular response to auxin stimulus|negative regulation of transcription, DNA-templated|oxidation-reduction process
CL13480Contig1	906.544	4829.7	2.41348	0.00294808	0.413802	Up	909.357	5392.37	2.568	6.61656e-15	7.23448e-11	Up	4824	gi|661876762|emb|CDP19268.1|unnamed protein product [Coffea canephora]	2.29129e-131	sp|Q9M0L0|DRE1A_ARATH	6e-55	Dehydration-responsive element-binding protein 1A OS=Arabidopsis thaliana GN=DREB1A PE=1 SV=2	KOG2126	8e-48	Glycosylphosphatidylinositol anchor synthesis protein	ko00563	Glycosylphosphatidylinositol(GPI)-anchor biosynthesis	1	K05288	PIGO	phosphatidylinositol glycan, class O	GO:0005634;GO:0003677;GO:0003700;GO:0009631;GO:0009409;GO:0009414;GO:0006351	nucleus|DNA binding|transcription factor activity, sequence-specific DNA binding|cold acclimation|response to cold|response to water deprivation|transcription, DNA-templated
CL13480Contig2	52.8652	539.573	3.35143	0.000261482	0.0748144	Up	53.0252	635.359	3.58282	1.31929e-08	3.87011e-05	Up	1202	gi|848926099|ref|XP_012858875.1|PREDICTED: dehydration-responsive element-binding protein 1C-like [Erythranthe guttata] &gt;gi|604299671|gb|EYU19514.1| hypothetical protein MIMGU_mgv1a026630mg [Erythranthe guttata]	3.73366e-23	sp|Q9SYS6|DRE1C_ARATH	1e-13	Dehydration-responsive element-binding protein 1C OS=Arabidopsis thaliana GN=DREB1C PE=2 SV=2	-	-	-	-	-	-	-	-	-	GO:0005634;GO:0003677;GO:0003700;GO:0009631;GO:0009409;GO:0006351	nucleus|DNA binding|transcription factor activity, sequence-specific DNA binding|cold acclimation|response to cold|transcription, DNA-templated
CL134Contig3	4642.64	2396.49	-0.954023	4.52981e-06	0.00287036	Down	4656.69	2623.48	-0.827822	0.000798934	0.372443	Down	4148	gi|747092789|ref|XP_011094175.1|PREDICTED: lysosomal beta glucosidase-like [Sesamum indicum]	0	sp|A7LXU3|BGH3B_BACO1	1e-81	-	KOG0017	2e-23	FOG: Transposon-encoded proteins with TYA, reverse transcriptase, integrase domains in various combinations	ko00940;ko00500;ko00460	Phenylpropanoid biosynthesis|Starch and sucrose metabolism|Cyanoamino acid metabolism	3	K05349	bglX	beta-glucosidase	GO:0042597;GO:0008422;GO:0085030;GO:2000899	periplasmic space|beta-glucosidase activity|mutualism|xyloglucan catabolic process
CL1352Contig4	299.365	43.8155	-2.77239	0.00254873	0.378623	Down	300.248	53.3321	-2.49308	0.00456759	1	Down	3554	-	-	-	-	-	-	-	-	-	-	-	-	-	-	-	-
CL1373Contig1	723.435	356.003	-1.02298	0.0135374	1	Down	725.69	365.036	-0.991314	0.0207615	1	Down	2990	gi|747045255|ref|XP_011093109.1|PREDICTED: delta(8)-fatty-acid desaturase [Sesamum indicum]	0	sp|Q43469|SLD1_HELAN	0	Delta(8)-fatty-acid desaturase OS=Helianthus annuus GN=sld1 PE=1 SV=1	KOG4232	0	Delta 6-fatty acid desaturase/delta-8 sphingolipid desaturase	-	-	-	-	-	-	GO:0016021;GO:0046872;GO:0016491;GO:0006665	integral component of membrane|metal ion binding|oxidoreductase activity|sphingolipid metabolic process
CL13751Contig1	1345.32	3078.84	1.19444	0.0140303	1	Up	1349.42	2458.53	0.865459	0.00234063	0.738884	Up	1548	gi|848854651|ref|XP_012849252.1|PREDICTED: WAT1-related protein At3g28050 [Erythranthe guttata] &gt;gi|604346251|gb|EYU44714.1| hypothetical protein MIMGU_mgv1a008681mg [Erythranthe guttata]	3.04958e-149	sp|Q94JU2|WTR18_ARATH	2e-112	WAT1-related protein At3g28050 OS=Arabidopsis thaliana GN=At3g28050 PE=2 SV=1	-	-	-	-	-	-	-	-	-	GO:0016021;GO:0005886;GO:0022857;GO:0055085;GO:0006810	integral component of membrane|plasma membrane|transmembrane transporter activity|transmembrane transport|transport
CL1381Contig5	20.7998	148.767	2.83841	0.00325982	0.438913	Up	20.857	141.67	2.76393	0.011359	1	Up	3409	gi|848878858|ref|XP_012839839.1|PREDICTED: putative nuclease HARBI1 [Erythranthe guttata]	4.80199e-132	-	-	-	KOG4585	4e-52	Predicted transposase	-	-	-	-	-	-	-	-
CL13828Contig1	495.718	1057.88	1.09358	0.000742911	0.157214	Up	497.238	1019.03	1.03519	0.00571291	1	Up	1300	gi|848886008|ref|XP_012843247.1|PREDICTED: uncharacterized protein LOC105963398 [Erythranthe guttata] &gt;gi|604322048|gb|EYU32466.1| hypothetical protein MIMGU_mgv1a013319mg [Erythranthe guttata]	1.92284e-25	-	-	-	-	-	-	-	-	-	-	-	-	-	-
CL13834Contig1	828.222	488.705	-0.761053	0.0411013	1	Down	830.713	406.974	-1.02941	0.0100102	1	Down	473	-	-	-	-	-	-	-	-	-	-	-	-	-	-	-	-
CL13990Contig1	113.529	15.1865	-2.9022	0.00830768	0.782345	Down	113.882	5.1558	-4.4652	0.0012244	0.484955	Down	1320	gi|747104343|ref|XP_011100401.1|PREDICTED: zinc transporter 8-like [Sesamum indicum]	1.38631e-170	sp|O23039|ZIP5_ARATH	3e-112	Zinc transporter 5 OS=Arabidopsis thaliana GN=ZIP5 PE=2 SV=1	KOG1558	7e-113	Fe2+/Zn2+ regulated transporter	-	-	-	-	-	-	GO:0016021;GO:0005886;GO:0005385;GO:0071577	integral component of membrane|plasma membrane|zinc ion transmembrane transporter activity|zinc II ion transmembrane transport
CL13990Contig2	198.419	41.1858	-2.26833	0.0038993	0.493609	Down	199.034	47.5646	-2.06505	0.0151598	1	Down	1276	gi|747104343|ref|XP_011100401.1|PREDICTED: zinc transporter 8-like [Sesamum indicum]	7.99272e-171	sp|O23039|ZIP5_ARATH	2e-112	Zinc transporter 5 OS=Arabidopsis thaliana GN=ZIP5 PE=2 SV=1	KOG1558	4e-113	Fe2+/Zn2+ regulated transporter	-	-	-	-	-	-	GO:0016021;GO:0005886;GO:0005385;GO:0071577	integral component of membrane|plasma membrane|zinc ion transmembrane transporter activity|zinc II ion transmembrane transport
CL13992Contig1	3643.47	962.891	-1.91987	2.34173e-10	4.23619e-07	Down	3654.73	1836.4	-0.992882	0.0267794	1	Down	2298	gi|747068078|ref|XP_011080785.1|PREDICTED: asparagine synthetase [glutamine-hydrolyzing] [Sesamum indicum] &gt;gi|747068080|ref|XP_011080786.1| PREDICTED: asparagine synthetase [glutamine-hydrolyzing] [Sesamum indicum]	0	sp|O24661|ASNS_TRIVS	0	Asparagine synthetase [glutamine-hydrolyzing] OS=Triphysaria versicolor GN=AS PE=2 SV=3	KOG0571	0	Asparagine synthase (glutamine-hydrolyzing)	ko00250	Alanine, aspartate and glutamate metabolism	1	K01953	asnB, ASNS	asparagine synthase (glutamine-hydrolysing)	GO:0004066;GO:0005524;GO:0006541;GO:0070981	asparagine synthase (glutamine-hydrolyzing) activity|ATP binding|glutamine metabolic process|L-asparagine biosynthetic process
CL14000Contig1	272.331	25.6949	-3.4058	4.59331e-06	0.00288636	Down	273.173	32.915	-3.053	0.000134002	0.096779	Down	2032	gi|747081329|ref|XP_011087945.1|PREDICTED: MADS-box protein SVP-like isoform X1 [Sesamum indicum]	5.45388e-13	-	-	-	-	-	-	-	-	-	-	-	-	-	-
CL1405Contig1	1156.22	502.362	-1.20262	0.000138726	0.0457624	Down	1159.72	649.867	-0.835557	0.0165429	1	Down	2226	gi|747043932|ref|XP_011086411.1|PREDICTED: non-specific phospholipase C4-like [Sesamum indicum]	0	sp|Q8L7Y9|NPC1_ARATH	0	Non-specific phospholipase C1 OS=Arabidopsis thaliana GN=NPC1 PE=2 SV=1				ko00562;ko00564;ko00565	Inositol phosphate metabolism|Glycerophospholipid metabolism|Ether lipid metabolism	3	K01114	plcC	phospholipase C	GO:0005576;GO:0016788	extracellular region|hydrolase activity, acting on ester bonds
CL14094Contig1	4.66333	77.2836	4.05073	0.00678818	0.701704	Up	4.67779	86.605	4.21055	0.0124245	1	Up	1429	-	-	-	-	-	-	-	-	-	-	-	-	-	-	-	-
CL1412Contig2	471.99	951.339	1.0112	0.0191525	1	Up	473.417	821.271	0.794746	0.0467414	1	Up	1708	gi|848878406|ref|XP_012839629.1|PREDICTED: putative GEM-like protein 8 [Erythranthe guttata] &gt;gi|604330567|gb|EYU35561.1| hypothetical protein MIMGU_mgv1a012700mg [Erythranthe guttata]	2.11993e-123	sp|Q9FMW4|GEML8_ARATH	1e-66	Putative GEM-like protein 8 OS=Arabidopsis thaliana GN=At5g23370 PE=3 SV=1	-	-	-	-	-	-	-	-	-	-	-
CL14155Contig1	1329.26	2489.2	0.905058	0.000152282	0.0493632	Up	1333.35	3020.25	1.17962	0.0193876	1	Up	1429	gi|67423358|dbj|BAD99525.1|glutamine synthetase [Camellia sinensis] &gt;gi|343479936|gb|AEM44626.1| theanine synthetase [Camellia sinensis]	0	sp|P32289|GLNA_VIGAC	0	Glutamine synthetase nodule isozyme OS=Vigna aconitifolia PE=2 SV=1	KOG0683	0	Glutamine synthetase	ko02020;ko00250;ko00630;ko00910;ko01230	Two-component system|Alanine, aspartate and glutamate metabolism|Glyoxylate and dicarboxylate metabolism|Nitrogen metabolism|Biosynthesis of amino acids	5	K01915	glnA, GLUL	glutamine synthetase	GO:0005737;GO:0005524;GO:0004356;GO:0006542;GO:0009399	cytoplasm|ATP binding|glutamate-ammonia ligase activity|glutamine biosynthetic process|nitrogen fixation
CL14271Contig1	2019.84	1391.15	-0.53797	0.0290177	1	Down	2026.09	1313.63	-0.625134	0.0344045	1	Down	2956	gi|848919482|ref|XP_012856809.1|PREDICTED: probable plastidic glucose transporter 2 isoform X2 [Erythranthe guttata]	0	sp|Q2V4B9|PLST3_ARATH	5e-154	Probable plastidic glucose transporter 3 OS=Arabidopsis thaliana GN=At1g79820 PE=2 SV=2	KOG0254	5e-151	Predicted transporter (major facilitator superfamily)	-	-	-	-	-	-	GO:0031969;GO:0005768;GO:0005794;GO:0005887;GO:0005802;GO:0005355;GO:0005351;GO:0046323;GO:1904659;GO:0035428;GO:0015992	chloroplast membrane|endosome|Golgi apparatus|integral component of plasma membrane|trans-Golgi network|glucose transmembrane transporter activity|sugar:proton symporter activity|glucose import|glucose transmembrane transport|hexose transmembrane transport|proton transport
CL14346Contig1	172.339	6.75378	-4.67341	0.00424308	0.515039	Down	172.841	4.68259	-5.20599	0.0023335	0.738571	Down	679	-	-	-	-	-	-	-	-	-	-	-	-	-	-	-	-
CL14510Contig1	3900.71	2139.34	-0.86657	4.55613e-05	0.0187182	Down	3912.58	2143.12	-0.868408	0.000709528	0.345494	Down	2575	gi|848895413|ref|XP_012847752.1|PREDICTED: probable inactive purple acid phosphatase 1 [Erythranthe guttata] &gt;gi|848895415|ref|XP_012847753.1| PREDICTED: probable inactive purple acid phosphatase 1 [Erythranthe guttata] &gt;gi|604316672|gb|EYU28864.1| hypothetical protein MIMGU_mgv1a003064mg [Erythranthe guttata]	0	sp|Q9LMX4|PPA1_ARATH	0	Probable inactive purple acid phosphatase 1 OS=Arabidopsis thaliana GN=PAP1 PE=2 SV=1	KOG1378	0	-	-	-	-	-	-	-	GO:0005576;GO:0003993;GO:0046872	extracellular region|acid phosphatase activity|metal ion binding
CL14542Contig1	0	28.7213	Inf	0.0329926	1	Up	0	55.9636	Inf	0.00266825	0.79464	Up	714	-	-	-	-	-	-	-	-	-	-	-	-	-	-	-	-
CL146Contig1	76.2234	911.367	3.57973	1.65533e-09	2.52665e-06	Up	76.4522	1082.62	3.82383	0.00386207	1	Up	4188	gi|77556103|gb|ABA98899.1|transposon protein	4.92631e-12	-	-	-	-	-	-	-	-	-	-	-	-	-	-
CL146Contig11	53.9378	249.666	2.21063	0.00132151	0.241004	Up	54.1054	182.049	1.75048	0.0393676	1	Up	4070	gi|848870750|ref|XP_012835963.1|PREDICTED: ankyrin repeat-containing protein At5g02620 [Erythranthe guttata] &gt;gi|604334403|gb|EYU38487.1| hypothetical protein MIMGU_mgv1a004270mg [Erythranthe guttata]	0	sp|Q6AWW5|Y5262_ARATH	9e-137	Ankyrin repeat-containing protein At5g02620 OS=Arabidopsis thaliana GN=At5g02620 PE=1 SV=1	KOG0504	4e-142	FOG: Ankyrin repeat	-	-	-	-	-	-	GO:0005783;GO:0016021;GO:0005886	endoplasmic reticulum|integral component of membrane|plasma membrane
CL146Contig5	2725.21	1466.23	-0.894257	0.000117527	0.0401878	Down	2733.59	1572.59	-0.797652	0.00387063	1	Down	2509	gi|747046962|ref|XP_011101915.1|PREDICTED: F-box protein SKP2A-like [Sesamum indicum] &gt;gi|747046964|ref|XP_011101918.1| PREDICTED: F-box protein SKP2A-like [Sesamum indicum] &gt;gi|747046966|ref|XP_011101925.1| PREDICTED: F-box protein SKP2A-like [Sesamum indicum]	0	sp|Q9LPL4|SKP2A_ARATH	0	F-box protein SKP2A OS=Arabidopsis thaliana GN=SKP2A PE=1 SV=1	KOG1947	0	Leucine rich repeat proteins, some proteins contain F-box	ko04110;ko04068;ko04120	Cell cycle|FoxO signaling pathway|Ubiquitin mediated proteolysis	3	K03875	SKP2, FBXL1	F-box and leucine-rich repeat protein 1 (S-phase kinase-associated protein 2)	-	-
CL14751Contig1	229.411	485.688	1.08209	0.015144	1	Up	230.122	462.676	1.00761	0.046055	1	Up	2584	gi|747059282|ref|XP_011076014.1|PREDICTED: plastidial pyruvate kinase 4	0	sp|Q9M3B6|PKP4_ARATH	0	Plastidial pyruvate kinase 4, chloroplastic OS=Arabidopsis thaliana GN=PKP4 PE=2 SV=1	KOG2323	0	Pyruvate kinase	ko00010;ko00620;ko00230;ko01200;ko01230	Glycolysis / Gluconeogenesis|Pyruvate metabolism|Purine metabolism|Carbon metabolism|Biosynthesis of amino acids	5	K00873	PK, pyk	pyruvate kinase	GO:0009570;GO:0005524;GO:0016301;GO:0000287;GO:0030955;GO:0004743	chloroplast stroma|ATP binding|kinase activity|magnesium ion binding|potassium ion binding|pyruvate kinase activity
CL14806Contig1	283.473	96.9151	-1.54842	0.0118362	0.959889	Down	284.352	99.7442	-1.51137	0.0252832	1	Down	662	-	-	-	-	-	-	-	-	-	-	-	-	-	-	-	-
CL14834Contig1	3174	1856.98	-0.773344	0.00887348	0.813986	Down	3183.81	2073.65	-0.618587	0.0204939	1	Down	2790	gi|747066499|ref|XP_011079933.1|PREDICTED: uncharacterized protein LOC105163323 [Sesamum indicum]	1.06145e-115	-	-	-	-	-	-	-	-	-	-	-	-	-	-
CL1488Contig5	772.136	0	-	1.42748e-40	1.60103e-35	Down	774.483	16.5622	-5.54727	1.64725e-20	2.83028e-16	Down	1945	gi|747093147|ref|XP_011094368.1|PREDICTED: purple acid phosphatase 22-like [Sesamum indicum]	0	sp|Q8S340|PPA22_ARATH	0	Purple acid phosphatase 22 OS=Arabidopsis thaliana GN=PAP22 PE=2 SV=1	KOG1378	0	Purple acid phosphatase	-	-	-	-	-	-	GO:0005576;GO:0003993;GO:0046872;GO:0016311	extracellular region|acid phosphatase activity|metal ion binding|dephosphorylation
CL1498Contig3	1570.6	739.253	-1.08717	0.000117208	0.0401878	Down	1575.42	783.017	-1.00862	0.00196126	0.662603	Down	1898	gi|593329677|ref|XP_007138265.1|hypothetical protein PHAVU_009G194100g [Phaseolus vulgaris] &gt;gi|561011352|gb|ESW10259.1| hypothetical protein PHAVU_009G194100g [Phaseolus vulgaris]	7.01923e-74	sp|Q46036|BLC_CITFR	3e-17	Outer membrane lipoprotein Blc OS=Citrobacter freundii PE=3 SV=1	KOG4824	4e-70	Apolipoprotein D/Lipocalin	-	-	-	-	-	-	GO:0009279;GO:0008289;GO:0005215	cell outer membrane|lipid binding|transporter activity
CL14Contig42	865.319	1299.64	0.586804	0.0391193	1	Up	867.97	1614.32	0.895205	0.00485473	1	Up	1548	-	-	-	-	-	-	-	-	-	-	-	-	-	-	-	-
CL1500Contig3	4756.68	7484.88	0.654024	0.00160556	0.274926	Up	4771.48	6786.58	0.508248	0.03776	1	Up	1438	gi|747049054|ref|XP_011070558.1|PREDICTED: SEC14 cytosolic factor [Sesamum indicum]	2.62726e-120	sp|Q10137|SEC14_SCHPO	3e-15	Sec14 cytosolic factor OS=Schizosaccharomyces pombe (strain 972 / ATCC 24843) GN=sec14 PE=4 SV=1	KOG1470	8e-98	Phosphatidylinositol transfer protein PDR16 and related proteins	-	-	-	-	-	-	GO:0032153;GO:0060187;GO:0051286;GO:0035838;GO:0005634;GO:0005628;GO:0008525;GO:0008526;GO:0030437;GO:0031322;GO:0006893;GO:0048193;GO:0000281;GO:0015914;GO:0015031;GO:0010570	cell division site|cell pole|cell tip|growing cell tip|nucleus|prospore membrane|phosphatidylcholine transporter activity|phosphatidylinositol transporter activity|ascospore formation|ascospore-type prospore-specific spindle pole body remodeling|Golgi to plasma membrane transport|Golgi vesicle transport|mitotic cytokinesis|phospholipid transport|protein transport|regulation of filamentous growth
CL15149Contig1	350.205	127.172	-1.46142	0.00716134	0.719672	Down	351.275	95.0797	-1.88539	0.0030353	0.865083	Down	1184	gi|747098438|ref|XP_011097232.1|PREDICTED: acyl-CoA-binding domain-containing protein 3-like [Sesamum indicum]	6.44129e-43	sp|Q9STX1|ACBP3_ARATH	2e-28	Acyl-CoA-binding domain-containing protein 3 OS=Arabidopsis thaliana GN=ACBP3 PE=1 SV=1	KOG0817	4e-29	Acyl-CoA-binding protein	-	-	-	-	-	-	GO:0005615;GO:0000062;GO:0008289;GO:0006810	extracellular space|fatty-acyl-CoA binding|lipid binding|transport
CL1516Contig2	0	85.6952	Inf	0.00631461	0.664906	Up	0	29.8499	Inf	0.0475664	1	Up	1242	-	-	-	-	-	-	-	-	-	-	-	-	-	-	-	-
CL15193Contig1	412.933	149.813	-1.46274	0.00377381	0.482626	Down	414.201	169.195	-1.29164	0.0196259	1	Down	1177	gi|747058335|ref|XP_011075506.1|PREDICTED: intracellular ribonuclease LX-like [Sesamum indicum]	6.26652e-111	sp|P80196|RNLX_SOLLC	6e-104	Intracellular ribonuclease LX OS=Solanum lycopersicum GN=RNALX PE=1 SV=2	KOG1642	7e-78	Ribonuclease, T2 family	-	-	-	-	-	-	GO:0005737;GO:0033897;GO:0003723	cytoplasm|ribonuclease T2 activity|RNA binding
CL15274Contig1	30.2081	267.667	3.14743	1.31014e-05	0.00674051	Up	30.3069	287.06	3.24363	3.38446e-05	0.0313122	Up	2708	gi|747089958|ref|XP_011092640.1|PREDICTED: urea-proton symporter DUR3 [Sesamum indicum]	0	sp|F4KD71|DUR3_ARATH	0	Urea-proton symporter DUR3 OS=Arabidopsis thaliana GN=DUR3 PE=1 SV=1	KOG2348	0	Urea transporter	-	-	-	-	-	-	GO:0016021;GO:0005886;GO:0015293;GO:0015204;GO:0071918	integral component of membrane|plasma membrane|symporter activity|urea transmembrane transporter activity|urea transmembrane transport
CL15274Contig2	38.6689	178.2	2.20425	0.00735687	0.728916	Up	38.7834	221.838	2.51599	0.00289969	0.844441	Up	2639	gi|747089958|ref|XP_011092640.1|PREDICTED: urea-proton symporter DUR3 [Sesamum indicum]	0	sp|F4KD71|DUR3_ARATH	0	Urea-proton symporter DUR3 OS=Arabidopsis thaliana GN=DUR3 PE=1 SV=1	KOG2348	0	Urea transporter	-	-	-	-	-	-	GO:0016021;GO:0005886;GO:0015293;GO:0015204;GO:0071918	integral component of membrane|plasma membrane|symporter activity|urea transmembrane transporter activity|urea transmembrane transport
CL1535Contig1	6957.11	10661.6	0.615865	0.000534283	0.125627	Up	6978.27	9599.67	0.460115	0.0402605	1	Up	2604	gi|747079429|ref|XP_011086915.1|PREDICTED: isoaspartyl peptidase/L-asparaginase 1 [Sesamum indicum]	4.22606e-175	sp|P50287|ASPGA_ARATH	6e-155	Isoaspartyl peptidase/L-asparaginase 1 OS=Arabidopsis thaliana GN=At5g08100 PE=1 SV=2	KOG1592	1e-155	Asparaginase	-	-	-	-	-	-	GO:0005829;GO:0004067;GO:0008798	cytosol|asparaginase activity|beta-aspartyl-peptidase activity
CL1538Contig5	56.9505	230.038	2.01409	0.0044131	0.525534	Up	57.1267	184.583	1.69203	0.0440004	1	Up	2708	gi|661890085|emb|CDP06307.1|unnamed protein product [Coffea canephora]	9.19036e-132	-	-	-	KOG4585	5e-07	Predicted transposase	-	-	-	-	-	-	-	-
CL15400Contig1	43.3314	0	-	0.0097464	0.855349	Down	43.4721	0	-	0.00970431	1	Down	749	-	-	-	-	-	-	-	-	-	-	-	-	-	-	-	-
CL15471Contig1	736.646	157.945	-2.22154	1.16039e-07	0.000115174	Down	738.877	288.402	-1.35725	0.0017787	0.631062	Down	3896	gi|848855876|ref|XP_012854084.1|PREDICTED: heptahelical transmembrane protein 4-like [Erythranthe guttata] &gt;gi|848855879|ref|XP_012854085.1| PREDICTED: heptahelical transmembrane protein 4-like [Erythranthe guttata] &gt;gi|604346012|gb|EYU44509.1| hypothetical protein MIMGU_mgv1a007578mg [Erythranthe guttata]	2.48059e-133	sp|Q9SZG0|HHP4_ARATH	8e-128	-	KOG0748	2e-128	Predicted membrane proteins, contain hemolysin III domain	ko04152	AMPK signaling pathway	1	K07297	ADIPOR	adiponectin receptor	GO:0016021;GO:0004872;GO:0009725;GO:0009744	integral component of membrane|receptor activity|response to hormone|response to sucrose
CL15471Contig2	1099.77	342.225	-1.68418	6.4664e-07	0.000549438	Down	1103.11	371.162	-1.57146	3.96568e-05	0.0353307	Down	3067	gi|747102462|ref|XP_011099397.1|PREDICTED: heptahelical transmembrane protein 4-like [Sesamum indicum] &gt;gi|747102464|ref|XP_011099398.1| PREDICTED: heptahelical transmembrane protein 4-like [Sesamum indicum]	0	sp|Q10PI5|ADPO3_ORYSJ	3e-175	-	KOG0748	4e-167	Predicted membrane proteins, contain hemolysin III domain	ko04152	AMPK signaling pathway	1	K07297	ADIPOR	adiponectin receptor	GO:0016021	integral component of membrane
CL15471Contig3	280.09	62.2783	-2.16909	0.000801256	0.165197	Down	280.948	77.6635	-1.855	0.00796492	1	Down	4511	gi|848855876|ref|XP_012854084.1|PREDICTED: heptahelical transmembrane protein 4-like [Erythranthe guttata] &gt;gi|848855879|ref|XP_012854085.1| PREDICTED: heptahelical transmembrane protein 4-like [Erythranthe guttata] &gt;gi|604346012|gb|EYU44509.1| hypothetical protein MIMGU_mgv1a007578mg [Erythranthe guttata]	4.4291e-132	sp|Q9SZG0|HHP4_ARATH	1e-126	-	KOG0748	2e-127	Predicted membrane proteins, contain hemolysin III domain	ko04152	AMPK signaling pathway	1	K07297	ADIPOR	adiponectin receptor	GO:0016021;GO:0004872;GO:0009725;GO:0009744	integral component of membrane|receptor activity|response to hormone|response to sucrose
CL15510Contig1	220.085	618.227	1.49008	0.000411689	0.102609	Up	220.766	463.465	1.06994	0.0353862	1	Up	1524	gi|747042693|ref|XP_011079820.1|PREDICTED: uncharacterized protein LOC105163238 [Sesamum indicum]	1.6338e-55	-	-	-	-	-	-	-	-	-	-	-	-	-	-
CL15520Contig3	394.858	108.477	-1.86394	0.000486667	0.116383	Down	396.063	37.8746	-3.38643	8.09444e-07	0.00152116	Down	2323	gi|747099377|ref|XP_011097741.1|PREDICTED: 25S rRNA (cytosine-C(5))-methyltransferase nop2-like [Sesamum indicum]	8.76861e-12	-	-	-	KOG1122	9e-07	tRNA and rRNA cytosine-C5-methylase (nucleolar protein NOL1/NOP2)	-	-	-	-	-	-	-	-
CL1557Contig2	4475.12	7017.84	0.649099	0.000573127	0.131453	Up	4488.79	7441.94	0.729353	0.00619094	1	Up	3746	gi|802611116|ref|XP_012074314.1|PREDICTED: BEL1-like homeodomain protein 1 [Jatropha curcas] &gt;gi|802611118|ref|XP_012074316.1| PREDICTED: BEL1-like homeodomain protein 1 [Jatropha curcas] &gt;gi|802611120|ref|XP_012074317.1| PREDICTED: BEL1-like homeodomain protein 1 [Jatropha curcas] &gt;gi|802611122|ref|XP_012074318.1| PREDICTED: BEL1-like homeodomain protein 1 [Jatropha curcas] &gt;gi|64372…	1.55708e-162	sp|Q9SJ56|BLH1_ARATH	3e-92	BEL1-like homeodomain protein 1 OS=Arabidopsis thaliana GN=BLH1 PE=1 SV=1	KOG0773	9e-93	Transcription factor MEIS1 and related HOX domain proteins	-	-	-	-	-	-	GO:0005737;GO:0005634;GO:0003677;GO:0046982;GO:0042803;GO:0003700;GO:0010197;GO:0009737;GO:0010201;GO:0009610;GO:0006351	cytoplasm|nucleus|DNA binding|protein heterodimerization activity|protein homodimerization activity|transcription factor activity, sequence-specific DNA binding|polar nucleus fusion|response to abscisic acid|response to continuous far red light stimulus by the high-irradiance response system|response to symbiotic fungus|transcription, DNA-templated
CL15769Contig1	8399.66	578.876	-3.859	6.69066e-05	0.0257873	Down	8424.51	660.285	-3.67343	0.000109244	0.0838969	Down	1488	gi|747063534|ref|XP_011078317.1|PREDICTED: SPX domain-containing protein 1-like [Sesamum indicum]	1.14736e-144	sp|Q8LBH4|SPX1_ARATH	9e-108	SPX domain-containing protein 1 OS=Arabidopsis thaliana GN=SPX1 PE=2 SV=2	KOG1161	2e-108	Protein involved in vacuolar polyphosphate accumulation, contains SPX domain	-	-	-	-	-	-	GO:0005737;GO:0005794;GO:0005634;GO:0005886;GO:0015114;GO:0016036;GO:0035435;GO:0006817;GO:0080040	cytoplasm|Golgi apparatus|nucleus|plasma membrane|phosphate ion transmembrane transporter activity|cellular response to phosphate starvation|phosphate ion transmembrane transport|phosphate ion transport|positive regulation of cellular response to phosphate starvation
CL15899Contig1	1197.54	24.7548	-5.59622	2.45534e-18	1.37693e-14	Down	1201.13	28.2638	-5.40929	1.13645e-17	1.51871e-13	Down	2080	gi|747049566|ref|XP_011070832.1|PREDICTED: uncharacterized protein LOC105156412 [Sesamum indicum]	3.79907e-130	sp|Q6H805|ORR24_ORYSJ	6e-11		KOG1601	3e-11	GATA-4/5/6 transcription factors	-	-	-	-	-	-	GO:0005634;GO:0003677;GO:0009736;GO:0000160;GO:0006355;GO:0006351	nucleus|DNA binding|cytokinin-activated signaling pathway|phosphorelay signal transduction system|regulation of transcription, DNA-templated|transcription, DNA-templated
CL15994Contig1	682.457	235.393	-1.53567	0.000180185	0.0559547	Down	684.569	218.817	-1.64547	0.000434445	0.239688	Down	2334	gi|747049204|ref|XP_011070639.1|PREDICTED: 1-phosphatidylinositol 3-phosphate 5-kinase [Sesamum indicum] &gt;gi|747049206|ref|XP_011070640.1| PREDICTED: 1-phosphatidylinositol 3-phosphate 5-kinase [Sesamum indicum]	7.37904e-27				KOG1603	7e-14	Copper chaperone	-	-	-	-	-	-	-	-
CL15Contig16	242.163	727.038	1.58605	5.7845e-05	0.022925	Up	242.919	635.588	1.38762	0.0026443	0.79464	Up	1878	gi|848902482|ref|XP_012851170.1|PREDICTED: pectinesterase-like [Erythranthe guttata] &gt;gi|604311801|gb|EYU25795.1| hypothetical protein MIMGU_mgv1a024664mg [Erythranthe guttata]	6.71367e-162	sp|O04887|PME2_CITSI	7e-112	Pectinesterase 2 OS=Citrus sinensis GN=PECS-2.1 PE=2 SV=1				ko00040;ko00500	Pentose and glucuronate interconversions|Starch and sucrose metabolism	2	K01051	E3.1.1.11	pectinesterase	GO:0005618;GO:0005576;GO:0045330;GO:0004857;GO:0030599;GO:0042545;GO:0045490	cell wall|extracellular region|aspartyl esterase activity|enzyme inhibitor activity|pectinesterase activity|cell wall modification|pectin catabolic process
CL15Contig36	237.787	834.871	1.81188	0.0174653	1	Up	238.551	767.262	1.68542	0.00568267	1	Up	1895	gi|747063233|ref|XP_011078156.1|PREDICTED: pectinesterase [Sesamum indicum]	0	sp|Q3E989|PME54_ARATH	1e-140	Probable pectinesterase/pectinesterase inhibitor 54 OS=Arabidopsis thaliana GN=PME54 PE=2 SV=1				ko00040;ko00500	Pentose and glucuronate interconversions|Starch and sucrose metabolism	2	K01051	E3.1.1.11	pectinesterase	GO:0071944;GO:0005618;GO:0005576;GO:0045330;GO:0030599;GO:0046910;GO:0042545;GO:0043086;GO:0045490	cell periphery|cell wall|extracellular region|aspartyl esterase activity|pectinesterase activity|pectinesterase inhibitor activity|cell wall modification|negative regulation of catalytic activity|pectin catabolic process
CL1610Contig1	313.269	1105.15	1.81877	0.0462917	1	Up	314.239	783.461	1.318	0.00185267	0.645062	Up	1472	gi|848879797|ref|XP_012840286.1|PREDICTED: uncharacterized protein LOC105960645 [Erythranthe guttata] &gt;gi|604329807|gb|EYU34997.1| hypothetical protein MIMGU_mgv1a019550mg [Erythranthe guttata]	1.25272e-48	-	-	-	-	-	-	-	-	-	-	-	-	-	-
CL16197Contig1	343.932	95.8554	-1.84319	0.00121671	0.2282	Down	344.982	138.872	-1.31277	0.0285433	1	Down	1117	-	-	-	-	-	-	-	-	-	-	-	-	-	-	-	-
CL16211Contig1	2719.11	1298.12	-1.06671	5.68162e-06	0.00346326	Down	2727.39	1299.37	-1.06971	0.000135988	0.096779	Down	1289	gi|848859498|ref|XP_012830636.1|PREDICTED: sigma factor binding protein 1	4.99899e-28	-	-	-	-	-	-	-	-	-	-	-	-	-	-
CL16256Contig3	111.92	23.4346	-2.25576	0.0309242	1	Down	112.263	6.6051	-4.08716	0.00240237	0.75156	Down	2587	gi|747073168|ref|XP_011083539.1|PREDICTED: uncharacterized protein LOC105166037 isoform X1 [Sesamum indicum] &gt;gi|747073170|ref|XP_011083540.1| PREDICTED: uncharacterized protein LOC105166037 isoform X1 [Sesamum indicum] &gt;gi|747073172|ref|XP_011083541.1| PREDICTED: uncharacterized protein LOC105166037 isoform X1 [Sesamum indicum] &gt;gi|747073174|ref|XP_011083542.1| PREDICTED: uncharacterize…	2.60203e-130	-	-	-	-	-	-	-	-	-	-	-	-	-	-
CL16357Contig1	102.098	1282.97	3.65145	3.10548e-22	2.67926e-18	Up	102.415	1614.97	3.97901	9.52958e-23	2.2923e-18	Up	3782	gi|747057806|ref|XP_011075222.1|PREDICTED: guanylate kinase 1 isoform X1 [Sesamum indicum]	9.40337e-85	sp|Q9M682|GMK2_ARATH	8e-60	-	KOG0707	2e-60	Guanylate kinase	ko00230	Purine metabolism	1	K00942	E2.7.4.8, gmk	guanylate kinase	GO:0005524;GO:0004385;GO:0048229;GO:0048638	ATP binding|guanylate kinase activity|gametophyte development|regulation of developmental growth
CL16375Contig2	261.602	598.898	1.19494	0.00423107	0.514715	Up	262.389	610.304	1.21782	0.00937134	1	Up	1763	gi|848850679|ref|XP_012833926.1|PREDICTED: nicotinamide adenine dinucleotide transporter 1	1.59955e-129	sp|O22261|NDT1_ARATH	3e-115	Nicotinamide adenine dinucleotide transporter 1, chloroplastic OS=Arabidopsis thaliana GN=NDT1 PE=1 SV=2	KOG0764	1e-94	Mitochondrial FAD carrier protein	-	-	-	-	-	-	GO:0031969;GO:0016021;GO:0005739;GO:0015297;GO:0051724;GO:0043132	chloroplast membrane|integral component of membrane|mitochondrion|antiporter activity|NAD transporter activity|NAD transport
CL16449Contig1	202.669	436.452	1.1067	0.0172942	1	Up	203.302	517.301	1.34738	0.0070988	1	Up	1147	-	-	-	-	-	-	-	-	-	-	-	-	-	-	-	-
CL16480Contig1	419.744	706.316	0.750804	0.04397	1	Up	421.01	876.926	1.0586	0.00815603	1	Up	2157	gi|747102587|ref|XP_011099461.1|PREDICTED: uncharacterized protein At4g37920	0	sp|Q84WN0|Y4920_ARATH	8e-176	Uncharacterized protein At4g37920, chloroplastic OS=Arabidopsis thaliana GN=At4g37920 PE=1 SV=2	-	-	-	-	-	-	-	-	-	GO:0009507;GO:0009941;GO:0009535	chloroplast|chloroplast envelope|chloroplast thylakoid membrane
CL16531Contig1	0	70.595	Inf	0.00867377	0.806149	Up	0	32.6297	Inf	0.0349809	1	Up	2671	gi|747077434|ref|XP_011085838.1|PREDICTED: uncharacterized protein LOC105167716 isoform X1 [Sesamum indicum]	3.01692e-170	-	-	-	-	-	-	-	-	-	-	-	-	-	-
CL16618Contig1	3543.78	2075.68	-0.771704	0.00034984	0.0925411	Down	3554.58	1922.67	-0.886572	0.000745722	0.357197	Down	670	-	-	-	-	-	-	-	-	-	-	-	-	-	-	-	-
CL16714Contig1	1745.91	765.132	-1.1902	0.009359	0.840421	Down	1751.18	869.428	-1.01018	0.0304173	1	Down	688	gi|356508426|ref|XP_003522958.1|PREDICTED: organ-specific protein S2-like [Glycine max] &gt;gi|947112553|gb|KRH60855.1| hypothetical protein GLYMA_04G013400 [Glycine max]	-	-	-	-	-	-	-	-	-	-	-	-	-	-	-
CL16743Contig1	341.538	689.857	1.01425	0.00762128	0.738158	Up	342.59	659.634	0.945184	0.0300277	1	Up	2574	gi|848876000|ref|XP_012838468.1|PREDICTED: molybdopterin biosynthesis protein CNX1 [Erythranthe guttata] &gt;gi|604331129|gb|EYU35987.1| hypothetical protein MIMGU_mgv1a002507mg [Erythranthe guttata]	0	sp|Q39054|CNX1_ARATH	0	Molybdopterin biosynthesis protein CNX1 OS=Arabidopsis thaliana GN=CNX1 PE=1 SV=2	KOG2371	0	Molybdopterin biosynthesis protein	-	-	-	-	-	-	GO:0005737;GO:0005829;GO:0005524;GO:0030151;GO:0061598;GO:0061599;GO:0009734;GO:0006777;GO:0018315	cytoplasm|cytosol|ATP binding|molybdenum ion binding|molybdopterin adenylyltransferase activity|molybdopterin molybdotransferase activity|auxin-activated signaling pathway|Mo-molybdopterin cofactor biosynthetic process|molybdenum incorporation into molybdenum-molybdopterin complex
CL16808Contig1	13.7425	255.428	4.2162	9.23656e-06	0.005154	Up	13.7833	165.919	3.58949	0.00827552	1	Up	1195	gi|787592978|gb|AKA27916.1|WRKY protein [Salvia miltiorrhiza]	9.1076e-177	sp|Q9LP56|WRK65_ARATH	9e-56	Probable WRKY transcription factor 65 OS=Arabidopsis thaliana GN=WRKY65 PE=2 SV=1	-	-	-	-	-	-	-	-	-	GO:0005634;GO:0043565;GO:0003700;GO:0006351	nucleus|sequence-specific DNA binding|transcription factor activity, sequence-specific DNA binding|transcription, DNA-templated
CL16Contig15	25052.6	15595.8	-0.683806	0.0191199	1	Down	25129.1	16286.2	-0.625705	0.00918916	1	Down	1794	gi|802168|gb|AAB33009.1|crambin precursor=thionin variant Thi2Ca10 [Crambe abyssinica	7.63319e-50	sp|Q9C8D6|THN24_ARATH	7e-39	Probable thionin-2.4 OS=Arabidopsis thaliana GN=At1g66100 PE=2 SV=1	-	-	-	-	-	-	-	-	-	GO:0005576;GO:0006952	extracellular region|defense response
CL16Contig31	10040	4107.43	-1.28945	8.90644e-11	1.75251e-07	Down	10070.9	4662.74	-1.11094	1.25607e-06	0.00201428	Down	5574	gi|848927610|ref|XP_012827532.1|PREDICTED: alpha-glucosidase [Erythranthe guttata] &gt;gi|604299141|gb|EYU19076.1| hypothetical protein MIMGU_mgv1a001054mg [Erythranthe guttata]	0	sp|O04893|AGLU_SPIOL	0	Alpha-glucosidase OS=Spinacia oleracea PE=1 SV=1	KOG1065	0	Maltase glucoamylase and related hydrolases, glycosyl hydrolase family 31	ko00052;ko00500	Galactose metabolism|Starch and sucrose metabolism	2	K01187	malZ	alpha-glucosidase	GO:0004558;GO:0030246;GO:0032450	alpha-1,4-glucosidase activity|carbohydrate binding|maltose alpha-glucosidase activity
CL17020Contig1	715.724	1669.24	1.22171	0.00213465	0.33532	Up	717.873	1476.57	1.04045	0.0019306	0.657787	Up	1162	gi|747099112|ref|XP_011097598.1|PREDICTED: uncharacterized protein LOC105176481 [Sesamum indicum]	5.41948e-46	-	-	-	-	-	-	-	-	-	-	-	-	-	-
CL17070Contig1	648.371	265.577	-1.28769	0.00152034	0.266018	Down	650.343	286.111	-1.18462	0.00858687	1	Down	1392	gi|747060188|ref|XP_011076513.1|PREDICTED: probable inactive receptor kinase At4g23740 [Sesamum indicum]	4.91937e-12	sp|Q9FK10|Y5332_ARATH	5e-10	Probable inactive receptor kinase At5g53320 OS=Arabidopsis thaliana GN=At5g53320 PE=1 SV=1	KOG1187	7e-10	Serine/threonine protein kinase	-	-	-	-	-	-	-	-
CL17231Contig1	3385.03	1539.53	-1.13667	0.00097118	0.191433	Down	3395.2	1780.52	-0.931196	0.00266447	0.79464	Down	1078	gi|747086607|ref|XP_011090811.1|PREDICTED: endo-1	6.32971e-121	sp|Q9ZT66|E134_MAIZE	7e-39	Endo-1,3;1,4-beta-D-glucanase OS=Zea mays PE=1 SV=1	KOG3043	1e-86	Predicted hydrolase related to dienelactone hydrolase	ko00361;ko00364;ko00623	Chlorocyclohexane and chlorobenzene degradation|Fluorobenzoate degradation|Toluene degradation	3	K01061	E3.1.1.45	carboxymethylenebutenolidase	GO:0005576;GO:0016787	extracellular region|hydrolase activity
CL17304Contig1	177.743	63.0716	-1.49473	0.0473162	1	Down	178.294	48.2159	-1.88668	0.0319088	1	Down	1064	gi|698577948|ref|XP_009776612.1|PREDICTED: acid phosphatase 1-like [Nicotiana sylvestris]	7.47829e-60	sp|P27061|PPA1_SOLLC	6e-48	Acid phosphatase 1 OS=Solanum lycopersicum GN=APS1 PE=2 SV=1	-	-	-	-	-	-	-	-	-	GO:0003993	acid phosphatase activity
CL17448Contig1	448.509	1147.02	1.35468	3.16508e-05	0.0140869	Up	449.851	910.782	1.01766	0.0140076	1	Up	1844	gi|747084347|ref|XP_011089579.1|PREDICTED: LOW QUALITY PROTEIN: protein ASPARTIC PROTEASE IN GUARD CELL 2 [Sesamum indicum]	0	sp|Q9LHE3|ASPG2_ARATH	2e-172	Protein ASPARTIC PROTEASE IN GUARD CELL 2 OS=Arabidopsis thaliana GN=ASPG2 PE=2 SV=1	KOG1339	1e-162	Aspartyl protease	-	-	-	-	-	-	GO:0004190;GO:0003677	aspartic-type endopeptidase activity|DNA binding
CL1747Contig1	586.184	8.82941	-6.05289	3.12311e-05	0.0140113	Down	587.904	4.69249	-6.96908	5.4474e-06	0.00680917	Down	1230	-	-	-	-	-	-	-	-	-	-	-	-	-	-	-	-
CL1757Contig1	316.158	62.4867	-2.33903	0.000183182	0.0562885	Down	317.127	78.1664	-2.02044	0.00263776	0.79464	Down	1078	-	-	-	-	-	-	-	-	-	-	-	-	-	-	-	-
CL1761Contig2	882.7	3617.08	2.03483	8.35907e-13	2.28668e-09	Up	885.309	2744.28	1.63218	3.50201e-08	9.57268e-05	Up	1941	gi|848922554|ref|XP_012857766.1|PREDICTED: glutaredoxin-C6 [Erythranthe guttata]	5.22185e-48	sp|Q8L9S3|GRXC6_ARATH	3e-32	Glutaredoxin-C6 OS=Arabidopsis thaliana GN=GRXC6 PE=2 SV=2	KOG1752	8e-33	Glutaredoxin and related proteins	-	-	-	-	-	-	GO:0005737;GO:0009055;GO:0015035;GO:0045454	cytoplasm|electron carrier activity|protein disulfide oxidoreductase activity|cell redox homeostasis
CL17639Contig3	3.21888	90.5378	4.81389	0.000890005	0.179661	Up	3.22969	83.2693	4.68832	0.0328328	1	Up	1985	gi|747104379|ref|XP_011100422.1|PREDICTED: beta-amylase-like [Sesamum indicum]	0	sp|O64407|AMYB_VIGUN	0	Beta-amylase OS=Vigna unguiculata GN=BMY1 PE=2 SV=1				ko00500	Starch and sucrose metabolism	1	K01177	E3.2.1.2	beta-amylase	GO:0016161;GO:0000272	beta-amylase activity|polysaccharide catabolic process
CL17673Contig2	404.518	81.8931	-2.30439	0.0149913	1	Down	405.708	103.866	-1.96571	0.0317789	1	Down	4024	gi|747101442|ref|XP_011098853.1|PREDICTED: probable inactive leucine-rich repeat receptor-like protein kinase At3g03770 [Sesamum indicum]	0	sp|Q8LFN2|Y3037_ARATH	1e-69	Probable inactive leucine-rich repeat receptor-like protein kinase At3g03770 OS=Arabidopsis thaliana GN=At3g03770 PE=2 SV=1	KOG1187	3e-40	Serine/threonine protein kinase	-	-	-	-	-	-	-	-
CL1767Contig3	2151	4934.54	1.19791	0.000260199	0.0746378	Up	2157.59	5689.06	1.39877	0.0238519	1	Up	3759	gi|747070913|ref|XP_011082302.1|PREDICTED: B2 protein [Sesamum indicum]	3.54324e-87	sp|P37707|B2_DAUCA	8e-45	B2 protein OS=Daucus carota PE=2 SV=1	-	-	-	-	-	-	-	-	-	-	-
CL1773Contig1	214.101	464.648	1.11785	0.0149276	1	Up	214.762	550.231	1.3573	0.00576888	1	Up	646	gi|566149398|ref|XP_006369106.1|hypothetical protein POPTR_0001s16520g [Populus trichocarpa] &gt;gi|566149400|ref|XP_006369107.1| hypothetical protein POPTR_0001s16520g [Populus trichocarpa] &gt;gi|566149402|ref|XP_006369108.1| hypothetical protein POPTR_0001s16520g [Populus trichocarpa] &gt;gi|550347465|gb|ERP65675.1| hypothetical protein POPTR_0001s16520g [Populus trichocarpa] &gt;gi|550347466|…	5.13645e-12	-	-	-	-	-	-	-	-	-	-	-	-	-	-
CL17945Contig1	64.9158	223.667	1.78471	0.0110241	0.922029	Up	65.1103	209.848	1.68839	0.0338918	1	Up	1297	gi|747086511|ref|XP_011090759.1|PREDICTED: protein FANTASTIC FOUR 3 [Sesamum indicum]	6.23033e-51	sp|Q6NMR8|FAF3_ARATH	2e-10	Protein FANTASTIC FOUR 3 OS=Arabidopsis thaliana GN=FAF3 PE=2 SV=1	-	-	-	-	-	-	-	-	-	-	-
CL17967Contig1	1312.06	423.659	-1.63086	0.0203872	1	Down	1315.95	535.524	-1.29708	0.0408998	1	Down	443	-	-	-	-	-	-	-	-	-	-	-	-	-	-	-	-
CL18047Contig1	0	77.2044	Inf	0.000891987	0.179661	Up	0	39.4723	Inf	0.0165668	1	Up	240	-	-	-	-	-	-	-	-	-	-	-	-	-	-	-	-
CL1808Contig5	2035.33	719.318	-1.50056	1.42641e-08	1.616e-05	Down	2041.49	745.006	-1.4543	4.22782e-05	0.0371163	Down	1960	gi|604305532|gb|EYU24676.1|hypothetical protein MIMGU_mgv1a005061mg [Erythranthe guttata]	0	sp|Q0WP36|MOT2_ARATH	0	Molybdate transporter 2 OS=Arabidopsis thaliana GN=MOT2 PE=1 SV=2	-	-	-	-	-	-	-	-	-	GO:0016021;GO:0005774;GO:0015098	integral component of membrane|vacuolar membrane|molybdate ion transmembrane transporter activity
CL18247Contig1	70.6111	0	#NAME?	0.000123463	0.0416294	Down	70.8193	6.15169	-3.52509	0.0311477	1	Down	830	-	-	-	-	-	-	-	-	-	-	-	-	-	-	-	-
CL1827Contig2	13468.4	26949.5	1.00068	0.0409278	1	Up	13509.5	25130.7	0.895475	0.0178164	1	Up	2032	gi|747080565|ref|XP_011087536.1|PREDICTED: S-adenosylmethionine synthase 1 [Sesamum indicum]	0	sp|A9PDZ7|METK2_POPTR	0	S-adenosylmethionine synthase 2 OS=Populus trichocarpa GN=METK2 PE=2 SV=1	KOG1506	0	S-adenosylmethionine synthetase	ko00270;ko01230	Cysteine and methionine metabolism|Biosynthesis of amino acids	2	K00789	metK	S-adenosylmethionine synthetase	GO:0005737;GO:0005524;GO:0046872;GO:0004478;GO:0006730;GO:0006556	cytoplasm|ATP binding|metal ion binding|methionine adenosyltransferase activity|one-carbon metabolic process|S-adenosylmethionine biosynthetic process
CL18292Contig1	41.5578	0.947234	-5.45526	0.0214229	1	Down	41.6796	0.463312	-6.49121	0.023781	1	Down	2858	gi|848888927|ref|XP_012844644.1|PREDICTED: LRR receptor-like serine/threonine-protein kinase FLS2 [Erythranthe guttata]	0	sp|C0LGQ5|GSO1_ARATH	2e-57	LRR receptor-like serine/threonine-protein kinase GSO1 OS=Arabidopsis thaliana GN=GSO1 PE=2 SV=1	KOG0619	4e-109	-	-	-	-	-	-	-	-	-
CL18334Contig1	418.999	142.574	-1.55523	0.00214978	0.336752	Down	420.293	186.367	-1.17325	0.0312947	1	Down	894	gi|747046910|ref|XP_011101724.1|PREDICTED: uncharacterized protein LOC105179787 [Sesamum indicum]	2.34317e-14	-	-	-	-	-	-	-	-	-	-	-	-	-	-
CL1838Contig1	1054.12	493.107	-1.09607	0.0207345	1	Down	1057.35	432.641	-1.28922	0.00389643	1	Down	1669	gi|747061521|ref|XP_011077233.1|PREDICTED: phosphoenolpyruvate carboxylase kinase 2 [Sesamum indicum]	2.82921e-144	sp|Q9SPK4|PPCK1_ARATH	1e-87	Phosphoenolpyruvate carboxylase kinase 1 OS=Arabidopsis thaliana GN=PPCK1 PE=1 SV=1	KOG0032	1e-88	Ca2+/calmodulin-dependent protein kinase, EF-Hand protein superfamily	ko04114;ko04012;ko04020;ko04024;ko04066;ko04310	Oocyte meiosis|ErbB signaling pathway|Calcium signaling pathway|cAMP signaling pathway|HIF-1 signaling pathway|Wnt signaling pathway	6	K04515	CAMK2	calcium/calmodulin-dependent protein kinase (CaM kinase) II	GO:0005737;GO:0005886;GO:0005524;GO:0009931;GO:0005516;GO:0004683;GO:0004674;GO:0009738;GO:0035556;GO:0018105;GO:0046777;GO:0046898;GO:0009416	cytoplasm|plasma membrane|ATP binding|calcium-dependent protein serine/threonine kinase activity|calmodulin binding|calmodulin-dependent protein kinase activity|protein serine/threonine kinase activity|abscisic acid-activated signaling pathway|intracellular signal transduction|peptidyl-serine phosphorylation|protein autophosphorylation|response to cycloheximide|response to light stimulus
CL18432Contig1	157.027	16.9543	-3.21129	0.000873681	0.177519	Down	157.503	14.9744	-3.3948	0.00150812	0.563312	Down	1360	gi|747079960|ref|XP_011087212.1|PREDICTED: transmembrane protein DDB_G0273707/DDB_G0273361-like [Sesamum indicum]	2.57542e-43	-	-	-	-	-	-	-	-	-	-	-	-	-	-
CL18432Contig2	767.762	60.8042	-3.65842	4.41555e-15	1.6508e-11	Down	770.094	78.2043	-3.29971	9.62118e-11	3.99023e-07	Down	1244	gi|747079960|ref|XP_011087212.1|PREDICTED: transmembrane protein DDB_G0273707/DDB_G0273361-like [Sesamum indicum]	3.0844e-47	-	-	-	-	-	-	-	-	-	-	-	-	-	-
CL1857Contig1	10048.7	5464.23	-0.878923	1.24057e-06	0.000959586	Down	10079.5	6034.16	-0.740198	0.00102117	0.433989	Down	4849	gi|661876557|emb|CDP19409.1|unnamed protein product [Coffea canephora]	3.50278e-82	-	-	-	KOG1075	1e-23	FOG: Reverse transcriptase	-	-	-	-	-	-	-	-
CL18665Contig2	1088.29	66.1903	-4.0393	1.17548e-22	1.09867e-18	Down	1091.61	115.096	-3.24555	1.95711e-13	1.47117e-09	Down	3225	gi|747046092|ref|XP_011097626.1|PREDICTED: nitrate reductase [NADH] 2 [Sesamum indicum]	0	sp|P17570|NIA_SOLLC	0	Nitrate reductase [NADH] OS=Solanum lycopersicum GN=NIA PE=3 SV=1	KOG0535	0	Sulfite oxidase, molybdopterin-binding component	ko00910	Nitrogen metabolism	1	K10534	NR	nitrate reductase (NAD(P)H)	GO:0020037;GO:0030151;GO:0043546;GO:0009703;GO:0050464;GO:0042128;GO:0006809	heme binding|molybdenum ion binding|molybdopterin cofactor binding|nitrate reductase (NADH) activity|nitrate reductase (NADPH) activity|nitrate assimilation|nitric oxide biosynthetic process
CL18755Contig2	30.7861	0	-	0.0236142	1	Down	30.8832	0	-	0.0394323	1	Down	1006	-	-	-	-	-	-	-	-	-	-	-	-	-	-	-	-
CL18829Contig1	11929.8	1439.46	-3.05098	5.0795e-10	8.76472e-07	Down	11966.9	2408.99	-2.31255	6.10446e-07	0.0011842	Down	322	gi|156616771|gb|ABU87404.1|SMLII [Salvia miltiorrhiza]	1.16465e-31	sp|P93535|LECS_STYJP	4e-10	Seed lectin OS=Styphnolobium japonicum PE=2 SV=1	-	-	-	-	-	-	-	-	-	GO:0005537;GO:0046872	mannose binding|metal ion binding
CL18905Contig1	759.386	376.196	-1.01335	0.0130437	1	Down	761.668	348.677	-1.12727	0.036368	1	Down	790						-	-	-	-	-	-	-	-	-	-	-
CL18955Contig2	1107.49	76.9415	-3.84739	4.1438e-08	4.46885e-05	Down	1110.79	90.9809	-3.60989	1.36461e-07	0.000303938	Down	2499	gi|747052414|ref|XP_011072325.1|PREDICTED: probable sulfate transporter 3.4 [Sesamum indicum]	0	sp|Q9LW86|SUT34_ARATH	0	Probable sulfate transporter 3.4 OS=Arabidopsis thaliana GN=SULTR3;4 PE=2 SV=1	KOG0236	0	Sulfate/bicarbonate/oxalate exchanger SAT-1 and related transporters (SLC26 family)							GO:0005887;GO:0009506;GO:0008271;GO:0015116;GO:0015293;GO:1902358	integral component of plasma membrane|plasmodesma|secondary active sulfate transmembrane transporter activity|sulfate transmembrane transporter activity|symporter activity|sulfate transmembrane transport
CL18Contig30	1277.88	468.676	-1.44709	3.46936e-06	0.00227553	Down	1281.79	663.704	-0.949544	0.00559122	1	Down	3824	gi|747060045|ref|XP_011076433.1|PREDICTED: putative lipase YOR059C [Sesamum indicum]	1.35984e-71	sp|P46269|QCR8_SOLTU	2e-23	Cytochrome b-c1 complex subunit 8 OS=Solanum tuberosum PE=1 SV=2	KOG4372	4e-37	Predicted alpha/beta hydrolase	-	-	-	-	-	-	GO:0005743;GO:0070469;GO:0008121;GO:0022900	mitochondrial inner membrane|respiratory chain|ubiquinol-cytochrome-c reductase activity|electron transport chain
CL18Contig33	2720.54	1253.23	-1.11824	0.00191704	0.310711	Down	2728.99	1364.31	-1.0002	0.00885967	1	Down	3573	gi|747099105|ref|XP_011097595.1|PREDICTED: major pollen allergen Lol p 11-like [Sesamum indicum]	1.07246e-42	sp|P46269|QCR8_SOLTU	1e-23	Cytochrome b-c1 complex subunit 8 OS=Solanum tuberosum PE=1 SV=2	-	-	-	-	-	-	-	-	-	GO:0005743;GO:0070469;GO:0008121;GO:0022900	mitochondrial inner membrane|respiratory chain|ubiquinol-cytochrome-c reductase activity|electron transport chain
CL19130Contig1	1081.69	176.2	-2.61801	1.20935e-12	3.0473e-09	Down	1084.97	108.074	-3.32756	8.63186e-14	6.9212e-10	Down	1344	gi|747052709|ref|XP_011072482.1|PREDICTED: inorganic pyrophosphatase 2 [Sesamum indicum]	9.79583e-149	sp|Q67YC0|PPSP1_ARATH	2e-120	Inorganic pyrophosphatase 1 OS=Arabidopsis thaliana GN=PS2 PE=1 SV=1	KOG3120	4e-121	Predicted haloacid dehalogenase-like hydrolase	ko00750	Vitamin B6 metabolism	1	K13248	PHOSPHO2	pyridoxal phosphate phosphatase PHOSPHO2	GO:0004427;GO:0046872;GO:0016791;GO:0016462;GO:0016036;GO:0016311;GO:0051262	inorganic diphosphatase activity|metal ion binding|phosphatase activity|pyrophosphatase activity|cellular response to phosphate starvation|dephosphorylation|protein tetramerization
CL19242Contig1	1485.71	4558.09	1.61728	6.8327e-10	1.12697e-06	Up	1490.3	4261.78	1.51585	0.000482977	0.257031	Up	1304	gi|747060112|ref|XP_011076471.1|PREDICTED: uncharacterized protein LOC105160688 [Sesamum indicum]	3.75597e-72	sp|Q6DST1|Y1465_ARATH	3e-10	-	-	-	-	-	-	-	-	-	-	GO:0016021	integral component of membrane
CL1925Contig1	676.682	81.6196	-3.05149	6.69078e-11	1.34004e-07	Down	678.74	114.277	-2.57033	3.65108e-07	0.000770397	Down	1071	gi|747081925|ref|XP_011088260.1|PREDICTED: ferredoxin--nitrite reductase	4.26561e-79	sp|P38500|NIR_BETPN	5e-76	Ferredoxin--nitrite reductase, chloroplastic OS=Betula pendula GN=NIR1 PE=2 SV=1	KOG0560	9e-76	Sulfite reductase (ferredoxin)	ko00910	Nitrogen metabolism	1	K00366	nirA	ferredoxin-nitrite reductase	GO:0009507;GO:0051539;GO:0048307;GO:0020037;GO:0046872;GO:0042128	chloroplast|4 iron, 4 sulfur cluster binding|ferredoxin-nitrite reductase activity|heme binding|metal ion binding|nitrate assimilation
CL19267Contig1	154.221	45.1322	-1.77277	0.0339438	1	Down	154.693	39.8862	-1.95545	0.0385978	1	Down	893	-	-	-	-	-	-	-	-	-	-	-	-	-	-	-	-
CL19327Contig2	16.384	166.149	3.34212	0.00147004	0.260058	Up	16.4293	139.096	3.08174	0.00636041	1	Up	1864	gi|747096724|ref|XP_011096296.1|PREDICTED: allantoinase [Sesamum indicum]	0	sp|Q94AP0|ALN_ARATH	0	-	KOG2584	5e-72	Dihydroorotase and related enzymes	ko00230	Purine metabolism	1	K01466	allB	allantoinase	GO:0005783;GO:0004038;GO:0050897;GO:0008270;GO:0000256;GO:0006995;GO:0006145;GO:0010136	endoplasmic reticulum|allantoinase activity|cobalt ion binding|zinc ion binding|allantoin catabolic process|cellular response to nitrogen starvation|purine nucleobase catabolic process|ureide catabolic process
CL193Contig5	54.9283	0.91645	-5.90535	0.00520431	0.590216	Down	55.0986	0	-	0.0025461	0.777399	Down	1481	gi|747046705|ref|XP_011100885.1|PREDICTED: probable inorganic phosphate transporter 1-9 [Sesamum indicum]	3.61779e-105	sp|Q9SYQ1|PHT18_ARATH	5e-88	Probable inorganic phosphate transporter 1-8 OS=Arabidopsis thaliana GN=PHT1-8 PE=2 SV=2	KOG0252	1e-88	Inorganic phosphate transporter	-	-	-	-	-	-	GO:0005887;GO:0015114;GO:0015293;GO:0035435;GO:0006817;GO:0055085	integral component of plasma membrane|phosphate ion transmembrane transporter activity|symporter activity|phosphate ion transmembrane transport|phosphate ion transport|transmembrane transport
CL19531Contig1	73.0864	279.332	1.93431	0.0181219	1	Up	73.3132	414.819	2.50034	5.92149e-05	0.049458	Up	3086	gi|848923075|ref|XP_012857926.1|PREDICTED: EIN3-binding F-box protein 1-like [Erythranthe guttata] &gt;gi|604300446|gb|EYU20264.1| hypothetical protein MIMGU_mgv1a002548mg [Erythranthe guttata]	0	sp|Q9SKK0|EBF1_ARATH	0	EIN3-binding F-box protein 1 OS=Arabidopsis thaliana GN=EBF1 PE=1 SV=1	KOG1947	0	Leucine rich repeat proteins, some proteins contain F-box	ko04075	Plant hormone signal transduction	1	K14515	EBF1_2	EIN3-binding F-box protein	-	-
CL1956Contig1	1242.14	745.087	-0.737347	0.0123328	0.983799	Down	1245.97	718.877	-0.793456	0.0218245	1	Down	1248	gi|697115765|ref|XP_009611797.1|PREDICTED: auxin-responsive protein IAA14 [Nicotiana tomentosiformis]	3.40969e-112	sp|Q38825|IAA7_ARATH	4e-101	Auxin-responsive protein IAA7 OS=Arabidopsis thaliana GN=IAA7 PE=1 SV=1				ko04075	Plant hormone signal transduction	1	K14484	IAA	auxin-responsive protein IAA	GO:0005634;GO:0003700;GO:0009734;GO:0009630;GO:0009733;GO:0009753;GO:0009414;GO:0009611;GO:0006351	nucleus|transcription factor activity, sequence-specific DNA binding|auxin-activated signaling pathway|gravitropism|response to auxin|response to jasmonic acid|response to water deprivation|response to wounding|transcription, DNA-templated
CL1956Contig2	1474.85	872.898	-0.756687	0.00699047	0.710178	Down	1479.4	814.033	-0.86185	0.00861502	1	Down	1090	gi|697115765|ref|XP_009611797.1|PREDICTED: auxin-responsive protein IAA14 [Nicotiana tomentosiformis]	3.51134e-115	sp|Q38825|IAA7_ARATH	1e-104	Auxin-responsive protein IAA7 OS=Arabidopsis thaliana GN=IAA7 PE=1 SV=1				ko04075	Plant hormone signal transduction	1	K14484	IAA	auxin-responsive protein IAA	GO:0005634;GO:0003700;GO:0009734;GO:0009630;GO:0009733;GO:0009753;GO:0009414;GO:0009611;GO:0006351	nucleus|transcription factor activity, sequence-specific DNA binding|auxin-activated signaling pathway|gravitropism|response to auxin|response to jasmonic acid|response to water deprivation|response to wounding|transcription, DNA-templated
CL19692Contig1	238.781	6.44594	-5.21115	1.0994e-08	1.25823e-05	Down	239.501	9.32561	-4.68269	1.1072e-06	0.00184954	Down	728	gi|604333394|gb|EYU37745.1|hypothetical protein MIMGU_mgv1a014782mg [Erythranthe guttata]	6.5957e-89	sp|O24520|HBL1_ARATH	2e-79	Non-symbiotic hemoglobin 1 OS=Arabidopsis thaliana GN=AHB1 PE=1 SV=1	KOG3378	5e-80	Globins and related hemoproteins	-	-	-	-	-	-	GO:0005618;GO:0005829;GO:0005886;GO:0009506;GO:0020037;GO:0046872;GO:0019825;GO:0001666	cell wall|cytosol|plasma membrane|plasmodesma|heme binding|metal ion binding|oxygen binding|response to hypoxia
CL1969Contig3	1791.67	2875.4	0.682457	0.0039771	0.500444	Up	1797.21	2956.03	0.717897	0.0480111	1	Up	4103	gi|747055820|ref|XP_011074157.1|PREDICTED: phosphoglycerate mutase [Sesamum indicum]	0	sp|Q6MEW4|GPMA_PARUW	2e-92	2,3-bisphosphoglycerate-dependent phosphoglycerate mutase OS=Protochlamydia amoebophila (strain UWE25) GN=gpmA PE=3 SV=1	KOG0235	6e-155	Phosphoglycerate mutase	ko00260;ko00010;ko00680;ko01200;ko01230	Glycine, serine and threonine metabolism|Glycolysis / Gluconeogenesis|Methane metabolism|Carbon metabolism|Biosynthesis of amino acids	5	K01834	PGAM, gpmA	2,3-bisphosphoglycerate-dependent phosphoglycerate mutase	GO:0046538;GO:0006094;GO:0006096	2,3-bisphosphoglycerate-dependent phosphoglycerate mutase activity|gluconeogenesis|glycolytic process
CL198Contig7	69.2887	0	-	0.0410564	1	Down	69.5181	0	-	0.0406275	1	Down	537	-	-	-	-	-	-	-	-	-	-	-	-	-	-	-	-
CL19921Contig1	2630.24	2.93406	-9.80808	0.0449268	1	Down	2639.07	2.83924	-9.86031	0.0445338	1	Down	1009	gi|595440280|gb|EXX53249.1|hypothetical protein RirG_245610 [Rhizophagus irregularis DAOM 197198w]	2.15046e-09	-	-	-	-	-	-	-	-	-	-	-	-	-	-
CL1995Contig1	90.7504	16.5577	-2.4544	0.0389949	1	Down	91.0166	14.422	-2.65785	0.0450551	1	Down	1713	gi|604334586|gb|EYU38670.1|hypothetical protein MIMGU_mgv1a021974mg	3.87991e-53	sp|Q9LJN2|MRS23_ARATH	4e-42	Magnesium transporter MRS2-3 OS=Arabidopsis thaliana GN=MRS2-3 PE=1 SV=1	KOG2662	9e-43	Magnesium transporters: CorA family	-	-	-	-	-	-	GO:0016021;GO:0005886;GO:0015095;GO:0098655;GO:0015693	integral component of membrane|plasma membrane|magnesium ion transmembrane transporter activity|cation transmembrane transport|magnesium ion transport
CL1Contig1003	1000.39	271.068	-1.88384	1.1065e-06	0.000861826	Down	1003.43	433.783	-1.2099	0.00355038	0.940561	Down	3129	gi|747105987|ref|XP_011101274.1|PREDICTED: serine/threonine-protein kinase AFC2 isoform X2 [Sesamum indicum]	5.73173e-139	sp|P51567|AFC2_ARATH	1e-121	Serine/threonine-protein kinase AFC2 OS=Arabidopsis thaliana GN=AFC2 PE=1 SV=1	KOG0671	2e-122	LAMMER dual specificity kinases	-	-	-	-	-	-	GO:0005524;GO:0004672;GO:0004674;GO:0004712;GO:0006397;GO:0046777	ATP binding|protein kinase activity|protein serine/threonine kinase activity|protein serine/threonine/tyrosine kinase activity|mRNA processing|protein autophosphorylation
CL1Contig1041	1254.6	2002.51	0.67458	0.00592255	0.638492	Up	1258.51	2035.02	0.693323	0.0164041	1	Up	3276	gi|747082677|ref|XP_011088674.1|PREDICTED: lysine histidine transporter-like 8 [Sesamum indicum]	0	sp|Q9SX98|LHTL8_ARATH	5e-100	Lysine histidine transporter-like 8 OS=Arabidopsis thaliana GN=AATL1 PE=1 SV=1	KOG1303	1e-100	Amino acid transporters	-	-	-	-	-	-	GO:0016021;GO:0005886;GO:0006865	integral component of membrane|plasma membrane|amino acid transport
CL1Contig1054	1043.97	363.82	-1.52079	7.95613e-06	0.00455278	Down	1047.14	514.983	-1.02386	0.00576798	1	Down	2427	gi|787592910|gb|AKA27882.1|WRKY protein [Salvia miltiorrhiza]	2.96339e-108	sp|Q9SUP6|WRK53_ARATH	2e-14	Probable WRKY transcription factor 53 OS=Arabidopsis thaliana GN=WRKY53 PE=1 SV=1	-	-	-	-	-	-	-	-	-	GO:0009507;GO:0005634;GO:0003677;GO:0043565;GO:0003700;GO:0009816;GO:0010150;GO:0045893;GO:0031347;GO:0010200;GO:0042542;GO:0010193;GO:0009751;GO:0006351	chloroplast|nucleus|DNA binding|sequence-specific DNA binding|transcription factor activity, sequence-specific DNA binding|defense response to bacterium, incompatible interaction|leaf senescence|positive regulation of transcription, DNA-templated|regulation of defense response|response to chitin|response to hydrogen peroxide|response to ozone|response to salicylic acid|transcription, DNA-templated
CL1Contig1129	411.035	692.018	0.751549	0.0404107	1	Up	412.298	847.779	1.04	0.00944707	1	Up	2574	gi|747088012|ref|XP_011091571.1|PREDICTED: chitinase 6-like [Sesamum indicum]	1.8714e-73	sp|Q6K8R2|CHI6_ORYSJ	2e-58	Chitinase 6 OS=Oryza sativa subsp. japonica GN=Cht6 PE=2 SV=1	KOG4742	4e-66	Predicted chitinase	ko00520	Amino sugar and nucleotide sugar metabolism	1	K01183	E3.2.1.14	chitinase	GO:0008061;GO:0004568;GO:0016998;GO:0006032;GO:0006952;GO:0000272	chitin binding|chitinase activity|cell wall macromolecule catabolic process|chitin catabolic process|defense response|polysaccharide catabolic process
CL1Contig1140	805.892	445.495	-0.855179	0.014036	1	Down	808.361	345.549	-1.22611	0.00320536	0.892402	Down	1407	gi|661885989|emb|CDP10606.1|unnamed protein product [Coffea canephora]	2.24392e-27	-	-	-	-	-	-	-	-	-	-	-	-	-	-
CL1Contig1150	768.994	1255.8	0.707566	0.0230998	1	Up	771.41	1246.91	0.692786	0.0360969	1	Up	4341	gi|747078664|ref|XP_011086502.1|PREDICTED: cyclin-D1-1 [Sesamum indicum]	1.41701e-117	sp|Q9FJ62|GPDL4_ARATH	1e-75	-	KOG2258	3e-76	Glycerophosphoryl diester phosphodiesterase	-	-	-	-	-	-	GO:0031225;GO:0046658;GO:0005886;GO:0009506;GO:0008889;GO:0006071;GO:0010442;GO:0006629;GO:0052541;GO:0010026	anchored component of membrane|anchored component of plasma membrane|plasma membrane|plasmodesma|glycerophosphodiester phosphodiesterase activity|glycerol metabolic process|guard cell morphogenesis|lipid metabolic process|plant-type cell wall cellulose metabolic process|trichome differentiation
CL1Contig1162	137.425	0	-	2.19091e-08	2.45728e-05	Down	137.833	0	-	2.4472e-07	0.00053515	Down	3011	gi|747059188|ref|XP_011075962.1|PREDICTED: uncharacterized protein LOC105160330 [Sesamum indicum]	9.07887e-38				KOG4178	2e-33	Soluble epoxide hydrolase	-	-	-	-	-	-	-	-
CL1Contig1191	1113.8	366.819	-1.60235	1.66055e-06	0.00122529	Down	1117.19	568.708	-0.974111	0.00670174	1	Down	4854	gi|747069814|ref|XP_011081715.1|PREDICTED: LOW QUALITY PROTEIN: protein EARLY FLOWERING 3 [Sesamum indicum]	8.02976e-100	sp|O82804|ELF3_ARATH	5e-36	Protein EARLY FLOWERING 3 OS=Arabidopsis thaliana GN=ELF3 PE=1 SV=1	-	-	-	-	-	-	-	-	-	GO:0005634;GO:0003700;GO:0007623;GO:0010031;GO:0048573;GO:0009585;GO:0009909;GO:0010119;GO:0009737;GO:0009733;GO:0009409;GO:0006351;GO:0009826	nucleus|transcription factor activity, sequence-specific DNA binding|circadian rhythm|circumnutation|photoperiodism, flowering|red, far-red light phototransduction|regulation of flower development|regulation of stomatal movement|response to abscisic acid|response to auxin|response to cold|transcription, DNA-templated|unidimensional cell growth
CL1Contig1280	191.815	64.3433	-1.57586	0.0357598	1	Down	192.415	57.3354	-1.74672	0.0363374	1	Down	2007	gi|848900029|ref|XP_012850163.1|PREDICTED: wall-associated receptor kinase 5-like [Erythranthe guttata]	1.35822e-22	sp|Q9LMT9|WAKLL_ARATH	1e-19	Putative wall-associated receptor kinase-like 13 OS=Arabidopsis thaliana GN=WAKL13 PE=3 SV=1	KOG1187	4e-20	Serine/threonine protein kinase	-	-	-	-	-	-	-	-
CL1Contig1317	1459.38	949.38	-0.620299	0.0219314	1	Down	1463.84	947.493	-0.627571	0.049807	1	Down	5112	gi|694355288|ref|XP_009358693.1|PREDICTED: UPF0160 protein-like [Pyrus x bretschneideri]	1.49644e-109	sp|Q58DG1|MYG1_BOVIN	7e-56	UPF0160 protein MYG1, mitochondrial OS=Bos taurus PE=2 SV=1	KOG2948	1e-104	Predicted metal-binding protein	-	-	-	-	-	-	GO:0070062;GO:0005739;GO:0005654;GO:0035641	extracellular exosome|mitochondrion|nucleoplasm|locomotory exploration behavior
CL1Contig1380	11471.2	83094.5	2.85674	1.57569e-13	4.90907e-10	Up	11505.4	103425	3.1682	3.17505e-45	3.81872e-40	Up	1223	gi|156616771|gb|ABU87404.1|SMLII [Salvia miltiorrhiza]	1.23897e-139	sp|Q39529|LEC2_CLAKE	1e-39	Agglutinin-2 OS=Cladrastis kentukea PE=1 SV=1	-	-	-	-	-	-	-	-	-	GO:0005537;GO:0046872	mannose binding|metal ion binding
CL1Contig1390	841.587	430.728	-0.966336	0.0232129	1	Down	844.208	460.706	-0.873752	0.0294829	1	Down	1817	gi|848868706|ref|XP_012834983.1|PREDICTED: uncharacterized protein At5g23160 [Erythranthe guttata]	3.21538e-37	sp|Q9FMY4|Y5316_ARATH	8e-10	Uncharacterized protein At5g23160 OS=Arabidopsis thaliana GN=At5g23160 PE=2 SV=1	-	-	-	-	-	-	-	-	-	GO:0016021	integral component of membrane
CL1Contig141	1570.68	11932.2	2.9254	0.00429355	0.518359	Up	1575.53	6479.07	2.03995	2.20952e-11	1.32873e-07	Up	3550	gi|747065760|ref|XP_011079533.1|PREDICTED: stachyose synthase [Sesamum indicum]	0	sp|Q93XK2|STSYN_PEA	0	Stachyose synthase OS=Pisum sativum GN=STS1 PE=1 SV=1	-	-	-	ko00052	Galactose metabolism	1	K06611	E2.4.1.67	stachyose synthetase	GO:0005737;GO:0047268;GO:0009312;GO:0033532	cytoplasm|galactinol-raffinose galactosyltransferase activity|oligosaccharide biosynthetic process|stachyose biosynthetic process
CL1Contig1430	11089.6	6863.84	-0.692116	7.71285e-05	0.0290288	Down	11123.4	7412.75	-0.585521	0.00810502	1	Down	1672	-	-	-	-	-	-	-	-	-	-	-	-	-	-	-	-
CL1Contig1484	1032.46	357.018	-1.53202	8.43282e-05	0.0309088	Down	1035.57	387.955	-1.41646	0.000235484	0.154767	Down	1535	gi|695034202|ref|XP_009404603.1|PREDICTED: putative wall-associated receptor kinase-like 16 [Musa acuminata subsp. malaccensis]	4.06827e-17	sp|Q9LN59|WAKLK_ARATH	1e-12	Putative wall-associated receptor kinase-like 11 OS=Arabidopsis thaliana GN=WAKL11 PE=3 SV=2	KOG1187	4e-13	Serine/threonine protein kinase	-	-	-	-	-	-	-	-
CL1Contig1486	386.316	180.364	-1.09887	0.0272004	1	Down	387.485	166.199	-1.22123	0.0292669	1	Down	1769	gi|747063886|ref|XP_011078509.1|PREDICTED: cannabidiolic acid synthase-like 1 [Sesamum indicum]	0	sp|Q8GTB6|THCAS_CANSA	6e-137	Tetrahydrocannabinolic acid synthase OS=Cannabis sativa PE=1 SV=1	-	-	-	-	-	-	-	-	-	GO:0048046;GO:0050660;GO:0016614	apoplast|flavin adenine dinucleotide binding|oxidoreductase activity, acting on CH-OH group of donors
CL1Contig158	4138.82	5839.23	0.496557	0.00922824	0.830675	Up	4151.53	6317.18	0.605636	0.00971628	1	Up	1544	gi|747056213|ref|XP_011074364.1|PREDICTED: zinc finger protein ZAT10-like [Sesamum indicum]	1.60217e-63	sp|Q96289|ZAT10_ARATH	2e-38	Zinc finger protein ZAT10 OS=Arabidopsis thaliana GN=ZAT10 PE=2 SV=1	KOG1721	5e-39	FOG: Zn-finger	-	-	-	-	-	-	GO:0005634;GO:0046872;GO:0043565;GO:0003700;GO:0035264;GO:0045892;GO:0010117;GO:0015979;GO:0009737;GO:0010200;GO:0009409;GO:0009644;GO:0006979;GO:0009651;GO:0009414;GO:0009611;GO:0006351	nucleus|metal ion binding|sequence-specific DNA binding|transcription factor activity, sequence-specific DNA binding|multicellular organism growth|negative regulation of transcription, DNA-templated|photoprotection|photosynthesis|response to abscisic acid|response to chitin|response to cold|response to high light intensity|response to oxidative stress|response to salt stress|response to water dep…
CL1Contig1588	2229.9	934.949	-1.25402	0.00588912	0.638492	Down	2236.84	1055.54	-1.08348	0.00786029	1	Down	2547	gi|747075947|ref|XP_011085027.1|PREDICTED: protein FIZZY-RELATED 3 [Sesamum indicum]	0	sp|Q8LPL5|FZR3_ARATH	0	Protein FIZZY-RELATED 3 OS=Arabidopsis thaliana GN=FZR3 PE=1 SV=1	KOG0305	0	Anaphase promoting complex, Cdc20, Cdh1, and Ama1 subunits	ko04110;ko04111;ko04120	Cell cycle|Cell cycle - yeast|Ubiquitin mediated proteolysis	3	K03364	CDH1	cell division cycle 20-like protein 1, cofactor of APC complex	-	-
CL1Contig1607	1382.82	2154.76	0.639907	0.00763985	0.738681	Up	1387.11	2451.82	0.821774	0.00340456	0.920173	Up	3618	gi|848867589|ref|XP_012834444.1|PREDICTED: uncharacterized protein LOC105955270 isoform X2 [Erythranthe guttata]	1.74176e-124	sp|Q9FJ93|DRE1D_ARATH	2e-55	Dehydration-responsive element-binding protein 1D OS=Arabidopsis thaliana GN=DREB1D PE=2 SV=1	-	-	-	-	-	-	-	-	-	GO:0005634;GO:0003677;GO:0003700;GO:0009738;GO:0006351	nucleus|DNA binding|transcription factor activity, sequence-specific DNA binding|abscisic acid-activated signaling pathway|transcription, DNA-templated
CL1Contig1632	364.362	163.529	-1.15582	0.0238604	1	Down	365.453	154.437	-1.24267	0.0308987	1	Down	5078	gi|747088974|ref|XP_011092104.1|PREDICTED: phospholipase D p1 [Sesamum indicum]	0	sp|Q9LRZ5|PLDP1_ARATH	0	Phospholipase D p1 OS=Arabidopsis thaliana GN=PLDP1 PE=2 SV=1	KOG1329	0	Phospholipase D1	ko04144;ko04014;ko04024;ko04071;ko00564;ko00565	Endocytosis|Ras signaling pathway|cAMP signaling pathway|Sphingolipid signaling pathway|Glycerophospholipid metabolism|Ether lipid metabolism	6	K01115	PLD1_2	phospholipase D1/2	GO:0070290;GO:0004630;GO:0016042;GO:0048364	N-acylphosphatidylethanolamine-specific phospholipase D activity|phospholipase D activity|lipid catabolic process|root development
CL1Contig164	9.12015	146.733	4.00799	0.000134286	0.04456	Up	9.1508	138.536	3.92022	0.0009272	0.399703	Up	823	-	-	-	-	-	-	-	-	-	-	-	-	-	-	-	-
CL1Contig175	427.21	179.201	-1.25336	0.0274869	1	Down	428.548	200.217	-1.09789	0.042398	1	Down	415	-	-	-	-	-	-	-	-	-	-	-	-	-	-	-	-
CL1Contig1758	165.941	42.6942	-1.95856	0.0154463	1	Down	166.445	48.0692	-1.79186	0.0440429	1	Down	2332	gi|747092736|ref|XP_011094146.1|PREDICTED: sodium transporter HKT1-like [Sesamum indicum]	6.69306e-98	sp|Q84TI7|HKT1_ARATH	6e-67	Sodium transporter HKT1 OS=Arabidopsis thaliana GN=HKT1 PE=1 SV=1	KOG1341	8e-68	Na+/K+ transporter	-	-	-	-	-	-	GO:0016021;GO:0005886;GO:0015079;GO:0030003;GO:0071805;GO:0006813;GO:0006970;GO:0009651;GO:0006814	integral component of membrane|plasma membrane|potassium ion transmembrane transporter activity|cellular cation homeostasis|potassium ion transmembrane transport|potassium ion transport|response to osmotic stress|response to salt stress|sodium ion transport
CL1Contig1815	518.991	205.369	-1.33749	0.0198203	1	Down	520.618	194	-1.42417	0.0247108	1	Down	4497	gi|747049042|ref|XP_011070552.1|PREDICTED: heat stress transcription factor A-8 [Sesamum indicum]	1.30886e-110	sp|Q9ZUA5|VIT1_ARATH	1e-52	Vacuolar iron transporter 1 OS=Arabidopsis thaliana GN=VIT1 PE=2 SV=1	KOG4473	4e-53	Uncharacterized membrane protein	-	-	-	-	-	-	GO:0016021;GO:0005774;GO:0005384;GO:0030026;GO:0071281;GO:0006880;GO:0055072;GO:0034755;GO:0071421	integral component of membrane|vacuolar membrane|manganese ion transmembrane transporter activity|cellular manganese ion homeostasis|cellular response to iron ion|intracellular sequestering of iron ion|iron ion homeostasis|iron ion transmembrane transport|manganese ion transmembrane transport
CL1Contig1893	19.4373	139.869	2.84717	0.0277723	1	Up	19.4996	151.97	2.96227	0.0133569	1	Up	3006	gi|747099848|ref|XP_011097988.1|PREDICTED: probable metal-nicotianamine transporter YSL7 [Sesamum indicum]	0	sp|Q9SHY2|YSL7_ARATH	0	Probable metal-nicotianamine transporter YSL7 OS=Arabidopsis thaliana GN=YSL7 PE=2 SV=1										GO:0016021;GO:0005886;GO:0055085	integral component of membrane|plasma membrane|transmembrane transport
CL1Contig223	1763.78	827.653	-1.09157	5.27686e-05	0.0214435	Down	1769.15	784.811	-1.17264	0.00022298	0.148168	Down	1355	gi|319739583|gb|ADV59926.1|putative L-galactose-1-phosphate phosphatase [Citrus unshiu]	6.24466e-168	sp|P54928|IMP3_SOLLC	7e-156	Inositol monophosphatase 3 OS=Solanum lycopersicum GN=IMP3 PE=1 SV=1	KOG2951	2e-149	Inositol monophosphatase	ko04070;ko00053;ko00562	Phosphatidylinositol signaling system|Ascorbate and aldarate metabolism|Inositol phosphate metabolism	3	K10047	VTC4	inositol-phosphate phosphatase / L-galactose 1-phosphate phosphatase	GO:0005737;GO:0008934;GO:0052832;GO:0052833;GO:0052834;GO:0000287;GO:0006021;GO:0046855;GO:0046854;GO:0007165	cytoplasm|inositol monophosphate 1-phosphatase activity|inositol monophosphate 3-phosphatase activity|inositol monophosphate 4-phosphatase activity|inositol monophosphate phosphatase activity|magnesium ion binding|inositol biosynthetic process|inositol phosphate dephosphorylation|phosphatidylinositol phosphorylation|signal transduction
CL1Contig297	2798.47	4862.01	0.796917	0.00481266	0.562044	Up	2806.97	4581.34	0.706753	0.00799834	1	Up	2537	gi|747088936|ref|XP_011092083.1|PREDICTED: REF/SRPP-like protein At3g05500 [Sesamum indicum]	3.46185e-60	sp|Q9MA63|Y3550_ARATH	5e-40	REF/SRPP-like protein At3g05500 OS=Arabidopsis thaliana GN=At3g05500 PE=2 SV=1										GO:0005811;GO:0005773;GO:0019915	lipid particle|vacuole|lipid storage
CL1Contig37	1601.93	201.85	-2.98846	4.65538e-05	0.0189868	Down	1606.7	392.858	-2.03202	0.00325439	0.89706	Down	854	-	-	-	-	-	-	-	-	-	-	-	-	-	-	-	-
CL1Contig377	20.9642	114.755	2.45256	0.037684	1	Up	21.031	164.148	2.96441	0.00324901	0.89706	Up	1023	-	-	-	-	-	-	-	-	-	-	-	-	-	-	-	-
CL1Contig392	120.009	23.9615	-2.32436	0.0190102	1	Down	120.376	5.09643	-4.56191	0.00074344	0.357197	Down	823	gi|922342324|ref|XP_013448087.1|hypothetical protein MTR_7g033295 [Medicago truncatula] &gt;gi|657377209|gb|KEH22114.1| hypothetical protein MTR_7g033295 [Medicago truncatula]	2.73649e-08	-	-	-	-	-	-	-	-	-	-	-	-	-	-
CL1Contig40	434.518	905.808	1.05979	0.00211159	0.333096	Up	435.828	1134.37	1.38006	0.0252546	1	Up	4025	gi|604321202|gb|EYU31810.1|hypothetical protein MIMGU_mgv1a026594mg	1.35947e-20	-	-	-	-	-	-	-	-	-	-	-	-	-	-
CL1Contig475	740.815	323.62	-1.19481	0.0161988	1	Down	743.044	290.515	-1.35483	0.00181547	0.640394	Down	1237	gi|848879535|ref|XP_012840161.1|PREDICTED: protein kish-like [Erythranthe guttata] &gt;gi|604329917|gb|EYU35074.1| hypothetical protein MIMGU_mgv1a017519mg [Erythranthe guttata]	9.39889e-37	sp|Q5BJC2|KISHA_DANRE	1e-18	Protein kish-A OS=Danio rerio GN=tmem167a PE=3 SV=1	KOG3808	3e-14	Uncharacterized conserved protein	-	-	-	-	-	-	GO:0000139;GO:0016021	Golgi membrane|integral component of membrane
CL1Contig518	42132.2	134586	1.67553	0.0181664	1	Up	42257.9	177038	2.06677	4.02543e-22	8.06917e-18	Up	2082	gi|156616771|gb|ABU87404.1|SMLII [Salvia miltiorrhiza]	1.23193e-136	sp|Q39529|LEC2_CLAKE	1e-38	Agglutinin-2 OS=Cladrastis kentukea PE=1 SV=1	-	-	-	-	-	-	-	-	-	GO:0005537;GO:0046872	mannose binding|metal ion binding
CL1Contig531	1249.36	708.531	-0.81829	0.00576523	0.628393	Down	1253.2	730.055	-0.779539	0.0224876	1	Down	1179	gi|747055034|ref|XP_011073753.1|PREDICTED: uncharacterized protein At5g64816 [Sesamum indicum] &gt;gi|747055036|ref|XP_011073754.1| PREDICTED: uncharacterized protein At5g64816 [Sesamum indicum] &gt;gi|747055038|ref|XP_011073755.1| PREDICTED: uncharacterized protein At5g64816 [Sesamum indicum] &gt;gi|747055040|ref|XP_011073757.1| PREDICTED: uncharacterized protein At5g64816 [Sesamum indicum] &gt;…	7.56201e-67	sp|Q8L8Q8|Y5486_ARATH	2e-62	Uncharacterized protein At5g64816 OS=Arabidopsis thaliana GN=At5g64816 PE=2 SV=1								-	-	-	-
CL1Contig538	762.938	118.506	-2.6866	0.00307566	0.420683	Down	765.195	87.3797	-3.13046	0.000781338	0.367086	Down	667	-	-	-	-	-	-	-	-	-	-	-	-	-	-	-	-
CL1Contig591	43639	258160	2.56458	4.11197e-26	6.58844e-22	Up	43768.2	337592	2.94733	7.42576e-08	0.000182269	Up	1991	gi|156616771|gb|ABU87404.1|SMLII [Salvia miltiorrhiza]	3.20964e-135	sp|Q39529|LEC2_CLAKE	5e-39	Agglutinin-2 OS=Cladrastis kentukea PE=1 SV=1	-	-	-	-	-	-	-	-	-	GO:0005537;GO:0046872	mannose binding|metal ion binding
CL1Contig641	310.833	140.899	-1.14148	0.0498452	1	Down	311.808	107.967	-1.53007	0.018637	1	Down	2242	gi|848853982|ref|XP_012846105.1|PREDICTED: protein RER1B-like [Erythranthe guttata] &gt;gi|604346800|gb|EYU45180.1| hypothetical protein MIMGU_mgv1a014279mg [Erythranthe guttata]	7.52275e-24	sp|O48670|RER1A_ARATH	2e-18	Protein RER1A OS=Arabidopsis thaliana GN=RER1A PE=2 SV=1	KOG1688	5e-19	Golgi proteins involved in ER retention (RER)	-	-	-	-	-	-	GO:0005794;GO:0016021;GO:0006890	Golgi apparatus|integral component of membrane|retrograde vesicle-mediated transport, Golgi to ER
CL1Contig692	7161.56	4854.52	-0.560945	0.0334053	1	Down	7183.76	5022.05	-0.516462	0.0476347	1	Down	1337	gi|747067570|ref|XP_011080512.1|PREDICTED: uncharacterized protein LOC105163758 [Sesamum indicum]	4.24332e-120	sp|Q9SJ52|YLS9_ARATH	2e-11	Protein YLS9 OS=Arabidopsis thaliana GN=YLS9 PE=2 SV=1	-	-	-	-	-	-	-	-	-	GO:0046658;GO:0009507;GO:0009506;GO:0004871;GO:0051607;GO:0010150;GO:0051707	anchored component of plasma membrane|chloroplast|plasmodesma|signal transducer activity|defense response to virus|leaf senescence|response to other organism
CL1Contig704	5301.44	3142.22	-0.754601	0.000153207	0.0495169	Down	5317.74	3427.87	-0.633503	0.0089684	1	Down	2536	gi|747086960|ref|XP_011091002.1|PREDICTED: RING-H2 finger protein ATL2 [Sesamum indicum]	7.29585e-82	sp|Q8L9T5|ATL2_ARATH	6e-46	RING-H2 finger protein ATL2 OS=Arabidopsis thaliana GN=ATL2 PE=2 SV=2	KOG0800	1e-46	FOG: Predicted E3 ubiquitin ligase	-	-	-	-	-	-	-	-
CL1Contig786	130.615	24.8093	-2.39637	0.0142281	1	Down	131.013	20.8211	-2.65359	0.0154788	1	Down	1083	gi|566177511|ref|XP_002309251.2|hypothetical protein POPTR_0006s21980g [Populus trichocarpa] &gt;gi|550336830|gb|EEE92774.2| hypothetical protein POPTR_0006s21980g [Populus trichocarpa]	2.57122e-07	-	-	-	-	-	-	-	-	-	-	-	-	-	-
CL1Contig825	748.647	64.6002	-3.53468	0.00176717	0.293199	Down	751.019	123.088	-2.60916	0.0100786	1	Down	2954	gi|747048987|ref|XP_011070523.1|PREDICTED: annexin D5 [Sesamum indicum]	1.28299e-66	sp|Q9C9X3|ANXD5_ARATH	2e-40	Annexin D5 OS=Arabidopsis thaliana GN=ANN5 PE=2 SV=2	KOG0819	5e-41	Annexin	-	-	-	-	-	-	GO:0051015;GO:0005509;GO:0005544;GO:0005543;GO:0009555;GO:0009846;GO:0009860;GO:0009409;GO:0009408;GO:0009639;GO:0009651;GO:0009414	actin filament binding|calcium ion binding|calcium-dependent phospholipid binding|phospholipid binding|pollen development|pollen germination|pollen tube growth|response to cold|response to heat|response to red or far red light|response to salt stress|response to water deprivation
CL1Contig994	241.586	511.865	1.08323	0.0129337	1	Up	242.328	598.129	1.30349	0.00579255	1	Up	7638	gi|747080845|ref|XP_011087689.1|PREDICTED: LOW QUALITY PROTEIN: ion channel DMI1-like [Sesamum indicum]	0	sp|Q4VY51|SYM8_PEA	0	Probable ion channel SYM8 OS=Pisum sativum GN=SYM8 PE=1 SV=3	KOG0496	2e-128	Beta-galactosidase	-	-	-	-	-	-	GO:0016021;GO:0031965;GO:0042802;GO:0044005;GO:0034220	integral component of membrane|nuclear membrane|identical protein binding|induction by symbiont in host of tumor, nodule, or growth|ion transmembrane transport
CL1Contig998	352.268	713.45	1.01814	0.011915	0.96488	Up	353.348	647.138	0.872983	0.046067	1	Up	5572	gi|747100428|ref|XP_011098302.1|PREDICTED: protein SPA1-RELATED 4-like isoform X1 [Sesamum indicum]	0	sp|Q9LJR3|SPA3_ARATH	0	Protein SPA1-RELATED 3 OS=Arabidopsis thaliana GN=SPA3 PE=1 SV=1	KOG0799	0	Branching enzyme	-	-	-	-	-	-	GO:0005634;GO:0005524;GO:0042802;GO:0004672;GO:0009585	nucleus|ATP binding|identical protein binding|protein kinase activity|red, far-red light phototransduction
CL20109Contig1	9.49165	68.3205	2.84759	0.0445836	1	Up	9.52233	76.6578	3.00905	0.0453808	1	Up	910	-	-	-	-	-	-	-	-	-	-	-	-	-	-	-	-
CL20140Contig1	754.018	100.554	-2.90663	5.96592e-11	1.21659e-07	Down	756.332	179.94	-2.0715	8.24658e-06	0.00972393	Down	791	-	-	-	-	-	-	-	-	-	-	-	-	-	-	-	-
CL2016Contig1	219.465	84.6117	-1.37506	0.041333	1	Down	220.148	77.5547	-1.50519	0.047703	1	Down	234	gi|661886541|emb|CDP09905.1|unnamed protein product [Coffea canephora]	1.7649e-44	sp|Q9STH1|HSOP3_ARATH	1e-43	-	KOG0548	3e-44	Molecular co-chaperone STI1	-	-	-	-	-	-	GO:0005737;GO:0005634;GO:0051879;GO:0070678;GO:0051131;GO:0010286;GO:0009408;GO:0009644;GO:0042542	cytoplasm|nucleus|Hsp90 protein binding|preprotein binding|chaperone-mediated protein complex assembly|heat acclimation|response to heat|response to high light intensity|response to hydrogen peroxide
CL20328Contig1	319.586	53.9106	-2.56756	0.000882458	0.178978	Down	320.536	63.5663	-2.33415	0.00118723	0.477155	Down	840	-	-	-	-	-	-	-	-	-	-	-	-	-	-	-	-
CL20417Contig2	96.1977	6.11085	-3.97656	0.00241062	0.36586	Down	96.4828	11.1789	-3.1095	0.0205639	1	Down	2748	gi|848890003|ref|XP_012845148.1|PREDICTED: uncharacterized protein LOC105965172 [Erythranthe guttata]	3.0823e-118	-	-	-	-	-	-	-	-	-	-	-	-	-	-
CL2045Contig2	15367.9	8483.87	-0.857122	7.46128e-07	0.000624509	Down	15415.1	10369.6	-0.571982	0.0249909	1	Down	1477	gi|747044760|ref|XP_011090658.1|PREDICTED: vestitone reductase-like [Sesamum indicum] &gt;gi|747044762|ref|XP_011090666.1| PREDICTED: vestitone reductase-like [Sesamum indicum]	3.2205e-152	sp|Q40316|VESTR_MEDSA	5e-112	Vestitone reductase OS=Medicago sativa PE=1 SV=1	KOG1502	8e-97	Flavonol reductase/cinnamoyl-CoA reductase	-	-	-	-	-	-	GO:0050662;GO:0016491;GO:0006952;GO:0009813	coenzyme binding|oxidoreductase activity|defense response|flavonoid biosynthetic process
CL20488Contig1	104.74	24.4161	-2.1009	0.0450048	1	Down	105.057	9.77903	-3.42534	0.0096858	1	Down	375	-	-	-	-	-	-	-	-	-	-	-	-	-	-	-	-
CL20647Contig1	248.686	26.3141	-3.24042	0.000737765	0.157214	Down	249.422	28.1351	-3.14814	0.000606609	0.302733	Down	752	-	-	-	-	-	-	-	-	-	-	-	-	-	-	-	-
CL20900Contig1	480.49	100.557	-2.25649	9.77193e-06	0.00536649	Down	481.954	103.677	-2.21681	9.76375e-05	0.0757623	Down	791	-	-	-	-	-	-	-	-	-	-	-	-	-	-	-	-
CL20938Contig1	315.457	96.5942	-1.70744	0.00329688	0.440728	Down	316.419	117.403	-1.43037	0.0229131	1	Down	777	-	-	-	-	-	-	-	-	-	-	-	-	-	-	-	-
CL20983Contig1	1385.67	557.643	-1.31317	2.19596e-05	0.0103922	Down	1389.95	585.842	-1.24645	0.000334129	0.198944	Down	971	gi|747077527|ref|XP_011085886.1|PREDICTED: uncharacterized protein DDB_G0287625-like [Sesamum indicum]	1.9419e-14	-	-	-	-	-	-	-	-	-	-	-	-	-	-
CL20Contig12	9.0792	79.9916	3.13921	0.0211011	1	Up	9.10546	103.136	3.50167	0.0100063	1	Up	2085	-	-	-	-	-	-	-	-	-	-	-	-	-	-	-	-
CL2113Contig3	298.455	1039.2	1.79989	0.00202889	0.323233	Up	299.357	1043.96	1.80212	0.0408182	1	Up	8370	gi|747100877|ref|XP_011098545.1|PREDICTED: paired amphipathic helix protein Sin3-like 2 isoform X2 [Sesamum indicum]	0	sp|Q9LFQ3|SNL2_ARATH	0	Paired amphipathic helix protein Sin3-like 2 OS=Arabidopsis thaliana GN=SNL2 PE=1 SV=2	KOG4204	0	Histone deacetylase complex, SIN3 component	-	-	-	-	-	-	GO:0000785;GO:0005829;GO:0000118;GO:0001106;GO:0016575;GO:0000122;GO:0006351	chromatin|cytosol|histone deacetylase complex|RNA polymerase II transcription corepressor activity|histone deacetylation|negative regulation of transcription from RNA polymerase II promoter|transcription, DNA-templated
CL21144Contig1	77.1308	304.014	1.97876	0.0011798	0.22202	Up	77.3693	359.089	2.21451	0.000619084	0.306416	Up	613	gi|747066672|ref|XP_011080025.1|PREDICTED: 1-aminocyclopropane-1-carboxylate oxidase homolog 1-like [Sesamum indicum]	2.99817e-25	sp|Q84MB3|ACCH1_ARATH	1e-15	1-aminocyclopropane-1-carboxylate oxidase homolog 1 OS=Arabidopsis thaliana GN=At1g06620 PE=2 SV=1	KOG0143	3e-16	Iron/ascorbate family oxidoreductases	-	-	-	-	-	-	GO:0046872;GO:0016491	metal ion binding|oxidoreductase activity
CL2125Contig3	255.617	0	-	8.61587e-15	3.01981e-11	Down	256.403	5.20527	-5.6223	1.70731e-08	4.77544e-05	Down	3693	gi|747059212|ref|XP_011075975.1|PREDICTED: ABC transporter B family member 19-like [Sesamum indicum]	0	sp|Q9ZR72|AB1B_ARATH	0	ABC transporter B family member 1 OS=Arabidopsis thaliana GN=ABCB1 PE=1 SV=1	KOG0055	0	Multidrug/pheromone exporter, ABC superfamily	ko02010	ABC transporters	1	K05658	ABCB1	ATP-binding cassette, subfamily B (MDR/TAP), member 1	GO:0016021;GO:0005886;GO:0009506;GO:0005524;GO:0042626;GO:0010329;GO:0010328;GO:0010541;GO:0043481;GO:0010315;GO:0060919;GO:0009926;GO:0009734;GO:0010540;GO:0009640;GO:0009958;GO:0008361;GO:0009733;GO:0009637;GO:0009624;GO:0009639;GO:0048443;GO:0055085	integral component of membrane|plasma membrane|plasmodesma|ATP binding|ATPase activity, coupled to transmembrane movement of substances|auxin efflux transmembrane transporter activity|auxin influx transmembrane transporter activity|acropetal auxin transport|anthocyanin accumulation in tissues in response to UV light|auxin efflux|auxin influx|auxin polar transport|auxin-activated signaling pathway…
CL2125Contig4	251.695	0	-	3.13345e-07	0.000292868	Down	252.494	0.946413	-8.05956	3.07018e-06	0.00416675	Down	4145	gi|747059212|ref|XP_011075975.1|PREDICTED: ABC transporter B family member 19-like [Sesamum indicum]	0	sp|Q9ZR72|AB1B_ARATH	0	ABC transporter B family member 1 OS=Arabidopsis thaliana GN=ABCB1 PE=1 SV=1	KOG0055	0	Multidrug/pheromone exporter, ABC superfamily	ko02010	ABC transporters	1	K05658	ABCB1	ATP-binding cassette, subfamily B (MDR/TAP), member 1	GO:0016021;GO:0005886;GO:0009506;GO:0005524;GO:0042626;GO:0010329;GO:0010328;GO:0010541;GO:0043481;GO:0010315;GO:0060919;GO:0009926;GO:0009734;GO:0010540;GO:0009640;GO:0009958;GO:0008361;GO:0009733;GO:0009637;GO:0009624;GO:0009639;GO:0048443;GO:0055085	integral component of membrane|plasma membrane|plasmodesma|ATP binding|ATPase activity, coupled to transmembrane movement of substances|auxin efflux transmembrane transporter activity|auxin influx transmembrane transporter activity|acropetal auxin transport|anthocyanin accumulation in tissues in response to UV light|auxin efflux|auxin influx|auxin polar transport|auxin-activated signaling pathway…
CL2137Contig1	6331.07	10507.9	0.730953	0.00226269	0.348597	Up	6350.82	10722	0.755559	0.00185999	0.645062	Up	4033	gi|745791081|gb|AJD25249.1|cytochrome P450 CYP716C12 [Salvia miltiorrhiza]	0	sp|I7C6E8|C7A52_PANGI	1e-130	-	KOG0157	9e-115	Cytochrome P450 CYP4/CYP19/CYP26 subfamilies	-	-	-	-	-	-	GO:0016021;GO:0020037;GO:0005506;GO:0004497;GO:0016705	integral component of membrane|heme binding|iron ion binding|monooxygenase activity|oxidoreductase activity, acting on paired donors, with incorporation or reduction of molecular oxygen
CL21414Contig1	216.786	44.404	-2.28751	0.0412375	1	Down	217.42	43.3965	-2.32484	0.0427095	1	Down	541	-	-	-	-	-	-	-	-	-	-	-	-	-	-	-	-
CL21466Contig1	184.142	22.7917	-3.01424	0.000988395	0.194485	Down	184.687	55.5119	-1.73421	0.0375554	1	Down	539	gi|848864788|ref|XP_012833123.1|PREDICTED: chitinase 5-like [Erythranthe guttata] &gt;gi|604341740|gb|EYU40975.1| hypothetical protein MIMGU_mgv1a011768mg [Erythranthe guttata]	2.45043e-54	sp|Q6K8R2|CHI6_ORYSJ	1e-44	Chitinase 6 OS=Oryza sativa subsp. japonica GN=Cht6 PE=2 SV=1	KOG4742	4e-47	Predicted chitinase	ko00520	Amino sugar and nucleotide sugar metabolism	1	K01183	E3.2.1.14	chitinase	GO:0008061;GO:0004568;GO:0016998;GO:0006032;GO:0006952;GO:0000272	chitin binding|chitinase activity|cell wall macromolecule catabolic process|chitin catabolic process|defense response|polysaccharide catabolic process
CL219Contig6	5637.84	1464.9	-1.94435	2.29845e-05	0.0108315	Down	5655.39	1713.84	-1.72239	0.000110841	0.0838969	Down	5313	gi|747057834|ref|XP_011075237.1|PREDICTED: zinc finger AN1 and C2H2 domain-containing stress-associated protein 16 [Sesamum indicum]	6.45888e-121	sp|Q8VZ42|SAP11_ARATH	2e-87	Zinc finger AN1 and C2H2 domain-containing stress-associated protein 11 OS=Arabidopsis thaliana GN=SAP11 PE=2 SV=1	KOG3183	4e-79	Predicted Zn-finger protein	-	-	-	-	-	-	GO:0008270	zinc ion binding
CL22075Contig1	30.5384	167.938	2.45923	0.00400325	0.500444	Up	30.6367	198.552	2.69618	0.00248209	0.767426	Up	327	-	-	-	-	-	-	-	-	-	-	-	-	-	-	-	-
CL22641Contig1	84.3528	3.42306	-4.62308	0.00175375	0.291403	Down	84.6135	3.31245	-4.67492	0.00439545	1	Down	875	-	-	-	-	-	-	-	-	-	-	-	-	-	-	-	-
CL2273Contig1	3642.73	1417.79	-1.36138	0.000385087	0.0986648	Down	3653.98	1470.33	-1.31333	0.00339453	0.919961	Down	1279	-	-	-	-	-	-	-	-	-	-	-	-	-	-	-	-
CL2273Contig2	1408.99	395.378	-1.83336	1.53709e-06	0.00117277	Down	1413.33	433.257	-1.70581	2.05643e-06	0.00305349	Down	2717	-	-	-	-	-	-	-	-	-	-	-	-	-	-	-	-
CL22979Contig1	44.0747	174	1.98106	0.0220183	1	Up	44.2116	191.018	2.11122	0.014343	1	Up	421	-	-	-	-	-	-	-	-	-	-	-	-	-	-	-	-
CL23240Contig1	0	32.4179	Inf	0.0205053	1	Up	0	30.2142	Inf	0.0455701	1	Up	689	-	-	-	-	-	-	-	-	-	-	-	-	-	-	-	-
CL2332Contig2	148.072	366.367	1.30699	0.0404049	1	Up	148.526	420.396	1.50104	0.00745397	1	Up	4393	gi|747089483|ref|XP_011092381.1|PREDICTED: mitogen-activated protein kinase kinase kinase 1-like [Sesamum indicum]	1.4232e-114	sp|Q39008|M3K1_ARATH	9e-58	Mitogen-activated protein kinase kinase kinase 1 OS=Arabidopsis thaliana GN=MEKK1 PE=1 SV=2	KOG0198	2e-58	MEKK and related serine/threonine protein kinases	-	-	-	-	-	-	GO:0005634;GO:0005524;GO:0003677;GO:0019900;GO:0004709;GO:0004674;GO:0000186;GO:0045087;GO:0000165;GO:0046777;GO:0009409;GO:1902065;GO:0006970;GO:0009651;GO:0009611;GO:0010449;GO:0022622	nucleus|ATP binding|DNA binding|kinase binding|MAP kinase kinase kinase activity|protein serine/threonine kinase activity|activation of MAPKK activity|innate immune response|MAPK cascade|protein autophosphorylation|response to cold|response to L-glutamate|response to osmotic stress|response to salt stress|response to wounding|root meristem growth|root system development
CL23356Contig1	916.823	435.13	-1.0752	0.00157501	0.272948	Down	919.627	418.451	-1.13599	0.0037836	0.989271	Down	4235	gi|604331767|gb|EYU36625.1|hypothetical protein MIMGU_mgv1a0200001mg	2.03586e-161	sp|Q8TEQ8|PIGO_HUMAN	3e-61	GPI ethanolamine phosphate transferase 3 OS=Homo sapiens GN=PIGO PE=1 SV=3	KOG2126	3e-119	Glycosylphosphatidylinositol anchor synthesis protein	ko00563	Glycosylphosphatidylinositol(GPI)-anchor biosynthesis	1	K05288	PIGO	phosphatidylinositol glycan, class O	GO:0005789;GO:0016021;GO:0016020;GO:0051377;GO:0006501;GO:0044267;GO:0006506;GO:0043687;GO:0016254	endoplasmic reticulum membrane|integral component of membrane|membrane|mannose-ethanolamine phosphotransferase activity|C-terminal protein lipidation|cellular protein metabolic process|GPI anchor biosynthetic process|post-translational protein modification|preassembly of GPI anchor in ER membrane
CL23386Contig1	162.598	53.8384	-1.5946	0.0461558	1	Down	163.094	46.6577	-1.80551	0.0467661	1	Down	408	-	-	-	-	-	-	-	-	-	-	-	-	-	-	-	-
CL23434Contig1	308.482	52.5834	-2.55251	8.4795e-05	0.0309786	Down	309.436	57.4047	-2.4304	0.000609362	0.30285	Down	329	-	-	-	-	-	-	-	-	-	-	-	-	-	-	-	-
CL2354Contig3	1192.21	641.661	-0.89375	0.00315333	0.42913	Down	1195.87	748.506	-0.67598	0.0499907	1	Down	3707	gi|802761933|ref|XP_012089917.1|PREDICTED: methionyl-tRNA formyltransferase	7.21549e-97	sp|B9EB94|FMT_MACCJ	1e-26	Methionyl-tRNA formyltransferase OS=Macrococcus caseolyticus (strain JCSC5402) GN=fmt PE=3 SV=1	KOG3082	2e-63	Methionyl-tRNA formyltransferase	ko00970;ko00670	Aminoacyl-tRNA biosynthesis|One carbon pool by folate	2	K00604	MTFMT, fmt	methionyl-tRNA formyltransferase	GO:0004479;GO:0008168	methionyl-tRNA formyltransferase activity|methyltransferase activity
CL2359Contig1	2.06343	99.3531	5.58945	0.0129942	1	Up	2.06976	102.554	5.63078	0.000456589	0.248486	Up	1062	gi|747066859|ref|XP_011080125.1|PREDICTED: LOW QUALITY PROTEIN: ABC transporter C family member 5 [Sesamum indicum]	3.61601e-61	sp|A7KVC2|AB4C_MAIZE	2e-54	-	KOG0054	1e-54	Multidrug resistance-associated protein/mitoxantrone resistance protein, ABC superfamily							GO:0016021;GO:0005524;GO:0042626;GO:0055085	integral component of membrane|ATP binding|ATPase activity, coupled to transmembrane movement of substances|transmembrane transport
CL2378Contig2	6296.76	4216.75	-0.578478	0.00223399	0.346007	Down	6315.95	4131.77	-0.612241	0.0090916	1	Down	5020	gi|747074216|ref|XP_011084090.1|PREDICTED: probable sucrose-phosphate synthase 1 [Sesamum indicum]	0	sp|Q43845|SPSA_SOLTU	0	Probable sucrose-phosphate synthase OS=Solanum tuberosum GN=SPS PE=2 SV=1	KOG0853	0	Glycosyltransferase	ko00500	Starch and sucrose metabolism	1	K00696	E2.4.1.14	sucrose-phosphate synthase	GO:0016157;GO:0046524;GO:0005986	sucrose synthase activity|sucrose-phosphate synthase activity|sucrose biosynthetic process
CL23985Contig1	239.771	42.1058	-2.50957	0.000524794	0.123655	Down	240.494	52.2175	-2.2034	0.00476676	1	Down	719	-	-	-	-	-	-	-	-	-	-	-	-	-	-	-	-
CL23Contig18	1052.76	496.943	-1.08302	0.000837651	0.171128	Down	1056	636.407	-0.730591	0.0437969	1	Down	6799	gi|848887683|ref|XP_012844065.1|PREDICTED: importin-13 isoform X1 [Erythranthe guttata]	0	sp|Q9USZ2|YNR7_SCHPO	3e-18	Uncharacterized protein C11G11.07 OS=Schizosaccharomyces pombe (strain 972 / ATCC 24843) GN=SPBC11G11.07 PE=4 SV=2	KOG4698	4e-166	Uncharacterized conserved protein	-	-	-	-	-	-	GO:0005829;GO:0005635;GO:0005643;GO:0005634;GO:0008565;GO:0006606;GO:0006404	cytosol|nuclear envelope|nuclear pore|nucleus|protein transporter activity|protein import into nucleus|RNA import into nucleus
CL2412Contig1	790.499	368.184	-1.10234	0.00231803	0.354687	Down	792.921	446.921	-0.827158	0.0393884	1	Down	5306	gi|747098406|ref|XP_011097214.1|PREDICTED: G-box-binding factor 1-like isoform X1 [Sesamum indicum]	1.47065e-138	sp|P42774|GBF1_ARATH	3e-65	G-box-binding factor 1 OS=Arabidopsis thaliana GN=GBF1 PE=2 SV=2	-	-	-	-	-	-	-	-	-	GO:0005737;GO:0005634;GO:0003677;GO:0043565;GO:0003700;GO:0044212;GO:0010629;GO:0090342;GO:0010310;GO:0006351	cytoplasm|nucleus|DNA binding|sequence-specific DNA binding|transcription factor activity, sequence-specific DNA binding|transcription regulatory region DNA binding|negative regulation of gene expression|regulation of cell aging|regulation of hydrogen peroxide metabolic process|transcription, DNA-templated
CL241Contig8	440.457	1380.55	1.64817	9.64701e-06	0.00533	Up	441.842	1098.73	1.31423	0.000449397	0.245683	Up	1428	gi|747048466|ref|XP_011070246.1|PREDICTED: uncharacterized protein LOC105155955 [Sesamum indicum]	3.00688e-44	-	-	-	-	-	-	-	-	-	-	-	-	-	-
CL2426Contig2	40.1125	228.4	2.50944	0.000633305	0.141494	Up	40.2425	175.563	2.1252	0.0171317	1	Up	2571	gi|747069732|ref|XP_011081672.1|PREDICTED: graves disease carrier protein-like [Sesamum indicum]	4.60554e-131	sp|P16260|GDC_HUMAN	3e-43	Graves disease carrier protein OS=Homo sapiens GN=SLC25A16 PE=1 SV=3	KOG0752	7e-103	Mitochondrial solute carrier protein	-	-	-	-	-	-	GO:0016021;GO:0005743;GO:0015297;GO:0009108;GO:0015939;GO:0044281;GO:0006810;GO:0006766;GO:0006767	integral component of membrane|mitochondrial inner membrane|antiporter activity|coenzyme biosynthetic process|pantothenate metabolic process|small molecule metabolic process|transport|vitamin metabolic process|water-soluble vitamin metabolic process
CL24448Contig1	283.268	86.106	-1.71798	0.00534642	0.599113	Down	284.129	94.4219	-1.58935	0.0184673	1	Down	439	-	-	-	-	-	-	-	-	-	-	-	-	-	-	-	-
CL24494Contig1	1394.25	733.009	-0.927591	0.00136654	0.246809	Down	1398.57	743.162	-0.912206	0.00673798	1	Down	923	-	-	-	-	-	-	-	-	-	-	-	-	-	-	-	-
CL24504Contig1	211.378	550.449	1.38078	0.00162195	0.276466	Up	212.021	556.427	1.39198	0.00474562	1	Up	2972	gi|747042156|ref|XP_011076968.1|PREDICTED: protein NRT1/ PTR FAMILY 3.1 isoform X1 [Sesamum indicum] &gt;gi|747042158|ref|XP_011076973.1| PREDICTED: protein NRT1/ PTR FAMILY 3.1 isoform X1 [Sesamum indicum] &gt;gi|747042160|ref|XP_011076982.1| PREDICTED: protein NRT1/ PTR FAMILY 3.1 isoform X1 [Sesamum indicum] &gt;gi|747042162|ref|XP_011076991.1| PREDICTED: protein NRT1/ PTR FAMILY 3.1 isoform X…	1.30232e-111	sp|Q9SX20|PTR18_ARATH	4e-88	Probable nitrite transporter At1g68570 OS=Arabidopsis thaliana GN=At1g68570 PE=2 SV=1	KOG1237	1e-88	H+/oligopeptide symporter	-	-	-	-	-	-	GO:0016021;GO:0005215;GO:0042128	integral component of membrane|transporter activity|nitrate assimilation
CL24522Contig1	384.456	3.26914	-6.87776	1.18178e-09	1.86685e-06	Down	385.663	79.4888	-2.27852	0.011319	1	Down	2475	gi|848878858|ref|XP_012839839.1|PREDICTED: putative nuclease HARBI1 [Erythranthe guttata]	1.13676e-123	sp|B0BN95|HARB1_RAT	1e-11	Putative nuclease HARBI1 OS=Rattus norvegicus GN=Harbi1 PE=2 SV=1	KOG4585	2e-58	Predicted transposase	-	-	-	-	-	-	GO:0005813;GO:0005737;GO:0005634;GO:0046872;GO:0004518	centrosome|cytoplasm|nucleus|metal ion binding|nuclease activity
CL24691Contig1	860.785	83.5449	-3.36503	1.44032e-05	0.00721178	Down	863.345	122.696	-2.81485	0.000133765	0.096779	Down	1031	gi|747053945|ref|XP_011073156.1|PREDICTED: purple acid phosphatase 17-like [Sesamum indicum]	1.09851e-172	sp|Q9SCX8|PPA17_ARATH	1e-147	Purple acid phosphatase 17 OS=Arabidopsis thaliana GN=PAP17 PE=2 SV=1	KOG2679	4e-148	Purple (tartrate-resistant) acid phosphatase	ko04142	Lysosome	1	K14379	ACP5	tartrate-resistant acid phosphatase type 5	GO:0009986;GO:0005576;GO:0003993;GO:0046872;GO:0004601;GO:0016791;GO:0030643;GO:0016311;GO:0042542	cell surface|extracellular region|acid phosphatase activity|metal ion binding|peroxidase activity|phosphatase activity|cellular phosphate ion homeostasis|dephosphorylation|response to hydrogen peroxide
CL24797Contig1	1693.96	1104.33	-0.61722	0.0168931	1	Down	1699.06	1100.88	-0.626076	0.0385556	1	Down	1116	-	-	-	-	-	-	-	-	-	-	-	-	-	-	-	-
CL2481Contig2	3662.87	2032.3	-0.84986	8.6585e-05	0.0314278	Down	3674.14	2458.19	-0.579811	0.0238425	1	Down	3840	gi|848848861|ref|XP_012857360.1|PREDICTED: F-box protein At5g46170-like [Erythranthe guttata] &gt;gi|604348055|gb|EYU46210.1| hypothetical protein MIMGU_mgv1a008386mg [Erythranthe guttata]	8.19356e-150	sp|Q9LNK7|NIPA3_ARATH	1e-50		KOG2922	3e-51	Uncharacterized conserved protein	-	-	-	-	-	-	GO:0005769;GO:0016021;GO:0005886;GO:0015095;GO:0015693	early endosome|integral component of membrane|plasma membrane|magnesium ion transmembrane transporter activity|magnesium ion transport
CL24842Contig1	146.132	26.8233	-2.44571	0.00881092	0.810677	Down	146.577	32.7485	-2.16216	0.02938	1	Down	1892	gi|604298628|gb|EYU18630.1|hypothetical protein MIMGU_mgv1a015164mg [Erythranthe guttata]	2.85777e-08	-	-	-	-	-	-	-	-	-	-	-	-	-	-
CL24843Contig1	98.2193	464.705	2.24224	1.43745e-05	0.00721178	Up	98.5182	379.976	1.94745	0.00473038	1	Up	1049	gi|747098206|ref|XP_011097101.1|PREDICTED: uncharacterized protein LOC105176096 [Sesamum indicum]	4.17073e-88	sp|O04469|ECI1_ARATH	9e-60	-	-	-	-	-	-	-	-	-	-	GO:0005777;GO:0004165;GO:0006635;GO:0009062	peroxisome|dodecenoyl-CoA delta-isomerase activity|fatty acid beta-oxidation|fatty acid catabolic process
CL2493Contig1	786.374	128.335	-2.6153	6.3862e-10	1.06905e-06	Down	788.763	178.049	-2.14732	2.75017e-06	0.00384618	Down	2002	gi|848850064|ref|XP_012832463.1|PREDICTED: uncharacterized acetyltransferase At3g50280-like [Erythranthe guttata] &gt;gi|604348435|gb|EYU46590.1| hypothetical protein MIMGU_mgv1a005681mg [Erythranthe guttata]	0	sp|Q9SND9|Y3028_ARATH	1e-83	Uncharacterized acetyltransferase At3g50280 OS=Arabidopsis thaliana GN=At3g50280 PE=1 SV=1	-	-	-	-	-	-	-	-	-	GO:0016747	transferase activity, transferring acyl groups other than amino-acyl groups
CL25000Contig1	616.224	258.93	-1.25089	0.00226206	0.348597	Down	618.092	239.887	-1.36546	0.00354873	0.940561	Down	1128	-	-	-	-	-	-	-	-	-	-	-	-	-	-	-	-
CL25112Contig1	73.995	343.613	2.21529	0.000198438	0.059829	Up	74.2157	255.302	1.78241	0.0149071	1	Up	1176	gi|747085291|ref|XP_011090098.1|PREDICTED: alpha carbonic anhydrase 7 [Sesamum indicum]	3.01002e-142	sp|Q8L817|ATCA7_ARATH	6e-110	-	KOG0382	2e-110	Carbonic anhydrase	ko00910	Nitrogen metabolism	1	K01674	cah	carbonic anhydrase	GO:0009570;GO:0004089;GO:0008270;GO:0006730	chloroplast stroma|carbonate dehydratase activity|zinc ion binding|one-carbon metabolic process
CL2511Contig2	785.466	271.944	-1.53024	0.000286361	0.0794595	Down	787.846	420.833	-0.904665	0.0251431	1	Down	2542	gi|747041232|ref|XP_011071972.1|PREDICTED: agamous-like MADS-box protein AGL19 [Sesamum indicum]	1.35629e-62	sp|O64645|SOC1_ARATH	1e-49	MADS-box protein SOC1 OS=Arabidopsis thaliana GN=SOC1 PE=1 SV=1	KOG0014	3e-50	MADS box transcription factor	-	-	-	-	-	-	GO:0005737;GO:0005634;GO:0003677;GO:0003700;GO:0008134;GO:0030154;GO:0009908;GO:0010077;GO:0009911;GO:0045893;GO:0000060;GO:0009409;GO:0009739;GO:0006351	cytoplasm|nucleus|DNA binding|transcription factor activity, sequence-specific DNA binding|transcription factor binding|cell differentiation|flower development|maintenance of inflorescence meristem identity|positive regulation of flower development|positive regulation of transcription, DNA-templated|protein import into nucleus, translocation|response to cold|response to gibberellin|transcription,…
CL25161Contig1	117.822	17.8127	-2.72563	0.010001	0.871321	Down	118.174	19.6966	-2.58489	0.0243297	1	Down	437	-	-	-	-	-	-	-	-	-	-	-	-	-	-	-	-
CL2517Contig3	2400.05	1241.13	-0.951411	7.98773e-05	0.0295672	Down	2407.43	1129.36	-1.09199	0.000176359	0.121207	Down	1725	gi|747045642|ref|XP_011095207.1|PREDICTED: RING-H2 finger protein ATL7-like [Sesamum indicum]	3.85897e-52	sp|Q9SN28|ATL7_ARATH	8e-42	RING-H2 finger protein ATL7 OS=Arabidopsis thaliana GN=ATL7 PE=2 SV=1	KOG0800	2e-42	FOG: Predicted E3 ubiquitin ligase	-	-	-	-	-	-	-	-
CL2519Contig1	143.904	33.4303	-2.10588	0.0183112	1	Down	144.341	35.6669	-2.01682	0.0401011	1	Down	3317	gi|747084457|ref|XP_011089640.1|PREDICTED: uncharacterized protein LOC105170537 [Sesamum indicum]	2.64523e-100	-	-	-	-	-	-	-	-	-	-	-	-	-	-
CL251Contig1	170.729	52.8533	-1.69164	0.0340687	1	Down	171.244	9.27614	-4.20639	0.000125145	0.0923408	Down	2327	gi|747083792|ref|XP_011089275.1|PREDICTED: uncharacterized protein LOC105170284 [Sesamum indicum] &gt;gi|747083794|ref|XP_011089276.1| PREDICTED: uncharacterized protein LOC105170284 [Sesamum indicum]	0	-	-	-	-	-	-	-	-	-	-	-	-	-	-
CL25344Contig1	194.292	538.682	1.47121	0.000905043	0.181685	Up	194.894	473.776	1.28152	0.01313	1	Up	1223	gi|844572698|gb|AKN09560.1|basic helix-loop-helix transcription factor [Salvia miltiorrhiza]	0	sp|Q9LSL1|BH093_ARATH	3e-70	Transcription factor bHLH93 OS=Arabidopsis thaliana GN=BHLH93 PE=1 SV=1	-	-	-	-	-	-	-	-	-	GO:0005634;GO:0003677;GO:0003700;GO:0007275;GO:0006351	nucleus|DNA binding|transcription factor activity, sequence-specific DNA binding|multicellular organismal development|transcription, DNA-templated
CL25344Contig2	85.7144	232.482	1.43951	0.0262752	1	Up	85.9819	260.252	1.5978	0.0226562	1	Up	1828	gi|844572698|gb|AKN09560.1|basic helix-loop-helix transcription factor [Salvia miltiorrhiza]	0	sp|Q9LSL1|BH093_ARATH	3e-53	Transcription factor bHLH93 OS=Arabidopsis thaliana GN=BHLH93 PE=1 SV=1	-	-	-	-	-	-	-	-	-	GO:0005634;GO:0003677;GO:0003700;GO:0007275;GO:0006351	nucleus|DNA binding|transcription factor activity, sequence-specific DNA binding|multicellular organismal development|transcription, DNA-templated
CL25398Contig1	132.596	292.158	1.13971	0.0441358	1	Up	132.999	371.65	1.48253	0.0125679	1	Up	357	-	-	-	-	-	-	-	-	-	-	-	-	-	-	-	-
CL25451Contig1	685.888	1223.67	0.835173	0.00615484	0.654947	Up	687.927	1177.94	0.775945	0.029106	1	Up	2176	gi|848870506|ref|XP_012835846.1|PREDICTED: exocyst complex component EXO70A1-like [Erythranthe guttata] &gt;gi|604334400|gb|EYU38484.1| hypothetical protein MIMGU_mgv1a022387mg [Erythranthe guttata]	0	sp|Q9LZD3|E70A1_ARATH	5e-70	Exocyst complex component EXO70A1 OS=Arabidopsis thaliana GN=EXO70A1 PE=1 SV=1	KOG2344	0	Exocyst component protein and related proteins	-	-	-	-	-	-	GO:0005618;GO:0005856;GO:0005829;GO:0000145;GO:0005576;GO:0009524;GO:0005886;GO:0006887	cell wall|cytoskeleton|cytosol|exocyst|extracellular region|phragmoplast|plasma membrane|exocytosis
CL25455Contig1	246.165	1405.36	2.51324	2.49043e-14	8.46429e-11	Up	246.944	1745.01	2.82098	1.14697e-10	4.59831e-07	Up	1320	gi|747077254|ref|XP_011085739.1|PREDICTED: SPX domain-containing protein 4 [Sesamum indicum]	1.14309e-145	sp|Q94A21|SPX4_ARATH	3e-95	SPX domain-containing protein 4 OS=Arabidopsis thaliana GN=SPX4 PE=2 SV=1	KOG1161	2e-94	Protein involved in vacuolar polyphosphate accumulation, contains SPX domain	-	-	-	-	-	-	GO:0005737;GO:0005794;GO:0005886;GO:0015114;GO:0016036;GO:0035435;GO:0006817	cytoplasm|Golgi apparatus|plasma membrane|phosphate ion transmembrane transporter activity|cellular response to phosphate starvation|phosphate ion transmembrane transport|phosphate ion transport
CL2548Contig4	90.5015	11.2164	-3.01233	0.0151016	1	Down	90.7847	4.20939	-4.43077	0.00441403	1	Down	2665	gi|568880428|ref|XP_006493121.1|PREDICTED: putative ribonuclease H protein At1g65750-like isoform X1 [Citrus sinensis]	0	sp|P0C2F6|RNHX1_ARATH	9e-32	Putative ribonuclease H protein At1g65750 OS=Arabidopsis thaliana GN=At1g65750 PE=3 SV=1	KOG1075	5e-148	FOG: Reverse transcriptase	-	-	-	-	-	-	GO:0046872;GO:0003676;GO:0004523	metal ion binding|nucleic acid binding|RNA-DNA hybrid ribonuclease activity
CL25512Contig1	2103.3	981.769	-1.0992	1.53592e-05	0.00762238	Down	2109.7	1201.57	-0.81212	0.0259009	1	Down	1413	gi|747100270|ref|XP_011098217.1|PREDICTED: multiprotein-bridging factor 1a-like [Sesamum indicum]	1.08786e-58	sp|Q9LXT3|MBF1B_ARATH	5e-50	Multiprotein-bridging factor 1b OS=Arabidopsis thaliana GN=MBF1B PE=2 SV=1	KOG3398	1e-50	Transcription factor MBF1	-	-	-	-	-	-	GO:0005737;GO:0005730;GO:0005634;GO:0043565;GO:0003713;GO:0045893;GO:0006351	cytoplasm|nucleolus|nucleus|sequence-specific DNA binding|transcription coactivator activity|positive regulation of transcription, DNA-templated|transcription, DNA-templated
CL25548Contig2	216.536	0	#NAME?	1.08071e-12	2.81884e-09	Down	217.199	1.89283	-6.84233	8.9301e-09	2.68513e-05	Down	1245	gi|729434356|ref|XP_010520045.1|PREDICTED: protein PHR1-LIKE 1-like isoform X2 [Tarenaya hassleriana]	1.51867e-39	sp|Q8GUN5|PHL1_ARATH	1e-25	Protein PHR1-LIKE 1 OS=Arabidopsis thaliana GN=PHL1 PE=1 SV=1	-	-	-	-	-	-	-	-	-	GO:0005634;GO:0003677;GO:0003700;GO:0006351	nucleus|DNA binding|transcription factor activity, sequence-specific DNA binding|transcription, DNA-templated
CL25757Contig1	256.897	913.541	1.83028	8.35346e-07	0.000674034	Up	257.681	762.885	1.56588	0.000386247	0.222273	Up	1415	gi|747093453|ref|XP_011094531.1|PREDICTED: probable carboxylesterase 15 [Sesamum indicum]	1.47603e-177	sp|Q9FG13|CXE15_ARATH	7e-97	Probable carboxylesterase 15 OS=Arabidopsis thaliana GN=CXE15 PE=2 SV=1	KOG1515	2e-97	Arylacetamide deacetylase	-	-	-	-	-	-	GO:0052689	carboxylic ester hydrolase activity
CL25767Contig1	375.628	125.134	-1.58583	0.00259101	0.382424	Down	376.761	162.336	-1.21466	0.0314445	1	Down	1929	gi|747104293|ref|XP_011100374.1|PREDICTED: UDP-arabinose 4-epimerase 1-like [Sesamum indicum] &gt;gi|747104295|ref|XP_011100375.1| PREDICTED: UDP-arabinose 4-epimerase 1-like [Sesamum indicum] &gt;gi|747104297|ref|XP_011100376.1| PREDICTED: UDP-arabinose 4-epimerase 1-like [Sesamum indicum] &gt;gi|747104299|ref|XP_011100377.1| PREDICTED: UDP-arabinose 4-epimerase 1-like [Sesamum indicum] &gt;gi|7…	0	sp|Q9SA77|ARAE1_ARATH	0	UDP-arabinose 4-epimerase 1 OS=Arabidopsis thaliana GN=MUR4 PE=1 SV=1	KOG1371	0	UDP-glucose 4-epimerase/UDP-sulfoquinovose synthase	ko00520	Amino sugar and nucleotide sugar metabolism	1	K12448	UXE, uxe	UDP-arabinose 4-epimerase	GO:0005794;GO:0032580;GO:0016021;GO:0050373;GO:0003978;GO:0019567;GO:0045227;GO:0006012;GO:0009832;GO:0033358	Golgi apparatus|Golgi cisterna membrane|integral component of membrane|UDP-arabinose 4-epimerase activity|UDP-glucose 4-epimerase activity|arabinose biosynthetic process|capsule polysaccharide biosynthetic process|galactose metabolic process|plant-type cell wall biogenesis|UDP-L-arabinose biosynthetic process
CL25989Contig1	575.532	288.052	-0.998568	0.0150944	1	Down	577.291	246.463	-1.22793	0.00993718	1	Down	1735	-	-	-	-	-	-	-	-	-	-	-	-	-	-	-	-
CL26003Contig1	127.767	346.636	1.4399	0.00754515	0.733954	Up	128.162	442.663	1.78824	0.00291491	0.846824	Up	413	-	-	-	-	-	-	-	-	-	-	-	-	-	-	-	-
CL26230Contig1	1883.75	913.727	-1.04377	5.77988e-05	0.022925	Down	1889.47	1100.38	-0.779973	0.0335584	1	Down	692	-	-	-	-	-	-	-	-	-	-	-	-	-	-	-	-
CL26264Contig1	1419.31	776.822	-0.869531	0.00210225	0.33209	Down	1423.67	824.166	-0.788606	0.0166744	1	Down	872	-	-	-	-	-	-	-	-	-	-	-	-	-	-	-	-
CL26381Contig2	26.04	157.368	2.59534	0.00362795	0.471498	Up	26.1257	127.289	2.28457	0.0318416	1	Up	870	-	-	-	-	-	-	-	-	-	-	-	-	-	-	-	-
CL26386Contig2	1188.62	1788.83	0.589727	0.0229383	1	Up	1192.23	1823.69	0.613206	0.0431157	1	Up	2094	gi|747077983|ref|XP_011086142.1|PREDICTED: equilibrative nucleotide transporter 3-like isoform X2 [Sesamum indicum]	0	sp|Q9M0Y3|ENT3_ARATH	6e-164	Equilibrative nucleotide transporter 3 OS=Arabidopsis thaliana GN=ENT3 PE=1 SV=1	KOG1479	2e-164	Nucleoside transporter	-	-	-	-	-	-	GO:0016021;GO:0005886;GO:0005337;GO:1901642;GO:0015858	integral component of membrane|plasma membrane|nucleoside transmembrane transporter activity|nucleoside transmembrane transport|nucleoside transport
CL26409Contig1	460.351	108.546	-2.08443	3.83126e-05	0.016591	Down	461.753	166.803	-1.46898	0.00591374	1	Down	1974	gi|747090556|ref|XP_011092969.1|PREDICTED: uncharacterized protein LOC105173029 [Sesamum indicum]	3.77116e-142	-	-	-	-	-	-	-	-	-	-	-	-	-	-
CL26521Contig1	1795.38	875.625	-1.03591	0.0145189	1	Down	1800.98	928.955	-0.955102	0.0344744	1	Down	1602	gi|747043015|ref|XP_011081440.1|PREDICTED: adenine phosphoribosyltransferase 5-like isoform X1 [Sesamum indicum]	8.32516e-109	sp|Q9LFP0|APT5_ARATH	9e-95	-	KOG1712	2e-95	Adenine phosphoribosyl transferases	ko00230	Purine metabolism	1	K00759	APRT, apt	adenine phosphoribosyltransferase	GO:0005737;GO:0003999;GO:0006168;GO:0044209	cytoplasm|adenine phosphoribosyltransferase activity|adenine salvage|AMP salvage
CL26621Contig1	14.0315	88.8861	2.66328	0.0315908	1	Up	14.0714	91.4739	2.70059	0.046718	1	Up	1844	gi|661898765|emb|CDO96759.1|unnamed protein product [Coffea canephora]	3.07007e-39	sp|Q9LI74|CHUP1_ARATH	1e-18	Protein CHUP1, chloroplastic OS=Arabidopsis thaliana GN=CHUP1 PE=1 SV=1	-	-	-	-	-	-	-	-	-	GO:0009507;GO:0009707;GO:0009902	chloroplast|chloroplast outer membrane|chloroplast relocation
CL26701Contig1	28.764	0	-	0.0308093	1	Down	28.8552	0	-	0.0496613	1	Down	401	-	-	-	-	-	-	-	-	-	-	-	-	-	-	-	-
CL26712Contig1	0	64.4937	Inf	0.00433646	0.520376	Up	0	32.9941	Inf	0.0335122	1	Up	254	-	-	-	-	-	-	-	-	-	-	-	-	-	-	-	-
CL26751Contig1	3126.19	976.047	-1.67938	6.61405e-05	0.02558	Down	3135.58	1198.88	-1.38705	0.00138899	0.537163	Down	1110	-	-	-	-	-	-	-	-	-	-	-	-	-	-	-	-
CL26845Contig1	131.895	476.665	1.85358	0.00142681	0.255228	Up	132.287	482.253	1.86612	0.00674493	1	Up	1553	gi|604346730|gb|EYU45110.1|hypothetical protein MIMGU_mgv1a019839mg	4.05314e-144	sp|Q9FJV7|MCU4_ARATH	5e-91	-	KOG2966	1e-91	Uncharacterized conserved protein	-	-	-	-	-	-	GO:0016021;GO:0005743;GO:0005262;GO:0015292	integral component of membrane|mitochondrial inner membrane|calcium channel activity|uniporter activity
CL2713Contig1	8735.63	1309.66	-2.73772	1.08695e-22	1.09867e-18	Down	8762.58	2171.63	-2.01258	1.83221e-12	1.29627e-08	Down	417	gi|156616771|gb|ABU87404.1|SMLII [Salvia miltiorrhiza]	5.83275e-62	sp|Q39527|LECR_CLAKE	9e-21	Lectin-related protein (Fragment) OS=Cladrastis kentukea PE=1 SV=1	-	-	-	-	-	-	-	-	-	GO:0030246;GO:0046872	carbohydrate binding|metal ion binding
CL2713Contig2	8153.33	1209.87	-2.75254	9.34067e-10	1.49662e-06	Down	8178.6	2062.29	-1.98761	5.05818e-08	0.000131646	Down	1627	gi|156616771|gb|ABU87404.1|SMLII [Salvia miltiorrhiza]	2.33132e-42	sp|Q39529|LEC2_CLAKE	1e-15	Agglutinin-2 OS=Cladrastis kentukea PE=1 SV=1	-	-	-	-	-	-	-	-	-	GO:0005537;GO:0046872	mannose binding|metal ion binding
CL27270Contig1	1088.62	432.468	-1.33184	5.98326e-05	0.0235463	Down	1091.98	370.729	-1.5585	5.73724e-05	0.048594	Down	552	gi|747086077|ref|XP_011090524.1|PREDICTED: lipoxygenase homology domain-containing protein 1-like [Sesamum indicum]	2.45712e-56	-	-	-	-	-	-	-	-	-	-	-	-
CL272Contig1	2043.05	611.126	-1.74118	5.3316e-05	0.0215297	Down	2049.18	868.419	-1.23858	0.00646255	1	Down	2766	gi|747096025|ref|XP_011095913.1|PREDICTED: oligopeptide transporter 3 [Sesamum indicum]	0	sp|O23482|OPT3_ARATH	0	Oligopeptide transporter 3 OS=Arabidopsis thaliana GN=OPT3 PE=2 SV=3	KOG2262	0	Sexual differentiation process protein ISP4	-	-	-	-	-	-	GO:0016021;GO:0007275;GO:0015833;GO:0015031;GO:0055085	integral component of membrane|multicellular organismal development|peptide transport|protein transport|transmembrane transport
CL2737Contig1	1184.9	731.702	-0.695438	0.0213256	1	Down	1188.56	732.541	-0.698232	0.0451748	1	Down	784	gi|697126720|ref|XP_009617394.1|PREDICTED: zinc finger protein 7-like [Nicotiana tomentosiformis]	8.59636e-11	sp|Q39263|ZFP4_ARATH	3e-08	Zinc finger protein 4 OS=Arabidopsis thaliana GN=ZFP4 PE=2 SV=2	-	-	-	-	-	-	-	-	-	GO:0005737;GO:0005634;GO:0046872;GO:0003700;GO:0044212;GO:0006355	cytoplasm|nucleus|metal ion binding|transcription factor activity, sequence-specific DNA binding|transcription regulatory region DNA binding|regulation of transcription, DNA-templated
CL27547Contig1	793.265	425.504	-0.898632	0.0107167	0.900346	Down	795.681	454.24	-0.808737	0.0435947	1	Down	2253	gi|747099037|ref|XP_011097557.1|PREDICTED: probable LRR receptor-like serine/threonine-protein kinase At5g10290 [Sesamum indicum] &gt;gi|747099039|ref|XP_011097558.1| PREDICTED: probable LRR receptor-like serine/threonine-protein kinase At5g10290 [Sesamum indicum] &gt;gi|747099041|ref|XP_011097559.1| PREDICTED: probable LRR receptor-like serine/threonine-protein kinase At5g10290 [Sesamum indicum]	3.01145e-170	sp|Q9LFS4|NIK1_ARATH	3e-65	Protein NSP-INTERACTING KINASE 1 OS=Arabidopsis thaliana GN=NIK1 PE=1 SV=1	KOG1187	1e-37	Serine/threonine protein kinase	-	-	-	-	-	-	-	-
CL27665Contig1	17616.7	4851.68	-1.86039	1.47126e-05	0.00733395	Down	17669.5	3959.19	-2.15798	4.62211e-06	0.00585174	Down	1214	gi|848906967|ref|XP_012852687.1|PREDICTED: aquaporin TIP2-1-like [Erythranthe guttata] &gt;gi|604305569|gb|EYU24713.1| hypothetical protein MIMGU_mgv1a012474mg [Erythranthe guttata]	3.7178e-113	sp|Q41951|TIP21_ARATH	2e-105	Aquaporin TIP2-1 OS=Arabidopsis thaliana GN=TIP2-1 PE=1 SV=2	KOG0223	4e-106	Aquaporin (major intrinsic protein family)	-	-	-	-	-	-	GO:0005618;GO:0042807;GO:0009507;GO:0009941;GO:0005794;GO:0005887;GO:0009505;GO:0009705;GO:0005886;GO:0009506;GO:0000326;GO:0005774;GO:0005773;GO:0015254;GO:0015200;GO:0015250;GO:0009992;GO:0015793;GO:0072489;GO:0006833	cell wall|central vacuole|chloroplast|chloroplast envelope|Golgi apparatus|integral component of plasma membrane|plant-type cell wall|plant-type vacuole membrane|plasma membrane|plasmodesma|protein storage vacuole|vacuolar membrane|vacuole|glycerol channel activity|methylammonium transmembrane transporter activity|water channel activity|cellular water homeostasis|glycerol transport|methylammonium…
CL2781Contig1	220.169	16.2569	-3.75948	7.5303e-06	0.0043312	Down	220.831	1.88293	-6.87382	6.08376e-09	1.87619e-05	Down	1267	gi|747066473|ref|XP_011079918.1|PREDICTED: heat stress transcription factor A-7a [Sesamum indicum]	5.7842e-87	sp|Q6VBB2|HFA2B_ORYSJ	4e-57	Heat stress transcription factor A-2b OS=Oryza sativa subsp. japonica GN=HSFA2B PE=2 SV=1	KOG0627	2e-57	Heat shock transcription factor	-	-	-	-	-	-	GO:0005737;GO:0005634;GO:0043565;GO:0003700;GO:0006351	cytoplasm|nucleus|sequence-specific DNA binding|transcription factor activity, sequence-specific DNA binding|transcription, DNA-templated
CL28026Contig1	319.131	715.962	1.16574	0.00252921	0.377725	Up	320.092	629.291	0.975239	0.0307266	1	Up	1199	gi|604345919|gb|EYU44416.1|hypothetical protein MIMGU_mgv1a011890mg [Erythranthe guttata]	2.77552e-133	sp|Q9FH99|FB302_ARATH	6e-112	F-box protein At5g67140 OS=Arabidopsis thaliana GN=At5g67140 PE=2 SV=1	KOG1947	1e-112	Leucine rich repeat proteins, some proteins contain F-box	-	-	-	-	-	-	-	-
CL28099Contig1	294.042	11.3668	-4.69312	0.0181804	1	Down	294.889	7.49215	-5.29865	0.0107654	1	Down	943	-	-	-	-	-	-	-	-	-	-	-	-	-	-	-	-
CL280Contig1	100.159	809.324	3.01443	0.0187944	1	Up	100.466	559.834	2.47828	5.66267e-06	0.00687946	Up	3638	gi|747107737|ref|XP_011102181.1|PREDICTED: ammonium transporter 1 member 2-like	0	sp|O04161|AMT12_SOLLC	5e-172	Ammonium transporter 1 member 2 OS=Solanum lycopersicum GN=AMT1-2 PE=2 SV=1	KOG0682	2e-159	Ammonia permease	-	-	-	-	-	-	GO:0016021;GO:0008519;GO:0015696	integral component of membrane|ammonium transmembrane transporter activity|ammonium transport
CL280Contig5	202.918	1358.87	2.74343	0.0266495	1	Up	203.53	904.491	2.15186	8.8373e-07	0.0015864	Up	1906	gi|747107767|ref|XP_011102198.1|PREDICTED: ammonium transporter 1 member 2-like [Sesamum indicum]	0	sp|O04161|AMT12_SOLLC	0	Ammonium transporter 1 member 2 OS=Solanum lycopersicum GN=AMT1-2 PE=2 SV=1	KOG0682	0	Ammonia permease	-	-	-	-	-	-	GO:0016021;GO:0008519;GO:0015696	integral component of membrane|ammonium transmembrane transporter activity|ammonium transport
CL280Contig6	278.356	1084.66	1.96224	0.0195278	1	Up	279.208	767.586	1.45899	0.000821061	0.379813	Up	1823	gi|747107767|ref|XP_011102198.1|PREDICTED: ammonium transporter 1 member 2-like [Sesamum indicum]	0	sp|O04161|AMT12_SOLLC	0	Ammonium transporter 1 member 2 OS=Solanum lycopersicum GN=AMT1-2 PE=2 SV=1	KOG0682	0	Ammonia permease	-	-	-	-	-	-	GO:0016021;GO:0008519;GO:0015696	integral component of membrane|ammonium transmembrane transporter activity|ammonium transport
CL2814Contig1	205.022	438.877	1.09804	0.0192002	1	Up	205.652	515.365	1.32539	0.0270098	1	Up	335	-	-	-	-	-	-	-	-	-	-	-	-	-	-	-	-
CL2849Contig2	591.543	228.16	-1.37443	0.00124407	0.230632	Down	593.364	254.141	-1.22329	0.00968627	1	Down	2655	gi|1708314|sp|P51819.1|HSP83_IPONIRecName: Full=Heat shock protein 83 &gt;gi|169296|gb|AAA33748.1| heat shock protein 83 [Ipomoea nil] &gt;gi|445625|prf||1909372A heat shock protein 83	0	sp|P51819|HSP83_IPONI	0	Heat shock protein 83 OS=Ipomoea nil GN=HSP83A PE=2 SV=1	KOG0019	0	Molecular chaperone (HSP90 family)	ko04151;ko04141	PI3K-Akt signaling pathway|Protein processing in endoplasmic reticulum	2	K04079	htpG, HSP90A	molecular chaperone HtpG	GO:0005737;GO:0005524;GO:0006457;GO:0006950	cytoplasm|ATP binding|protein folding|response to stress
CL28638Contig1	3274.29	1807.79	-0.856955	0.000107508	0.0376808	Down	3284.34	2286.16	-0.522677	0.0450052	1	Down	1075	-	-	-	-	-	-	-	-	-	-	-	-	-	-	-	-
CL28921Contig1	207.499	538.042	1.37461	0.00200564	0.320896	Up	208.121	451.654	1.1178	0.0335939	1	Up	655	gi|288225912|gb|ADC44451.1|3-hydroxy-3-methylglutaryl-coenzyme A reductase 1 [Salvia miltiorrhiza]	1.35041e-153	sp|Q41438|HMDH3_SOLTU	5e-131	3-hydroxy-3-methylglutaryl-coenzyme A reductase 3 OS=Solanum tuberosum GN=HMG3 PE=2 SV=1	KOG2480	9e-125	3-hydroxy-3-methylglutaryl-CoA (HMG-CoA) reductase	ko04152;ko00900	AMPK signaling pathway|Terpenoid backbone biosynthesis	2	K00021	HMGCR	hydroxymethylglutaryl-CoA reductase (NADPH)	GO:0005789;GO:0016021;GO:0004420;GO:0050661;GO:0015936;GO:0008299	endoplasmic reticulum membrane|integral component of membrane|hydroxymethylglutaryl-CoA reductase (NADPH) activity|NADP binding|coenzyme A metabolic process|isoprenoid biosynthetic process
CL28934Contig2	140.643	12.2525	-3.52089	0.000712395	0.154249	Down	141.077	11.7114	-3.59049	0.00184327	0.644463	Down	559	gi|255559975|ref|XP_002521006.1|Proteinase inhibitor	7.84423e-20	sp|P82381|ICI_LINUS	5e-16	Proteinase inhibitor OS=Linum usitatissimum PE=1 SV=1	-	-	-	-	-	-	-	-	-	GO:0004867;GO:0009611	serine-type endopeptidase inhibitor activity|response to wounding
CL29031Contig1	0	26.6729	Inf	0.0426528	1	Up	0	57.4821	Inf	0.00226477	0.722523	Up	301	-	-	-	-	-	-	-	-	-	-	-	-	-	-	-	-
CL29124Contig1	203.166	23.9544	-3.0843	0.00020504	0.0613251	Down	203.78	39.0189	-2.38477	0.00543765	1	Down	565	gi|747088300|ref|XP_011091733.1|PREDICTED: uncharacterized protein LOC105172092 [Sesamum indicum]	9.2746e-45	sp|Q7Y1Z0|CHI5_ORYSJ	6e-43	Chitinase 5 OS=Oryza sativa subsp. japonica GN=Cht5 PE=2 SV=1	KOG4742	1e-35	Predicted chitinase	ko00520	Amino sugar and nucleotide sugar metabolism	1	K01183	E3.2.1.14	chitinase	GO:0008061;GO:0004568;GO:0016998;GO:0006032;GO:0006952;GO:0000272	chitin binding|chitinase activity|cell wall macromolecule catabolic process|chitin catabolic process|defense response|polysaccharide catabolic process
CL2930Contig3	182.49	405.854	1.15315	0.0190292	1	Up	183.048	388.545	1.08586	0.0499779	1	Up	3260	gi|747058855|ref|XP_011075778.1|PREDICTED: transducin beta-like protein 3 [Sesamum indicum]	0	sp|Q5U2W5|TBL3_RAT	7e-175	Transducin beta-like protein 3 OS=Rattus norvegicus GN=Tbl3 PE=2 SV=1	KOG0319	0	WD40-repeat-containing subunit of the 18S rRNA processing complex	ko03008	Ribosome biogenesis in eukaryotes	1	K14555	UTP13, TBL3	U3 small nucleolar RNA-associated protein 13	GO:0034388;GO:0032040;GO:0044822;GO:0030515;GO:0000462	Pwp2p-containing subcomplex of 90S preribosome|small-subunit processome|poly(A) RNA binding|snoRNA binding|maturation of SSU-rRNA from tricistronic rRNA transcript (SSU-rRNA, 5.8S rRNA, LSU-rRNA)
CL29453Contig1	0	42.7179	Inf	0.00555262	0.611759	Up	0	59.4244	Inf	0.00183295	0.642723	Up	332	-	-	-	-	-	-	-	-	-	-	-	-	-	-	-	-
CL2954Contig3	547.26	234.333	-1.22367	0.00498635	0.574778	Down	548.966	243.317	-1.17388	0.0163901	1	Down	1741	gi|747044088|ref|XP_011087190.1|PREDICTED: uroporphyrinogen-III C-methyltransferase [Sesamum indicum]	0	sp|C3JY53|CYSG_PSEFS	2e-69	Siroheme synthase OS=Pseudomonas fluorescens (strain SBW25) GN=cysG PE=3 SV=1	KOG1527	2e-169	Uroporphyrin III methyltransferase	-	-	-	-	-	-	GO:0051287;GO:0043115;GO:0051266;GO:0004851;GO:0009236;GO:0019354	NAD binding|precorrin-2 dehydrogenase activity|sirohydrochlorin ferrochelatase activity|uroporphyrin-III C-methyltransferase activity|cobalamin biosynthetic process|siroheme biosynthetic process
CL29562Contig2	65.4113	0.489009	-7.06353	0.000753581	0.158872	Down	65.6032	0.473207	-7.11515	0.00206357	0.684533	Down	2445	gi|731329136|ref|XP_010675433.1|PREDICTED: uncharacterized protein LOC104891435 [Beta vulgaris subsp. vulgaris]	1.43135e-68	-	-	-	-	-	-	-	-	-	-	-	-	-	-
CL29623Contig1	74.3244	5.4987	-3.75667	0.0123137	0.982975	Down	74.5565	7.43278	-3.32636	0.0361925	1	Down	918	-	-	-	-	-	-	-	-	-	-	-	-	-	-	-	-
CL29759Contig1	146.545	600.754	2.03543	0.000218223	0.0644294	Up	146.987	626.223	2.09099	3.38222e-05	0.0313122	Up	964	gi|747066670|ref|XP_011080024.1|PREDICTED: 1-aminocyclopropane-1-carboxylate oxidase homolog 1-like [Sesamum indicum]	1.52215e-149	sp|Q84MB3|ACCH1_ARATH	4e-91	1-aminocyclopropane-1-carboxylate oxidase homolog 1 OS=Arabidopsis thaliana GN=At1g06620 PE=2 SV=1	KOG0143	5e-92	Iron/ascorbate family oxidoreductases	-	-	-	-	-	-	GO:0046872;GO:0016491	metal ion binding|oxidoreductase activity
CL29785Contig1	110.146	27.5929	-1.99705	0.0476228	1	Down	110.474	22.0527	-2.32468	0.0446115	1	Down	1384	-	-	-	-	-	-	-	-	-	-	-	-	-	-	-	-
CL2Contig116	772.712	467.078	-0.726267	0.0434129	1	Down	775.089	430.427	-0.848592	0.0459244	1	Down	1592	gi|747049116|ref|XP_011070592.1|PREDICTED: 21 kDa protein-like [Sesamum indicum]	1.58582e-87	sp|P17407|21KD_DAUCA	3e-34	21 kDa protein OS=Daucus carota PE=2 SV=1	-	-	-	-	-	-	-	-	-	GO:0004857	enzyme inhibitor activity
CL2Contig125	202.464	67.4383	-1.58602	0.0263495	1	Down	203.082	67.9206	-1.58014	0.047822	1	Down	2226	gi|357490289|ref|XP_003615432.1|hypothetical protein MTR_5g067940 [Medicago truncatula] &gt;gi|355516767|gb|AES98390.1| hypothetical protein MTR_5g067940 [Medicago truncatula]	4.10514e-18	-	-	-	-	-	-	-	-	-	-	-	-	-	-
CL2Contig14	75.6866	0.947234	-6.32017	0.000501908	0.119772	Down	75.9176	0	-	0.000242513	0.156585	Down	2587	gi|827346598|gb|AKJ77784.1|NADH dehydrogenase subunit 2 (chloroplast) [Perilla frutescens]	5.65686e-140	sp|P0CD45|NU2C2_SOLBU	1e-138	NAD(P)H-quinone oxidoreductase subunit 2 B, chloroplastic OS=Solanum bulbocastanum GN=ndhB2 PE=3 SV=1	KOG3291	8e-100	Ribosomal protein S7	ko00190	Oxidative phosphorylation	1	K05573	ndhB	NAD(P)H-quinone oxidoreductase subunit 2	GO:0009535;GO:0016021;GO:0008137;GO:0048038;GO:0042773;GO:0019684;GO:0006810	chloroplast thylakoid membrane|integral component of membrane|NADH dehydrogenase (ubiquinone) activity|quinone binding|ATP synthesis coupled electron transport|photosynthesis, light reaction|transport
CL2Contig141	267.75	31.3748	-3.09321	2.46917e-05	0.011539	Down	268.575	64.412	-2.05992	0.00502942	1	Down	8781	gi|459014500|ref|YP_007507118.1|ATP synthase CF1 beta subunit (chloroplast) [Salvia miltiorrhiza] &gt;gi|570699883|ref|YP_008992275.1| ATP synthase CF1 beta subunit (mitochondrion) [Salvia miltiorrhiza] &gt;gi|401879749|gb|AFQ30936.1| ATP synthase CF1 beta subunit (chloroplast) [Salvia miltiorrhiza] &gt;gi|534292253|gb|AGU16545.1| ATP synthase CF1 beta subunit (mitochondrion) [Salvia miltiorrhiza…	0	sp|Q9MU41|ATPB_MAGTR	0	ATP synthase subunit beta, chloroplastic OS=Magnolia tripetala GN=atpB PE=3 SV=1	KOG1350	0	F0F1-type ATP synthase, beta subunit	ko00190;ko00195	Oxidative phosphorylation|Photosynthesis	2	K02112	ATPF1B, atpD	F-type H+-transporting ATPase subunit beta	GO:0009535;GO:0045261;GO:0005524;GO:0046933;GO:0015991;GO:0015986	chloroplast thylakoid membrane|proton-transporting ATP synthase complex, catalytic core F(1)|ATP binding|proton-transporting ATP synthase activity, rotational mechanism|ATP hydrolysis coupled proton transport|ATP synthesis coupled proton transport
CL2Contig189	353.467	20.285	-4.12309	2.73214e-09	3.83039e-06	Down	354.532	10.1929	-5.12028	5.09338e-10	1.75027e-06	Down	5183	gi|459014541|ref|YP_007507159.1|NADH dehydrogenase subunit 5 (chloroplast) [Salvia miltiorrhiza] &gt;gi|401879790|gb|AFQ30977.1| NADH dehydrogenase subunit 5 (chloroplast) [Salvia miltiorrhiza] &gt;gi|573462000|emb|CCQ71669.1| NADH dehydrogenase subunit 5 (chloroplast) [Salvia miltiorrhiza]	0	sp|Q9TLC2|NU5C_TECST	0	NAD(P)H-quinone oxidoreductase subunit 5, chloroplastic OS=Tecoma stans GN=ndhF PE=3 SV=1	KOG4668	0	NADH dehydrogenase subunits 2, 5, and related proteins	ko00190	Oxidative phosphorylation	1	K05577	ndhF	NAD(P)H-quinone oxidoreductase subunit 5	GO:0009535;GO:0016021;GO:0008137;GO:0048038;GO:0042773;GO:0006810	chloroplast thylakoid membrane|integral component of membrane|NADH dehydrogenase (ubiquinone) activity|quinone binding|ATP synthesis coupled electron transport|transport
CL2Contig197	300.56	68.5123	-2.13322	0.000598454	0.135053	Down	301.472	89.3948	-1.75376	0.00857065	1	Down	3358	gi|459014483|ref|YP_007507101.1|RNA polymerase beta subunit-2 (chloroplast) [Salvia miltiorrhiza] &gt;gi|401879732|gb|AFQ30919.1| RNA polymerase beta subunit-2 (chloroplast) [Salvia miltiorrhiza] &gt;gi|573461941|emb|CCQ71610.1| RNA polymerase beta'' subunit (chloroplast) [Salvia miltiorrhiza]	0	sp|Q68S16|RPOC2_PANGI	0	DNA-directed RNA polymerase subunit beta'' OS=Panax ginseng GN=rpoC2 PE=3 SV=1	KOG0832	1e-143	Mitochondrial/chloroplast ribosomal protein S2	ko03020;ko00230;ko00240	RNA polymerase|Purine metabolism|Pyrimidine metabolism	3	K03046	rpoC	DNA-directed RNA polymerase subunit beta'	GO:0009507;GO:0003677;GO:0003899;GO:0006351	chloroplast|DNA binding|DNA-directed RNA polymerase activity|transcription, DNA-templated
CL2Contig210	70.8998	3.81972	-4.21424	0.00730926	0.726988	Down	71.1111	0.473207	-7.23146	0.00118356	0.477155	Down	3542	gi|225240|prf||1211235BYORF 581	0	sp|Q27RY7|YCF2_SOLTU	0	Protein ycf2 OS=Solanum tuberosum GN=ycf2-A PE=3 SV=1	KOG0438	2e-78	Mitochondrial/chloroplast ribosomal protein L2				-	-	-	GO:0009570;GO:0005524	chloroplast stroma|ATP binding
CL2Contig211	346.699	84.3997	-2.03837	0.000396411	0.0996876	Down	347.742	113.527	-1.61499	0.00863728	1	Down	20510	gi|459014552|ref|YP_007507170.1|photosystem I assembly protein Ycf1 (chloroplast) [Salvia miltiorrhiza] &gt;gi|401879801|gb|AFQ30988.1| photosystem I assembly protein Ycf1 (chloroplast) [Salvia miltiorrhiza]	0	sp|P12222|TI214_TOBAC	0	-	KOG2870	0	NADH:ubiquinone oxidoreductase, NDUFS2/49 kDa subunit					-	-	GO:0009706;GO:0016021;GO:0015031	chloroplast inner membrane|integral component of membrane|protein transport
CL2Contig222	722.944	128.462	-2.49255	8.51525e-09	9.84591e-06	Down	725.139	243.784	-1.57266	0.000447412	0.245683	Down	22404	gi|459014537|ref|YP_007507155.1|hypothetical chloroplast RF2 (chloroplast) [Salvia miltiorrhiza] &gt;gi|459014556|ref|YP_007507174.1| hypothetical chloroplast RF2 (chloroplast) [Salvia miltiorrhiza] &gt;gi|401879785|gb|AFQ30972.1| hypothetical chloroplast RF2 (chloroplast) [Salvia miltiorrhiza] &gt;gi|401879806|gb|AFQ30993.1| hypothetical chloroplast RF2 (chloroplast) [Salvia miltiorrhiza] &gt;gi…	0	sp|Q33BV3|YCF2_NICTO	0	Protein ycf2 OS=Nicotiana tomentosiformis GN=ycf2-A PE=3 SV=1	KOG4663	1e-128	Cytochrome b		-	-	-	-	-	GO:0009570;GO:0005524	chloroplast stroma|ATP binding
CL2Contig224	1407.13	390.199	-1.85048	3.61231e-09	4.82321e-06	Down	1411.44	478.177	-1.56156	9.69528e-06	0.0108979	Down	21295	gi|459014502|ref|YP_007507120.1|acetyl-CoA carboxylase beta subunit (chloroplast) [Salvia miltiorrhiza] &gt;gi|401879751|gb|AFQ30938.1| acetyl-CoA carboxylase beta subunit (chloroplast) [Salvia miltiorrhiza] &gt;gi|573461960|emb|CCQ71629.1| acetyl-CoA carboxylase beta subunit (chloroplast) [Salvia miltiorrhiza]	0	sp|Q9MU41|ATPB_MAGTR	0	ATP synthase subunit beta, chloroplastic OS=Magnolia tripetala GN=atpB PE=3 SV=1	KOG1350	0	F0F1-type ATP synthase, beta subunit	ko00190;ko00195	Oxidative phosphorylation|Photosynthesis	2	K02112	ATPF1B, atpD	F-type H+-transporting ATPase subunit beta	GO:0009535;GO:0045261;GO:0005524;GO:0046933;GO:0015991;GO:0015986	chloroplast thylakoid membrane|proton-transporting ATP synthase complex, catalytic core F(1)|ATP binding|proton-transporting ATP synthase activity, rotational mechanism|ATP hydrolysis coupled proton transport|ATP synthesis coupled proton transport
CL2Contig225	797.143	263.653	-1.5962	2.71223e-05	0.0125702	Down	799.589	397.374	-1.00876	0.0135014	1	Down	28091	gi|459014537|ref|YP_007507155.1|hypothetical chloroplast RF2 (chloroplast) [Salvia miltiorrhiza] &gt;gi|459014556|ref|YP_007507174.1| hypothetical chloroplast RF2 (chloroplast) [Salvia miltiorrhiza] &gt;gi|401879785|gb|AFQ30972.1| hypothetical chloroplast RF2 (chloroplast) [Salvia miltiorrhiza] &gt;gi|401879806|gb|AFQ30993.1| hypothetical chloroplast RF2 (chloroplast) [Salvia miltiorrhiza] &gt;gi…	0	sp|P09976|YCF2_TOBAC	0	Protein ycf2 OS=Nicotiana tabacum GN=ycf2-A PE=3 SV=2	KOG4668	0	NADH dehydrogenase subunits 2, 5, and related proteins					-	-	GO:0009570;GO:0005524	chloroplast stroma|ATP binding
CL2Contig227	1431.36	509.974	-1.48889	8.27742e-07	0.000672738	Down	1435.76	556.637	-1.367	7.71362e-05	0.0618493	Down	11368	gi|459014485|ref|YP_007507103.1|RNA polymerase beta subunit (chloroplast) [Salvia miltiorrhiza] &gt;gi|401879734|gb|AFQ30921.1| RNA polymerase beta subunit (chloroplast) [Salvia miltiorrhiza] &gt;gi|573461943|emb|CCQ71612.1| RNA polymerase beta subunit (chloroplast) [Salvia miltiorrhiza]	0	sp|P06271|RPOB_TOBAC	0	DNA-directed RNA polymerase subunit beta OS=Nicotiana tabacum GN=rpoB PE=3 SV=1	KOG0214	0	RNA polymerase II, second largest subunit	ko03020;ko00230;ko00240	RNA polymerase|Purine metabolism|Pyrimidine metabolism	3	K03043	rpoB	DNA-directed RNA polymerase subunit beta	GO:0009507;GO:0003677;GO:0003899;GO:0032549;GO:0006351	chloroplast|DNA binding|DNA-directed RNA polymerase activity|ribonucleoside binding|transcription, DNA-templated
CL2Contig228	995.48	383.411	-1.3765	5.96786e-05	0.0235463	Down	998.535	435.254	-1.19796	0.00187851	0.647376	Down	5341	gi|459014482|ref|YP_007507100.1|ribosomal protein S2 (chloroplast) [Salvia miltiorrhiza] &gt;gi|401879731|gb|AFQ30918.1| ribosomal protein S2 (chloroplast) [Salvia miltiorrhiza] &gt;gi|573461940|emb|CCQ71609.1| ribosomal protein S2 (chloroplast) [Salvia miltiorrhiza]	8.12528e-156	sp|A0A324|RR2_COFAR	4e-150	30S ribosomal protein S2, chloroplastic OS=Coffea arabica GN=rps2 PE=3 SV=1	KOG0832	1e-139	Mitochondrial/chloroplast ribosomal protein S2	ko00190;ko00195	Oxidative phosphorylation|Photosynthesis	2	K02108	ATPF0A, atpB	F-type H+-transporting ATPase subunit a	GO:0009507;GO:0015935;GO:0003735;GO:0006412	chloroplast|small ribosomal subunit|structural constituent of ribosome|translation
CL2Contig25	177.824	425.459	1.25857	0.027552	1	Up	178.403	534.455	1.58293	0.00152258	0.565202	Up	1107	gi|848902746|ref|XP_012851262.1|PREDICTED: serine/threonine-protein kinase HT1-like [Erythranthe guttata] &gt;gi|604311777|gb|EYU25771.1| hypothetical protein MIMGU_mgv1a007364mg [Erythranthe guttata]	3.13114e-59				KOG0192	5e-19	Tyrosine kinase specific for activated (GTP-bound) p21cdc42Hs	-	-	-	-	-	-	-	-
CL2Contig252	778.123	191.126	-2.02548	0.000361893	0.0946136	Down	780.444	232.671	-1.74601	0.00117687	0.477155	Down	3386	gi|573461935|emb|CCQ71604.1|photosystem II protein I (chloroplast) [Salvia miltiorrhiza]	1.63826e-24	sp|P12163|PSBK_SPIOL	6e-18	Photosystem II reaction center protein K OS=Spinacia oleracea GN=psbK PE=1 SV=2	-	-	-	-	-	1	K02712	psbK	photosystem II PsbK protein	GO:0009535;GO:0016021;GO:0009539;GO:0015979	chloroplast thylakoid membrane|integral component of membrane|photosystem II reaction center|photosynthesis
CL2Contig253	159.38	49.6836	-1.68163	0.0382882	1	Down	159.86	44.854	-1.83351	0.0453035	1	Down	2224	gi|848886639|ref|XP_012843562.1|PREDICTED: SPX domain-containing protein 3 isoform X1 [Erythranthe guttata] &gt;gi|604321375|gb|EYU31951.1| hypothetical protein MIMGU_mgv1a024738mg [Erythranthe guttata]	1.13254e-85	sp|Q5PP62|SPX3_ARATH	6e-61	SPX domain-containing protein 3 OS=Arabidopsis thaliana GN=SPX3 PE=2 SV=1	KOG1161	2e-61	Protein involved in vacuolar polyphosphate accumulation, contains SPX domain	-	-	-	-	-	-	GO:0005737;GO:0005794;GO:0005886;GO:0015114;GO:0016036;GO:0035435;GO:0006817;GO:0080040	cytoplasm|Golgi apparatus|plasma membrane|phosphate ion transmembrane transporter activity|cellular response to phosphate starvation|phosphate ion transmembrane transport|phosphate ion transport|positive regulation of cellular response to phosphate starvation
CL2Contig263	708.418	1259.66	0.830361	0.00497075	0.57416	Up	710.564	1249.11	0.813864	0.0207435	1	Up	3102	gi|747045810|ref|XP_011096129.1|PREDICTED: protein NRT1/ PTR FAMILY 5.10-like [Sesamum indicum]	0	sp|Q0WP01|PTR9_ARATH	2e-150	Probable peptide/nitrate transporter At1g22540 OS=Arabidopsis thaliana GN=At1g22540 PE=2 SV=1	KOG1237	8e-151	H+/oligopeptide symporter	-	-	-	-	-	-	GO:0016021;GO:0005215;GO:0006857	integral component of membrane|transporter activity|oligopeptide transport
CL2Contig280	1112.35	272.787	-2.02777	4.77702e-09	6.1584e-06	Down	1115.74	254.765	-2.13076	1.06753e-07	0.000246913	Down	2399	gi|459014474|ref|YP_007507092.1|maturase K (chloroplast) [Salvia miltiorrhiza] &gt;gi|401879723|gb|AFQ30910.1| maturase K (chloroplast) [Salvia miltiorrhiza] &gt;gi|573461932|emb|CCQ71601.1| maturase K (chloroplast) [Salvia miltiorrhiza]	3.57299e-170	sp|Q7YKQ2|MATK_IBILU	1e-138	Maturase K OS=Ibicella lutea GN=matK PE=3 SV=1	-	-	-	-	-	-	-	-	-	GO:0009507;GO:0003723;GO:0006397;GO:0008380;GO:0008033	chloroplast|RNA binding|mRNA processing|RNA splicing|tRNA processing
CL2Contig291	5532.74	7449.46	0.42914	0.0168752	1	Up	5549.83	8673.87	0.644232	0.00429677	1	Up	2061	gi|747101403|ref|XP_011098833.1|PREDICTED: lysine histidine transporter 1-like [Sesamum indicum]	0	sp|Q9FKS8|LHT1_ARATH	0	Lysine histidine transporter 1 OS=Arabidopsis thaliana GN=LHT1 PE=1 SV=1	KOG1303	0	Amino acid transporters	-	-	-	-	-	-	GO:0016021;GO:0005886;GO:0015171;GO:0015293;GO:0043090;GO:0003333;GO:0080167	integral component of membrane|plasma membrane|amino acid transmembrane transporter activity|symporter activity|amino acid import|amino acid transmembrane transport|response to karrikin
CL2Contig295	717.662	217.273	-1.7238	1.63762e-05	0.00802061	Down	719.836	257.642	-1.4823	0.000884258	0.393898	Down	10070	gi|459014519|ref|YP_007507137.1|PSII 47 kDa protein (chloroplast) [Salvia miltiorrhiza] &gt;gi|401879767|gb|AFQ30954.1| PSII 47 kDa protein (chloroplast) [Salvia miltiorrhiza] &gt;gi|573461977|emb|CCQ71646.1| photosystem II 47 kDa protein (chloroplast) [Salvia miltiorrhiza]	0	sp|P06411|PSBB_TOBAC	0	Photosystem II CP47 chlorophyll apoprotein OS=Nicotiana tabacum GN=psbB PE=3 SV=1	KOG0840	1e-48	ATP-dependent Clp protease, proteolytic subunit	ko00195	Photosynthesis	1	K02704	psbB	photosystem II CP47 chlorophyll apoprotein	GO:0009535;GO:0016021;GO:0009523;GO:0016168;GO:0045156;GO:0009772;GO:0018298	chloroplast thylakoid membrane|integral component of membrane|photosystem II|chlorophyll binding|electron transporter, transferring electrons within the cyclic electron transport pathway of photosynthesis activity|photosynthetic electron transport in photosystem II|protein-chromophore linkage
CL2Contig33	7547.93	1495.94	-2.33503	4.60652e-06	0.00288636	Down	7570.53	1648.59	-2.19916	1.45057e-05	0.0155772	Down	2164	gi|747102986|ref|XP_011099678.1|PREDICTED: ultraviolet-B receptor UVR8 isoform X2 [Sesamum indicum]	0	sp|Q9FN03|UVR8_ARATH	0	Ultraviolet-B receptor UVR8 OS=Arabidopsis thaliana GN=UVR8 PE=1 SV=1	KOG1426	0	FOG: RCC1 domain	-	-	-	-	-	-	GO:0000785;GO:0005829;GO:0005634;GO:0003682;GO:0005085;GO:0009881;GO:0042803;GO:0009649;GO:0043547;GO:0018298;GO:0009411;GO:0010224	chromatin|cytosol|nucleus|chromatin binding|guanyl-nucleotide exchange factor activity|photoreceptor activity|protein homodimerization activity|entrainment of circadian clock|positive regulation of GTPase activity|protein-chromophore linkage|response to UV|response to UV-B
CL2Contig43	546.315	155.5	-1.81281	7.68953e-05	0.0290288	Down	547.967	202.537	-1.4359	0.00366112	0.961428	Down	5784	gi|480312976|gb|AGJ81291.1|maturase K	0	sp|Q9TIQ5|MATK_VERTH	3e-161	Maturase K OS=Verbascum thapsus GN=matK PE=3 SV=1	-	-	-	-	-	-	-	-	-	GO:0009507;GO:0003723;GO:0006397;GO:0008380;GO:0008033	chloroplast|RNA binding|mRNA processing|RNA splicing|tRNA processing
CL2Contig52	152.983	45.1014	-1.76212	0.0354396	1	Down	153.45	39.3932	-1.96175	0.0387665	1	Down	2101	gi|459014537|ref|YP_007507155.1|hypothetical chloroplast RF2 (chloroplast) [Salvia miltiorrhiza] &gt;gi|459014556|ref|YP_007507174.1| hypothetical chloroplast RF2 (chloroplast) [Salvia miltiorrhiza] &gt;gi|401879785|gb|AFQ30972.1| hypothetical chloroplast RF2 (chloroplast) [Salvia miltiorrhiza] &gt;gi|401879806|gb|AFQ30993.1| hypothetical chloroplast RF2 (chloroplast) [Salvia miltiorrhiza] &gt;gi…	0	sp|P09976|YCF2_TOBAC	0	Protein ycf2 OS=Nicotiana tabacum GN=ycf2-A PE=3 SV=2	-	-	-	-	-	-	-	-	-	GO:0009570;GO:0005524	chloroplast stroma|ATP binding
CL2Contig57	245.796	21.0239	-3.54736	5.91937e-06	0.00356938	Down	246.547	90.5752	-1.44468	0.043278	1	Down	5940	gi|459014495|ref|YP_007507113.1|ribosomal protein S4 (chloroplast) [Salvia miltiorrhiza] &gt;gi|401879744|gb|AFQ30931.1| ribosomal protein S4 (chloroplast) [Salvia miltiorrhiza] &gt;gi|573461953|emb|CCQ71622.1| ribosomal protein S4 (chloroplast) [Salvia miltiorrhiza]	2.27857e-128	sp|A0A337|RR4_COFAR	2e-118	30S ribosomal protein S4, chloroplastic OS=Coffea arabica GN=rps4 PE=3 SV=1	KOG3301	2e-110	Ribosomal protein S4	ko03010	Ribosome	1	K02986	RP-S4, rpsD	small subunit ribosomal protein S4	GO:0009507;GO:0015935;GO:0019843;GO:0003735;GO:0006412	chloroplast|small ribosomal subunit|rRNA binding|structural constituent of ribosome|translation
CL2Contig68	5779.6	1535.95	-1.91183	5.67668e-07	0.000489758	Down	5796.98	685.76	-3.07953	2.58309e-10	9.41442e-07	Down	6802	gi|674913486|emb|CDY19671.1|BnaC09g29270D [Brassica napus]	2.40378e-117	sp|Q49KT9|YCF68_EUCGG	7e-25	Uncharacterized protein ycf68 OS=Eucalyptus globulus subsp. globulus GN=ycf68-1 PE=3 SV=1	-	-	-	-	-	-	-	-	-	GO:0009507	chloroplast
CL2Contig69	734.416	349.413	-1.07166	0.00398759	0.500444	Down	736.655	340.705	-1.11247	0.00911144	1	Down	9900	gi|357467749|ref|XP_003604159.1|NAD(P)H-quinone oxidoreductase subunit H [Medicago truncatula] &gt;gi|355505214|gb|AES86356.1| NAD(P)H-quinone oxidoreductase subunit H [Medicago truncatula]	0	sp|Q2MI44|NDHH_SOLLC	0	NAD(P)H-quinone oxidoreductase subunit H, chloroplastic OS=Solanum lycopersicum GN=ndhH PE=3 SV=1	KOG2870	0	NADH:ubiquinone oxidoreductase, NDUFS2/49 kDa subunit	ko00190	Oxidative phosphorylation	1	K05579	ndhH	NAD(P)H-quinone oxidoreductase subunit H	GO:0009535;GO:0051287;GO:0016655;GO:0048038;GO:0019684;GO:0006810	chloroplast thylakoid membrane|NAD binding|oxidoreductase activity, acting on NAD(P)H, quinone or similar compound as acceptor|quinone binding|photosynthesis, light reaction|transport
CL2Contig76	8433.06	13761.8	0.706536	4.30075e-05	0.0180661	Up	8458.91	13648.8	0.690227	0.00159561	0.586878	Up	1703	gi|848931476|ref|XP_012828780.1|PREDICTED: protein YLS9 [Erythranthe guttata] &gt;gi|604298040|gb|EYU18128.1| hypothetical protein MIMGU_mgv1a013838mg [Erythranthe guttata]	3.215e-109	sp|Q9SJ52|YLS9_ARATH	6e-12	Protein YLS9 OS=Arabidopsis thaliana GN=YLS9 PE=2 SV=1	-	-	-	-	-	-	-	-	-	GO:0046658;GO:0009507;GO:0009506;GO:0004871;GO:0051607;GO:0010150;GO:0051707	anchored component of plasma membrane|chloroplast|plasmodesma|signal transducer activity|defense response to virus|leaf senescence|response to other organism
CL30179Contig1	302.87	27.928	-3.43891	1.04178e-06	0.00081709	Down	303.803	109.162	-1.47666	0.0391575	1	Down	946	gi|848895145|ref|XP_012847613.1|PREDICTED: extracellular ribonuclease LE-like [Erythranthe guttata] &gt;gi|604316568|gb|EYU28760.1| hypothetical protein MIMGU_mgv1a013386mg [Erythranthe guttata]	4.80811e-121	sp|P80022|RNLE_SOLLC	6e-107	Extracellular ribonuclease LE OS=Solanum lycopersicum PE=1 SV=2	KOG1642	1e-101	Ribonuclease, T2 family	-	-	-	-	-	-	GO:0005618;GO:0005615;GO:0033897;GO:0003723	cell wall|extracellular space|ribonuclease T2 activity|RNA binding
CL30460Contig1	0	50.3917	Inf	0.00212015	0.333977	Up	0	62.699	Inf	0.00793662	1	Up	1052	gi|747095179|ref|XP_011095453.1|PREDICTED: upstream activation factor subunit UAF30 [Sesamum indicum]	3.51192e-08	-	-	-	KOG1946	3e-09	RNA polymerase I transcription factor UAF	-	-	-	-	-	-	-	-
CL30477Contig1	0	30.3458	Inf	0.0273981	1	Up	0	30.3725	Inf	0.0449667	1	Up	267	-	-	-	-	-	-	-	-	-	-	-	-	-	-	-	-
CL30Contig7	74.9021	5.1944	-3.84998	0.00992267	0.867425	Down	75.1365	3.25308	-4.52964	0.0092891	1	Down	1740	-	-	-	-	-	-	-	-	-	-	-	-	-	-	-	-
CL31125Contig1	1245.86	374.667	-1.73347	0.000280895	0.0783698	Down	1249.59	411.457	-1.60264	0.000496886	0.262114	Down	2574	gi|747074263|ref|XP_011084116.1|PREDICTED: purple acid phosphatase 15 isoform X2 [Sesamum indicum]	0	sp|Q9SFU3|PPA15_ARATH	0	Purple acid phosphatase 15 OS=Arabidopsis thaliana GN=PAP15 PE=1 SV=1	KOG1378	0	Purple acid phosphatase	-	-	-	-	-	-	GO:0005576;GO:0003993;GO:0046872;GO:0016311;GO:0009846;GO:0009845	extracellular region|acid phosphatase activity|metal ion binding|dephosphorylation|pollen germination|seed germination
CL31275Contig1	0	45.1629	Inf	0.00407157	0.504596	Up	0	31.7229	Inf	0.0386905	1	Up	313	-	-	-	-	-	-	-	-	-	-	-	-	-	-	-	-
CL31322Contig1	375.711	31.7477	-3.5649	1.1085e-07	0.000112992	Down	376.833	49.281	-2.93482	1.29724e-05	0.0140561	Down	590	gi|527201299|gb|EPS68458.1|hypothetical protein M569_06313	8.51498e-08	-	-	-	-	-	-	-	-	-	-	-	-	-	-
CL31334Contig2	403.485	120.165	-1.7475	0.00463012	0.544345	Down	404.688	141.464	-1.51638	0.00745933	1	Down	3943	gi|747052794|ref|XP_011072527.1|PREDICTED: beta-galactosidase 17 isoform X1 [Sesamum indicum]	0	sp|Q93Z24|BGA17_ARATH	4e-101	Beta-galactosidase 17 OS=Arabidopsis thaliana GN=BGAL17 PE=2 SV=1	KOG0496	1e-101	Beta-galactosidase	ko04142;ko00052;ko00511;ko00531;ko00604;ko00600	Lysosome|Galactose metabolism|Other glycan degradation|Glycosaminoglycan degradation|Glycosphingolipid biosynthesis - ganglio series|Sphingolipid metabolism	6	K12309	GLB1, ELNR1	beta-galactosidase	GO:0048046;GO:0004565;GO:0005975	apoplast|beta-galactosidase activity|carbohydrate metabolic process
CL31415Contig1	1410.39	778.042	-0.858173	0.0363986	1	Down	1414.79	767.461	-0.882422	0.0342895	1	Down	952	gi|590690596|ref|XP_007043551.1|AP2/ERF domain-containing transcription factor	4.4631e-42	sp|Q9SKT1|ERF53_ARATH	8e-18	Ethylene-responsive transcription factor ERF053 OS=Arabidopsis thaliana GN=ERF053 PE=2 SV=1	-	-	-	-	-	-	-	-	-	GO:0005737;GO:0005634;GO:0003677;GO:0003700;GO:0009873;GO:2000070;GO:0009651;GO:0006351	cytoplasm|nucleus|DNA binding|transcription factor activity, sequence-specific DNA binding|ethylene-activated signaling pathway|regulation of response to water deprivation|response to salt stress|transcription, DNA-templated
CL31416Contig1	103.336	393.717	1.92981	0.00166076	0.281331	Up	103.658	527.766	2.34806	0.00450836	1	Up	687	gi|763759247|gb|KJB26578.1|hypothetical protein B456_004G248500 [Gossypium raimondii]	1.06966e-07	-	-	-	-	-	-	-	-	-	-	-	-	-	-
CL31509Contig1	106.555	326.707	1.6164	0.00426888	0.51705	Up	106.891	283.332	1.40634	0.0320994	1	Up	649	-	-	-	-	-	-	-	-	-	-	-	-	-	-	-	-
CL31841Contig2	176.832	0	-	0.0327886	1	Down	177.421	0	-	0.0324606	1	Down	687	-	-	-	-	-	-	-	-	-	-	-	-	-	-	-	-
CL3190Contig2	6642.64	4543.76	-0.547869	0.00325301	0.438913	Down	6662.81	4524.07	-0.55851	0.0158839	1	Down	3631	gi|747093535|ref|XP_011094578.1|PREDICTED: phosphatidylinositol 4-phosphate 5-kinase 9-like [Sesamum indicum] &gt;gi|747093537|ref|XP_011094579.1| PREDICTED: phosphatidylinositol 4-phosphate 5-kinase 9-like [Sesamum indicum] &gt;gi|747093539|ref|XP_011094580.1| PREDICTED: phosphatidylinositol 4-phosphate 5-kinase 9-like [Sesamum indicum] &gt;gi|747093541|ref|XP_011094582.1| PREDICTED: phosphatidy…	0	sp|Q8L850|PI5K9_ARATH	0	Phosphatidylinositol 4-phosphate 5-kinase 9 OS=Arabidopsis thaliana GN=PIP5K9 PE=1 SV=2	KOG0229	0	Phosphatidylinositol-4-phosphate 5-kinase	ko04810;ko04144;ko04011;ko04070;ko00562	Regulation of actin cytoskeleton|Endocytosis|MAPK signaling pathway - yeast|Phosphatidylinositol signaling system|Inositol phosphate metabolism	5	K00889	PIP5K	1-phosphatidylinositol-4-phosphate 5-kinase	GO:0005829;GO:0016020;GO:0005634;GO:0016308;GO:0005524;GO:0005975;GO:0006520	cytosol|membrane|nucleus|1-phosphatidylinositol-4-phosphate 5-kinase activity|ATP binding|carbohydrate metabolic process|cellular amino acid metabolic process
CL31999Contig1	1464.55	579.967	-1.33641	0.00146986	0.260058	Down	1468.93	745.949	-0.977617	0.029378	1	Down	590	-	-	-	-	-	-	-	-	-	-	-	-	-	-	-	-
CL32129Contig1	176.837	19.3686	-3.19063	0.00196324	0.316369	Down	177.359	27.2481	-2.70245	0.0041344	1	Down	1405	-	-	-	-	-	-	-	-	-	-	-	-	-	-	-	-
CL32508Contig1	0	33.615	Inf	0.0180079	1	Up	0	29.741	Inf	0.0480044	1	Up	257	-	-	-	-	-	-	-	-	-	-	-	-	-	-	-	-
CL32Contig21	401.834	855.658	1.09043	0.00972325	0.855349	Up	403.035	741.895	0.88031	0.037182	1	Up	2132	gi|747061699|ref|XP_011077327.1|PREDICTED: UDP-glycosyltransferase 86A1 [Sesamum indicum]	0	sp|Q9SJL0|U86A1_ARATH	8e-161	UDP-glycosyltransferase 86A1 OS=Arabidopsis thaliana GN=UGT86A1 PE=2 SV=1	KOG1192	2e-161	UDP-glucuronosyl and UDP-glucosyl transferase	-	-	-	-	-	-	GO:0016758	transferase activity, transferring hexosyl groups
CL3302Contig2	68.2581	7.67023	-3.15366	0.0317026	1	Down	68.4687	1.85325	-5.20732	0.00703184	1	Down	6507	gi|747069150|ref|XP_011081356.1|PREDICTED: subtilisin-like protease SBT3.5 isoform X2 [Sesamum indicum]	0	sp|Q9MAP7|SBT35_ARATH	0	-	-	-	-	-	-	-	-	-	-	GO:0005618;GO:0005576;GO:0004252;GO:0040008	cell wall|extracellular region|serine-type endopeptidase activity|regulation of growth
CL33130Contig1	1048.55	12.7415	-6.36272	3.64619e-37	2.04475e-32	Down	1051.76	9.84829	-6.73871	1.1436e-31	6.8772e-27	Down	698	gi|568852983|ref|XP_006480148.1|PREDICTED: uncharacterized protein LOC102613571 [Citrus sinensis]	1.03981e-07	-	-	-	-	-	-	-	-	-	-	-	-	-	-
CL33335Contig1	0	38.498	Inf	0.00939702	0.842279	Up	0	31.7526	Inf	0.0385939	1	Up	314	-	-	-	-	-	-	-	-	-	-	-	-	-	-	-	-
CL33464Contig1	0	60.5887	Inf	0.000555758	0.127993	Up	0	59.6602	Inf	0.00177542	0.631062	Up	237	-	-	-	-	-	-	-	-	-	-	-	-	-	-	-	-
CL335Contig1	316.689	0	-	0.0289596	1	Down	317.746	0	-	0.0286759	1	Down	289	gi|589281258|ref|XP_007006359.1|hypothetical protein TREMEDRAFT_33307 [Tremella mesenterica DSM 1558] &gt;gi|589281322|ref|XP_007006391.1| hypothetical protein TREMEDRAFT_33528 [Tremella mesenterica DSM 1558] &gt;gi|589281340|ref|XP_007006400.1| hypothetical protein TREMEDRAFT_33574 [Tremella mesenterica DSM 1558] &gt;gi|392574345|gb|EIW67481.1| hypothetical protein TREMEDRAFT_33574 [Tremella mes…	7.31576e-16	-	-	-	-	-	-	-	-	-	-	-	-	-	-
CL3361Contig2	4314.88	2767.93	-0.640514	0.00169065	0.283862	Down	4328.09	2798.02	-0.629327	0.0114715	1	Down	3276	gi|747056503|ref|XP_011074517.1|PREDICTED: probable protein phosphatase 2C 55 [Sesamum indicum]	0	sp|Q9SUK9|P2C55_ARATH	4e-179	Probable protein phosphatase 2C 55 OS=Arabidopsis thaliana GN=At4g16580 PE=2 SV=2	KOG1379	5e-158	Serine/threonine protein phosphatase	-	-	-	-	-	-	GO:0046872;GO:0004721	metal ion binding|phosphoprotein phosphatase activity
CL3388Contig5	699.215	324.139	-1.10912	0.00365127	0.473433	Down	701.337	344.057	-1.02746	0.0167756	1	Down	2006	gi|747096212|ref|XP_011096016.1|PREDICTED: probable tyrosine-protein phosphatase At1g05000 [Sesamum indicum]	4.7733e-41	sp|Q9ZVN4|Y1500_ARATH	2e-31	Probable tyrosine-protein phosphatase At1g05000 OS=Arabidopsis thaliana GN=At1g05000 PE=1 SV=1	KOG1572	6e-32	Predicted protein tyrosine phosphatase	-	-	-	-	-	-	GO:0004725	protein tyrosine phosphatase activity
CL3389Contig2	783.032	299.326	-1.38735	0.000221689	0.0652605	Down	785.405	413.206	-0.926575	0.0219697	1	Down	3317	gi|747103566|ref|XP_011099977.1|PREDICTED: putative U-box domain-containing protein 50 [Sesamum indicum]	0	sp|Q9FGD7|PUB50_ARATH	3e-150	Putative U-box domain-containing protein 50 OS=Arabidopsis thaliana GN=PUB50 PE=3 SV=1	KOG1187	4e-30	Serine/threonine protein kinase	-	-	-	-	-	-	-	-
CL3389Contig4	309.763	97.2028	-1.6721	0.00405846	0.504596	Down	310.692	89.7195	-1.79199	0.00651486	1	Down	4040	gi|747103566|ref|XP_011099977.1|PREDICTED: putative U-box domain-containing protein 50 [Sesamum indicum]	2.69584e-137	sp|Q9FGD7|PUB50_ARATH	3e-42	Putative U-box domain-containing protein 50 OS=Arabidopsis thaliana GN=PUB50 PE=3 SV=1	KOG1187	2e-24	Serine/threonine protein kinase	-	-	-	-	-	-	-	-
CL33Contig17	189.588	601.471	1.66563	0.0153305	1	Up	190.171	442.284	1.21768	0.0219832	1	Up	2710	gi|747063927|ref|XP_011078532.1|PREDICTED: monogalactosyldiacylglycerol synthase 2	0	sp|O82730|MGDG2_ARATH	6e-177	Monogalactosyldiacylglycerol synthase 2, chloroplastic OS=Arabidopsis thaliana GN=MGD2 PE=1 SV=1	KOG1192	8e-30	UDP-glucuronosyl and UDP-glucosyl transferase	ko00561	Glycerolipid metabolism	1	K03715	E2.4.1.46	1,2-diacylglycerol 3-beta-galactosyltransferase	GO:0009707;GO:0046509;GO:0035250;GO:0016036;GO:0006631;GO:0019374;GO:0009247	chloroplast outer membrane|1,2-diacylglycerol 3-beta-galactosyltransferase activity|UDP-galactosyltransferase activity|cellular response to phosphate starvation|fatty acid metabolic process|galactolipid metabolic process|glycolipid biosynthetic process
CL33Contig21	469.556	225.965	-1.0552	0.0179664	1	Down	470.962	225.295	-1.06379	0.0350776	1	Down	2281	gi|747063927|ref|XP_011078532.1|PREDICTED: monogalactosyldiacylglycerol synthase 2	0	sp|O82730|MGDG2_ARATH	0	Monogalactosyldiacylglycerol synthase 2, chloroplastic OS=Arabidopsis thaliana GN=MGD2 PE=1 SV=1	-	-	-	ko00561	Glycerolipid metabolism	1	K03715	E2.4.1.46	1,2-diacylglycerol 3-beta-galactosyltransferase	GO:0009707;GO:0046509;GO:0035250;GO:0016036;GO:0006631;GO:0019374;GO:0009247	chloroplast outer membrane|1,2-diacylglycerol 3-beta-galactosyltransferase activity|UDP-galactosyltransferase activity|cellular response to phosphate starvation|fatty acid metabolic process|galactolipid metabolic process|glycolipid biosynthetic process
CL34225Contig1	333.696	61.3583	-2.44321	7.33645e-05	0.0278929	Down	334.735	126.127	-1.40814	0.0226667	1	Down	2577	gi|747102640|ref|XP_011099486.1|PREDICTED: pyridoxal kinase isoform X2 [Sesamum indicum]	8.96419e-132	sp|Q8W1X2|PDXK_ARATH	9e-112	Pyridoxal kinase OS=Arabidopsis thaliana GN=PK PE=1 SV=2	KOG2599	2e-112	Pyridoxal/pyridoxine/pyridoxamine kinase	ko00750	Vitamin B6 metabolism	1	K00868	pdxK, pdxY	pyridoxine kinase	GO:0005829;GO:0005524;GO:0046872;GO:0008478;GO:0042538;GO:0016310;GO:0009443;GO:0008615;GO:0010054	cytosol|ATP binding|metal ion binding|pyridoxal kinase activity|hyperosmotic salinity response|phosphorylation|pyridoxal 5'-phosphate salvage|pyridoxine biosynthetic process|trichoblast differentiation
CL34358Contig1	22563.1	7433.56	-1.60184	6.28853e-05	0.0245752	Down	22630.8	8757.05	-1.36977	0.000914142	0.398065	Down	828	gi|295844360|gb|ADG43176.1|putative major latex-like protein [Salvia miltiorrhiza]	1.40076e-99	sp|P85524|KIRO_ACTDE	3e-46	Kirola OS=Actinidia deliciosa PE=1 SV=1	-	-	-	-	-	-	-	-	-	GO:0009607;GO:0016068	response to biotic stimulus|type I hypersensitivity
CL3437Contig1	2174.85	3115.48	0.518538	0.0168238	1	Up	2181.53	3140.14	0.525488	0.0442161	1	Up	1516	gi|698523129|ref|XP_009758369.1|PREDICTED: uncharacterized protein LOC104211068 [Nicotiana sylvestris]	4.13784e-19	-	-	-	-	-	-	-	-	-	-	-	-	-	-
CL3437Contig2	791.693	1222.24	0.626519	0.0292696	1	Up	794.163	1290.22	0.700116	0.0334282	1	Up	1228	gi|698523129|ref|XP_009758369.1|PREDICTED: uncharacterized protein LOC104211068 [Nicotiana sylvestris]	1.19182e-18	-	-	-	-	-	-	-	-	-	-	-	-	-	-
CL34413Contig1	109.442	0	-	0.0157128	1	Down	109.802	0	-	0.0155174	1	Down	2010	gi|747073854|ref|XP_011083902.1|PREDICTED: disco-interacting protein 2 homolog B-A-like [Sesamum indicum]	0	sp|P9WQ45|FAD25_MYCTU	2e-41	-	KOG3628	7e-18	Predicted AMP-binding protein	-	-	-	-	-	-	GO:0016021;GO:0005886;GO:0016874;GO:0006631	integral component of membrane|plasma membrane|ligase activity|fatty acid metabolic process
CL34437Contig1	149.391	1.89447	-6.30115	0.00238562	0.363542	Down	149.871	2.34624	-5.99722	0.00310002	0.874533	Down	1639	gi|747046976|ref|XP_011101954.1|PREDICTED: receptor-like cytosolic serine/threonine-protein kinase RBK1 [Sesamum indicum] &gt;gi|747046978|ref|XP_011101958.1| PREDICTED: receptor-like cytosolic serine/threonine-protein kinase RBK1 [Sesamum indicum]	0	sp|O65530|PEK14_ARATH	2e-44	Proline-rich receptor-like protein kinase PERK14 OS=Arabidopsis thaliana GN=PERK14 PE=2 SV=1	KOG1187	3e-61	Serine/threonine protein kinase	ko04064	NF-kappa B signaling pathway	1	K04730	IRAK1	interleukin-1 receptor-associated kinase 1	-	-
CL34500Contig1	102.925	0	-	4.48118e-06	0.00285568	Down	103.227	15.103	-2.77291	0.0261374	1	Down	359	-	-	-	-	-	-	-	-	-	-	-	-	-	-	-	-
CL34514Contig1	253.879	0	-	0.0284737	1	Down	254.725	0	-	0.0281885	1	Down	865	gi|552926414|gb|ESA10318.1|hypothetical protein GLOINDRAFT_29582	1.6265e-11	-	-	-	-	-	-	-	-	-	-	-	-	-	-
CL3452Contig1	593.072	1184.12	0.997541	0.00127942	0.235628	Up	594.862	1244.71	1.06518	0.00259613	0.788494	Up	2037	gi|848856750|ref|XP_012858425.1|PREDICTED: BI1-like protein [Erythranthe guttata]	3.16508e-62	sp|Q94A20|BI1L_ARATH	5e-52	BI1-like protein OS=Arabidopsis thaliana GN=At4g15470 PE=2 SV=1	KOG2322	3e-40	N-methyl-D-aspartate receptor glutamate-binding subunit	-	-	-	-	-	-	GO:0016021	integral component of membrane
CL34635Contig1	268.24	0	-	0.0483912	1	Down	269.141	0	-	0.047968	1	Down	346	gi|595465219|gb|EXX65009.1|hypothetical protein RirG_137410 [Rhizophagus irregularis DAOM 197198w]	2.68237e-07	-	-	-	-	-	-	-	-	-	-	-	-	-	-
CL34686Contig1	2483.67	1625.89	-0.611243	0.00838403	0.786892	Down	2491.21	1656.76	-0.58848	0.0324522	1	Down	2340	gi|848892641|ref|XP_012846390.1|PREDICTED: F-box protein PP2-A12 [Erythranthe guttata] &gt;gi|604318236|gb|EYU29838.1| hypothetical protein MIMGU_mgv1a011217mg [Erythranthe guttata]	8.91871e-68	sp|Q9LN77|P2A12_ARATH	2e-53	F-box protein PP2-A12 OS=Arabidopsis thaliana GN=P2A12 PE=2 SV=1	-	-	-	-	-	-	-	-	-	-	-
CL3483Contig3	173.369	25.6096	-2.75909	0.00145104	0.258327	Down	173.905	28.6974	-2.59931	0.00628308	1	Down	3482	gi|747056206|ref|XP_011074361.1|PREDICTED: activating signal cointegrator 1 complex subunit 2 [Sesamum indicum]	0	sp|Q91WR3|ASCC2_MOUSE	4e-09	Activating signal cointegrator 1 complex subunit 2 OS=Mus musculus GN=Ascc2 PE=2 SV=1	KOG4501	3e-111	Transcription coactivator complex, P100 component	-	-	-	-	-	-	GO:0006355;GO:0006351	regulation of transcription, DNA-templated|transcription, DNA-templated
CL34912Contig1	2716.84	1671.33	-0.700932	0.00192833	0.31209	Down	2725.06	1872.15	-0.541589	0.0422165	1	Down	2368	-	-	-	-	-	-	-	-	-	-	-	-	-	-	-	-
CL3491Contig1	8719.31	6380.96	-0.450441	0.0125272	0.994354	Down	8745.88	5583.41	-0.647458	0.00444797	1	Down	3065	gi|747047013|ref|XP_011102057.1|PREDICTED: UDP-sugar pyrophosphorylase [Sesamum indicum]	0	sp|Q0GZS3|USP_CUCME	0	UDP-sugar pyrophosphorylase OS=Cucumis melo GN=USP PE=1 SV=1	KOG2388	0	UDP-N-acetylglucosamine pyrophosphorylase	ko00040;ko00052;ko00053;ko00520	Pentose and glucuronate interconversions|Galactose metabolism|Ascorbate and aldarate metabolism|Amino sugar and nucleotide sugar metabolism	4	K12447	USP	UDP-sugar pyrophosphorylase	GO:0051748	UTP-monosaccharide-1-phosphate uridylyltransferase activity
CL34933Contig1	200.853	33.8506	-2.56889	0.00149566	0.262109	Down	201.482	57.9454	-1.79789	0.0292296	1	Down	273	-	-	-	-	-	-	-	-	-	-	-	-	-	-	-	-
CL34938Contig1	0	37.038	Inf	0.011662	0.951262	Up	0	31.0338	Inf	0.0420169	1	Up	698	-	-	-	-	-	-	-	-	-	-	-	-	-	-	-	-
CL3506Contig1	153.766	367.428	1.25673	0.0139406	1	Up	154.249	369.696	1.26107	0.0271609	1	Up	3939	gi|357476315|ref|XP_003608443.1|3	2.26693e-155	sp|Q6NLQ7|RIBA2_ARATH	9e-133	Monofunctional riboflavin biosynthesis protein RIBA 2, chloroplastic OS=Arabidopsis thaliana GN=RIBA2 PE=1 SV=1	KOG1284	4e-133	Bifunctional GTP cyclohydrolase II/3,4-dihydroxy-2butanone-4-phosphate synthase	ko00740	Riboflavin metabolism	1	K14652	ribBA	3,4-dihydroxy 2-butanone 4-phosphate synthase / GTP cyclohydrolase II	GO:0009507;GO:0008686;GO:0005525;GO:0016787;GO:0046872;GO:0009231	chloroplast|3,4-dihydroxy-2-butanone-4-phosphate synthase activity|GTP binding|hydrolase activity|metal ion binding|riboflavin biosynthetic process
CL35393Contig1	0	69.3565	Inf	0.000180599	0.0559547	Up	0	67.6569	Inf	0.000748412	0.357197	Up	1222	gi|743889849|ref|XP_011038873.1|PREDICTED: uncharacterized protein LOC105135610 isoform X2 [Populus euphratica]	1.39753e-29	-	-	-	-	-	-	-	-	-	-	-	-	-	-
CL35584Contig1	424.53	73.4261	-2.5315	4.69883e-06	0.00291166	Down	425.82	124.292	-1.77652	0.00194677	0.660822	Down	777	-	-	-	-	-	-	-	-	-	-	-	-	-	-	-	-
CL35683Contig1	5.94281	67.1542	3.49826	0.0239548	1	Up	5.95914	79.1111	3.7307	0.0201457	1	Up	735	-	-	-	-	-	-	-	-	-	-	-	-	-	-	-	-
CL35900Contig1	0	54.5429	Inf	0.00122444	0.228504	Up	0	62.2835	Inf	0.00134099	0.525358	Up	259	-	-	-	-	-	-	-	-	-	-	-	-	-	-	-	-
CL36190Contig2	427.038	0	-	0.0384266	1	Down	428.473	0	-	0.0380818	1	Down	708	gi|552913379|gb|ERZ98665.1|hypothetical protein GLOINDRAFT_10303 [Rhizophagus irregularis DAOM 181602] &gt;gi|595439674|gb|EXX52943.1| hypothetical protein RirG_248550 [Rhizophagus irregularis DAOM 197198w]	1.50514e-64	-	-	-	-	-	-	-	-	-	-	-	-	-	-
CL361Contig4	19920.2	29323.6	0.557826	0.000591374	0.134266	Up	19981.7	32014.7	0.680058	0.00112882	0.464831	Up	2707	gi|848904688|ref|XP_012851935.1|PREDICTED: uncharacterized protein LOC105971628 [Erythranthe guttata] &gt;gi|604306109|gb|EYU25166.1| hypothetical protein MIMGU_mgv1a014071mg [Erythranthe guttata]	8.33635e-81	-	-	-	-	-	-	-	-	-	-	-	-	-	-
CL3651Contig1	2475.82	1540.33	-0.684667	0.00369043	0.476307	Down	2483.42	1491.55	-0.735515	0.00894436	1	Down	3438	gi|747041540|ref|XP_011073556.1|PREDICTED: 6-phosphogluconate dehydrogenase	0	sp|Q9FFR3|6PGD2_ARATH	0	6-phosphogluconate dehydrogenase, decarboxylating 2, chloroplastic OS=Arabidopsis thaliana GN=At5g41670 PE=1 SV=1	KOG2653	0	6-phosphogluconate dehydrogenase	ko00030;ko00480;ko01200	Pentose phosphate pathway|Glutathione metabolism|Carbon metabolism	3	K00033	PGD, gnd, gntZ	6-phosphogluconate dehydrogenase	GO:0009507;GO:0009570;GO:0005829;GO:0005739;GO:0009506;GO:0050661;GO:0004616;GO:0019521;GO:0006098;GO:0046686;GO:0009750;GO:0009749;GO:0009744	chloroplast|chloroplast stroma|cytosol|mitochondrion|plasmodesma|NADP binding|phosphogluconate dehydrogenase (decarboxylating) activity|D-gluconate metabolic process|pentose-phosphate shunt|response to cadmium ion|response to fructose|response to glucose|response to sucrose
CL36598Contig1	102.016	5.4987	-4.21356	0.00128422	0.236123	Down	102.328	2.77987	-5.20204	0.000778497	0.367086	Down	685	-	-	-	-	-	-	-	-	-	-	-	-	-	-	-	-
CL36660Contig1	445.329	157.175	-1.5025	0.039759	1	Down	446.692	190.621	-1.22857	0.0403263	1	Down	228	-	-	-	-	-	-	-	-	-	-	-	-	-	-	-	-
CL36940Contig1	583.042	329.993	-0.821164	0.0425732	1	Down	584.834	256.537	-1.18886	0.0120685	1	Down	4335	gi|604331767|gb|EYU36625.1|hypothetical protein MIMGU_mgv1a0200001mg	1.46421e-174	sp|Q8TEQ8|PIGO_HUMAN	7e-66	GPI ethanolamine phosphate transferase 3 OS=Homo sapiens GN=PIGO PE=1 SV=3	KOG2126	2e-122	Glycosylphosphatidylinositol anchor synthesis protein	ko00563	Glycosylphosphatidylinositol(GPI)-anchor biosynthesis	1	K05288	PIGO	phosphatidylinositol glycan, class O	GO:0005789;GO:0016021;GO:0016020;GO:0051377;GO:0006501;GO:0044267;GO:0006506;GO:0043687;GO:0016254	endoplasmic reticulum membrane|integral component of membrane|membrane|mannose-ethanolamine phosphotransferase activity|C-terminal protein lipidation|cellular protein metabolic process|GPI anchor biosynthetic process|post-translational protein modification|preassembly of GPI anchor in ER membrane
CL37022Contig1	0	67.9748	Inf	0.0148399	1	Up	0	68.051	Inf	0.00071543	0.346963	Up	260	-	-	-	-	-	-	-	-	-	-	-	-	-	-	-	-
CL37043Contig1	0	31.3748	Inf	0.0499044	1	Up	0	29.9191	Inf	0.04729	1	Up	540	-	-	-	-	-	-	-	-	-	-	-	-	-	-	-	-
CL3716Contig3	435.016	34.3704	-3.66183	0.00124997	0.231344	Down	436.296	115.726	-1.91459	0.037067	1	Down	2091	gi|698544874|ref|XP_009767205.1|PREDICTED: probable glutathione S-transferase [Nicotiana sylvestris] &gt;gi|416649|sp|Q03662.1|GSTX1_TOBAC RecName: Full=Probable glutathione S-transferase; AltName: Full=Auxin-induced protein PGNT1/PCNT110 [Nicotiana tabacum] &gt;gi|19789|emb|CAA39709.1| auxin-induced protein [Nicotiana tabacum] &gt;gi|19795|emb|CAA39705.1| auxin-induced protein [Nicotiana tabacum]	8.73431e-45	sp|Q03662|GSTX1_TOBAC	5e-46	Probable glutathione S-transferase OS=Nicotiana tabacum PE=2 SV=1	KOG0406	5e-36	Glutathione S-transferase	ko00480;ko00980;ko00982	Glutathione metabolism|Metabolism of xenobiotics by cytochrome P450|Drug metabolism - cytochrome P450	3	K00799	GST, gst	glutathione S-transferase	GO:0004364;GO:0009734	glutathione transferase activity|auxin-activated signaling pathway
CL3752Contig2	269.899	1.86368	-7.17812	3.8727e-05	0.0167059	Down	270.688	13.23	-4.35475	0.00206524	0.684533	Down	6390	gi|747058403|ref|XP_011075539.1|PREDICTED: LOW QUALITY PROTEIN: ARF guanine-nucleotide exchange factor GNOM [Sesamum indicum]	0	sp|Q42510|GNOM_ARATH	0	ARF guanine-nucleotide exchange factor GNOM OS=Arabidopsis thaliana GN=GN PE=1 SV=1	KOG0928	0	Pattern-formation protein/guanine nucleotide exchange factor	ko04144	Endocytosis	1	K18443	GBF1	golgi-specific brefeldin A-resistance guanine nucleotide exchange factor 1	GO:0005829;GO:0005768;GO:0010008;GO:0005886;GO:0005802;GO:0005086;GO:0042802;GO:0042803;GO:0010540;GO:0007155;GO:0071555;GO:0000911;GO:0009793;GO:0009880;GO:0006897;GO:0032509;GO:0001736;GO:0010274;GO:0010311;GO:0009942;GO:0010087;GO:0043547;GO:0015031;GO:0032012;GO:0048209;GO:0048765;GO:0009826;GO:0016192	cytosol|endosome|endosome membrane|plasma membrane|trans-Golgi network|ARF guanyl-nucleotide exchange factor activity|identical protein binding|protein homodimerization activity|basipetal auxin transport|cell adhesion|cell wall organization|cytokinesis by cell plate formation|embryo development ending in seed dormancy|embryonic pattern specification|endocytosis|endosome transport via multivesicul…
CL37767Contig1	361.43	166.775	-1.11582	0.0295231	1	Down	362.533	135.766	-1.417	0.0171497	1	Down	2506	gi|848898209|ref|XP_012849213.1|PREDICTED: putative MO25-like protein At5g47540 [Erythranthe guttata] &gt;gi|604314984|gb|EYU27690.1| hypothetical protein MIMGU_mgv1a009011mg [Erythranthe guttata]	1.64963e-120	sp|Q9FGK3|MO25N_ARATH	4e-105	Putative MO25-like protein At5g47540 OS=Arabidopsis thaliana GN=At5g47540 PE=2 SV=1	KOG1566	4e-104	Conserved protein Mo25	ko04150;ko04152	mTOR signaling pathway|AMPK signaling pathway	2	K08272	CAB39, MO25	calcium binding protein 39	-	-
CL3808Contig2	1899.71	744.999	-1.35047	5.41831e-07	0.000471091	Down	1905.55	987.703	-0.948061	0.00293723	0.851037	Down	1769	gi|747087900|ref|XP_011091509.1|PREDICTED: protein phosphatase 2C 37-like [Sesamum indicum]	1.05813e-111	sp|P49598|P2C37_ARATH	6e-88	Protein phosphatase 2C 37 OS=Arabidopsis thaliana GN=PP2CA PE=1 SV=1	KOG0698	2e-88	Serine/threonine protein phosphatase	ko04075	Plant hormone signal transduction	1	K14497	PP2C	protein phosphatase 2C	GO:0005829;GO:0005634;GO:0046872;GO:0004721;GO:0019901;GO:0004722;GO:0009738;GO:0009788;GO:0010360;GO:0010119;GO:0009737;GO:0009409;GO:0009414	cytosol|nucleus|metal ion binding|phosphoprotein phosphatase activity|protein kinase binding|protein serine/threonine phosphatase activity|abscisic acid-activated signaling pathway|negative regulation of abscisic acid-activated signaling pathway|negative regulation of anion channel activity|regulation of stomatal movement|response to abscisic acid|response to cold|response to water deprivation
CL38309Contig1	2044.07	1323.42	-0.627179	0.0110515	0.922259	Down	2050.35	1317.53	-0.638037	0.0294202	1	Down	3159	gi|747101663|ref|XP_011098969.1|PREDICTED: alpha-mannosidase [Sesamum indicum]	0	sp|C0HJB3|MANA_CANEN	0	-	KOG1959	0	Glycosyl hydrolase, family 38 - alpha-mannosidase	ko00511	Other glycan degradation	1	K01191	E3.2.1.24	alpha-mannosidase	GO:0000326;GO:0004559;GO:0030246;GO:0008270;GO:0006013	protein storage vacuole|alpha-mannosidase activity|carbohydrate binding|zinc ion binding|mannose metabolic process
CL38451Contig1	48.6151	0	-	0.0150401	1	Down	48.7534	0	-	0.014772	1	Down	352	-	-	-	-	-	-	-	-	-	-	-	-	-	-	-	-
CL38464Contig1	0	35.5094	Inf	0.0141318	1	Up	0	72.9612	Inf	0.000566234	0.287196	Up	237	-	-	-	-	-	-	-	-	-	-	-	-	-	-	-	-
CL384Contig4	33.9644	127.23	1.90535	0.0440933	1	Up	34.0639	140.399	2.04321	0.043987	1	Up	4303	gi|747076825|ref|XP_011085498.1|PREDICTED: uncharacterized protein LOC105167458 [Sesamum indicum]	2.25419e-81	-	-	-	-	-	-	-	-	-	-	-	-	-	-
CL3867Contig3	3493.34	2516.31	-0.473299	0.0251634	1	Down	3504.04	2445.06	-0.519149	0.0446057	1	Down	1668	gi|747078741|ref|XP_011086544.1|PREDICTED: spermidine synthase [Sesamum indicum]	3.103e-153	sp|Q96556|SPD1_DATST	1e-147	Spermidine synthase 1 OS=Datura stramonium PE=2 SV=1	KOG1562	4e-87	Spermidine synthase	ko00270;ko00330;ko00410;ko00480	Cysteine and methionine metabolism|Arginine and proline metabolism|beta-Alanine metabolism|Glutathione metabolism	4	K00797	speE, SRM	spermidine synthase	GO:0004766;GO:0008295	spermidine synthase activity|spermidine biosynthetic process
CL38684Contig1	0	45.002	Inf	0.00712636	0.718129	Up	0	29.6735	Inf	0.0488729	1	Up	264	-	-	-	-	-	-	-	-	-	-	-	-	-	-	-	-
CL38873Contig1	31.8591	0	#NAME?	0.0205548	1	Down	31.9598	0	-	0.0349584	1	Down	236	-	-	-	-	-	-	-	-	-	-	-	-	-	-	-	-
CL39073Contig1	0	37.9202	Inf	0.0102378	0.881911	Up	0	45.7526	Inf	0.0191376	1	Up	447	-	-	-	-	-	-	-	-	-	-	-	-	-	-	-	-
CL390Contig1	791.823	1562.06	0.980197	0.000438226	0.107436	Up	794.211	1669.41	1.07175	0.000916781	0.398065	Up	1597	gi|747042208|ref|XP_011077234.1|PREDICTED: AP2/ERF and B3 domain-containing transcription factor RAV1-like [Sesamum indicum]	1.57609e-162	sp|Q9ZWM9|RAV1_ARATH	7e-127	AP2/ERF and B3 domain-containing transcription factor RAV1 OS=Arabidopsis thaliana GN=RAV1 PE=1 SV=1										GO:0005634;GO:0003677;GO:0003700;GO:0009873;GO:0048527;GO:0048366;GO:0009910;GO:0045892;GO:0009741;GO:0006351	nucleus|DNA binding|transcription factor activity, sequence-specific DNA binding|ethylene-activated signaling pathway|lateral root development|leaf development|negative regulation of flower development|negative regulation of transcription, DNA-templated|response to brassinosteroid|transcription, DNA-templated
CL39119Contig1	41.3092	0	#NAME?	0.0183149	1	Down	41.4441	0	-	0.0180619	1	Down	1133	-	-	-	-	-	-	-	-	-	-	-	-	-	-	-	-
CL3916Contig1	7686.77	5641.48	-0.446304	0.0143021	1	Down	7710.23	5483.74	-0.491612	0.0314151	1	Down	2816	gi|747054088|ref|XP_011073234.1|PREDICTED: probable serine incorporator [Sesamum indicum] &gt;gi|747054090|ref|XP_011073235.1| PREDICTED: probable serine incorporator [Sesamum indicum] &gt;gi|747054092|ref|XP_011073236.1| PREDICTED: probable serine incorporator [Sesamum indicum]	0	sp|Q84L33|RD23B_ARATH	2e-111	Ubiquitin receptor RAD23b OS=Arabidopsis thaliana GN=RAD23B PE=1 SV=3	KOG2592	0	Tumor differentially expressed (TDE) protein	-	-	-	-	-	-	GO:0005737;GO:0005634;GO:0003684;GO:0031593;GO:0070628;GO:0006289;GO:0043161	cytoplasm|nucleus|damaged DNA binding|polyubiquitin binding|proteasome binding|nucleotide-excision repair|proteasome-mediated ubiquitin-dependent protein catabolic process
CL3932Contig2	1160.6	620.843	-0.902566	0.00282484	0.401048	Down	1164.14	575.915	-1.01534	0.00438331	1	Down	3827	gi|747063719|ref|XP_011078419.1|PREDICTED: putative chloride channel-like protein CLC-g [Sesamum indicum]	0	sp|P60300|CLCG_ARATH	0	Putative chloride channel-like protein CLC-g OS=Arabidopsis thaliana GN=CBSCLC6 PE=3 SV=2	KOG0474	0	Cl- channel CLC-7 and related proteins (CLC superfamily)	-	-	-	-	-	-	GO:0034707;GO:0005247	chloride channel complex|voltage-gated chloride channel activity
CL39333Contig1	6282.12	3637.89	-0.788148	3.5515e-05	0.0155008	Down	6301.19	4105.48	-0.618075	0.00815167	1	Down	402	gi|590684272|ref|XP_007041804.1|Plasma membrane intrinsic protein 2	6.78063e-20	sp|P42767|PIP1_ATRCA	9e-21	Aquaporin PIP-type OS=Atriplex canescens PE=2 SV=1	KOG0223	8e-21	Aquaporin (major intrinsic protein family)	-	-	-	-	-	-	GO:0016021;GO:0005215	integral component of membrane|transporter activity
CL39336Contig1	905.248	0	-	0.0249176	1	Down	908.287	0	-	0.0246821	1	Down	1234	gi|595482665|gb|EXX70252.1|hypothetical protein RirG_089010 [Rhizophagus irregularis DAOM 197198w]	2.95952e-86	-	-	-	-	-	-	-	-	-	-	-	-	-	-
CL39382Contig1	167.838	47.5974	-1.81812	0.040921	1	Down	168.366	47.6356	-1.82149	0.0424881	1	Down	404	-	-	-	-	-	-	-	-	-	-	-	-	-	-	-	-
CL39548Contig1	87.4886	0	-	2.58699e-05	0.0120395	Down	87.7671	2.34624	-5.22525	0.00196812	0.663057	Down	651	gi|747046976|ref|XP_011101954.1|PREDICTED: receptor-like cytosolic serine/threonine-protein kinase RBK1 [Sesamum indicum] &gt;gi|747046978|ref|XP_011101958.1| PREDICTED: receptor-like cytosolic serine/threonine-protein kinase RBK1 [Sesamum indicum]	7.83004e-50	sp|Q9CAL8|PEK13_ARATH	4e-20	Proline-rich receptor-like protein kinase PERK13 OS=Arabidopsis thaliana GN=PERK13 PE=2 SV=1	KOG1187	5e-24	Serine/threonine protein kinase	ko04064	NF-kappa B signaling pathway	1	K04730	IRAK1	interleukin-1 receptor-associated kinase 1	-	-
CL3981Contig1	2153.77	531.857	-2.01775	1.72586e-13	5.2316e-10	Down	2160.34	677.912	-1.67209	7.93347e-08	0.000190836	Down	3366	gi|747056754|ref|XP_011074650.1|PREDICTED: uncharacterized protein LOC105159329 isoform X1 [Sesamum indicum]	9.76663e-129	-	-	-	KOG4636	3e-111	Uncharacterized conserved protein with TLDc domain	-	-	-	-	-	-	-	-
CL3981Contig2	490.894	69.6477	-2.81726	0.00332548	0.442726	Down	492.342	112.982	-2.12356	0.0126896	1	Down	2450	gi|747056756|ref|XP_011074651.1|PREDICTED: uncharacterized protein LOC105159329 isoform X2 [Sesamum indicum]	2.34406e-114	-	-	-	KOG4636	1e-99	Uncharacterized conserved protein with TLDc domain	-	-	-	-	-	-	-	-
CL3981Contig4	2463.37	464.969	-2.40543	4.62153e-16	1.91978e-12	Down	2470.81	600.981	-2.03959	3.77089e-11	1.97189e-07	Down	3482	gi|747056756|ref|XP_011074651.1|PREDICTED: uncharacterized protein LOC105159329 isoform X2 [Sesamum indicum]	2.14035e-111	-	-	-	KOG4636	3e-97	Uncharacterized conserved protein with TLDc domain	-	-	-	-	-	-	-	-
CL39850Contig1	251.162	2.93406	-6.41958	1.82583e-09	2.69449e-06	Down	251.908	12.3034	-4.35577	1.70792e-06	0.00256772	Down	264	gi|392514871|gb|AFM77829.1|high affinity phosphate tranporter [Salvia miltiorrhiza]	3.25076e-13	sp|Q96303|PHT14_ARATH	2e-13	Inorganic phosphate transporter 1-4 OS=Arabidopsis thaliana GN=PHT1-4 PE=1 SV=1	KOG0252	5e-14	Inorganic phosphate transporter	-	-	-	-	-	-	GO:0005794;GO:0005887;GO:0016020;GO:0005634;GO:0005886;GO:0009506;GO:0005773;GO:0005315;GO:0015114;GO:0015293;GO:0035435;GO:0006817;GO:0009737;GO:0055085	Golgi apparatus|integral component of plasma membrane|membrane|nucleus|plasma membrane|plasmodesma|vacuole|inorganic phosphate transmembrane transporter activity|phosphate ion transmembrane transporter activity|symporter activity|phosphate ion transmembrane transport|phosphate ion transport|response to abscisic acid|transmembrane transport
CL39973Contig1	1187.92	485.698	-1.29031	4.48428e-05	0.0185413	Down	1191.5	524.271	-1.1844	0.00096514	0.414573	Down	1485	gi|747048568|ref|XP_011070298.1|PREDICTED: uncharacterized membrane protein At4g09580 [Sesamum indicum] &gt;gi|747048570|ref|XP_011070299.1| PREDICTED: uncharacterized membrane protein At4g09580 [Sesamum indicum] &gt;gi|747048572|ref|XP_011070300.1| PREDICTED: uncharacterized membrane protein At4g09580 [Sesamum indicum]	1.87246e-120	sp|Q8L586|Y4958_ARATH	1e-83	Uncharacterized membrane protein At4g09580 OS=Arabidopsis thaliana GN=At4g09580 PE=1 SV=1	KOG3140	8e-107	Predicted membrane protein	-	-	-	-	-	-	GO:0005783;GO:0005789;GO:0016021	endoplasmic reticulum|endoplasmic reticulum membrane|integral component of membrane
CL39Contig17	1039.6	2037.9	0.971061	0.00248563	0.373705	Up	1042.8	1716.31	0.71885	0.0190745	1	Up	3965	gi|604342632|gb|EYU41656.1|hypothetical protein MIMGU_mgv1a026579mg [Erythranthe guttata]	0	sp|Q9FG65|C81D1_ARATH	2e-130	Cytochrome P450 81D1 OS=Arabidopsis thaliana GN=CYP81D1 PE=2 SV=1	KOG0156	5e-131	Cytochrome P450 CYP2 subfamily	-	-	-	-	-	-	GO:0016021;GO:0016020;GO:0020037;GO:0005506;GO:0016709;GO:0098542;GO:0042343;GO:0044550	integral component of membrane|membrane|heme binding|iron ion binding|oxidoreductase activity, acting on paired donors, with incorporation or reduction of molecular oxygen, NAD(P)H as one donor, and incorporation of one atom of oxygen|defense response to other organism|indole glucosinolate metabolic process|secondary metabolite biosynthetic process
CL3Contig110	488.581	34.8251	-3.8104	3.08397e-09	4.2182e-06	Down	490.044	73.8069	-2.73108	3.55201e-06	0.00463146	Down	2384	gi|747053496|ref|XP_011072912.1|PREDICTED: L-Ala-D/L-amino acid epimerase isoform X1 [Sesamum indicum]	0	sp|B9I2J6|AXEP_POPTR	0	-	-	-	-	-	-	-	-	-	-	GO:0000287;GO:0016854;GO:0006518	magnesium ion binding|racemase and epimerase activity|peptide metabolic process
CL400Contig4	185.71	471.326	1.34367	0.00465155	0.546291	Up	186.26	438.322	1.23468	0.023415	1	Up	2652	gi|747094180|ref|XP_011094923.1|PREDICTED: BEL1-like homeodomain protein 9 isoform X1 [Sesamum indicum]	1.30289e-157	sp|Q9LZM8|BLH9_ARATH	1e-63	BEL1-like homeodomain protein 9 OS=Arabidopsis thaliana GN=BLH9 PE=1 SV=1	KOG0773	3e-64	Transcription factor MEIS1 and related HOX domain proteins	-	-	-	-	-	-	GO:0005829;GO:0005634;GO:0043565;GO:0003700;GO:0048457;GO:0010154;GO:0080006;GO:0010076;GO:0010077;GO:0045892;GO:0048645;GO:0007389;GO:0010223;GO:0048367;GO:0006351;GO:0010228;GO:0010051;GO:0010089	cytosol|nucleus|sequence-specific DNA binding|transcription factor activity, sequence-specific DNA binding|floral whorl morphogenesis|fruit development|internode patterning|maintenance of floral meristem identity|maintenance of inflorescence meristem identity|negative regulation of transcription, DNA-templated|organ formation|pattern specification process|secondary shoot formation|shoot system de…
CL4017Contig1	6004.09	3163.7	-0.924332	1.8942e-06	0.00137064	Down	6022.35	3291.95	-0.871387	0.000263585	0.16598	Down	1562	gi|747051824|ref|XP_011072007.1|PREDICTED: BTB/POZ and TAZ domain-containing protein 1 [Sesamum indicum]	0	sp|Q9FMK7|BT1_ARATH	2e-116	BTB/POZ and TAZ domain-containing protein 1 OS=Arabidopsis thaliana GN=BT1 PE=1 SV=1	KOG1778	4e-117	CREB binding protein/P300 and related TAZ Zn-finger proteins	-	-	-	-	-	-	-	-
CL40203Contig1	1873.14	609.472	-1.61983	5.41946e-09	6.57416e-06	Down	1878.89	602.055	-1.64191	4.38912e-07	0.000879821	Down	1934	gi|567875035|ref|XP_006430107.1|hypothetical protein CICLE_v10011702mg [Citrus clementina] &gt;gi|557532164|gb|ESR43347.1| hypothetical protein CICLE_v10011702mg [Citrus clementina]	4.19104e-88	sp|Q5ZJX5|TLDC1_CHICK	8e-23	TLD domain-containing protein 1 OS=Gallus gallus GN=TLDC1 PE=2 SV=1	KOG2557	5e-87	Uncharacterized conserved protein, contains TLDc domain	-	-	-	-	-	-	-	-
CL4028Contig2	2092.56	1044.15	-1.00295	7.97598e-05	0.0295672	Down	2098.98	983.876	-1.09314	0.000292725	0.180548	Down	4461	gi|747096733|ref|XP_011096300.1|PREDICTED: pentatricopeptide repeat-containing protein At2g20710	9.81086e-60	sp|Q9SKU6|PP166_ARATH	1e-24	Pentatricopeptide repeat-containing protein At2g20710, mitochondrial OS=Arabidopsis thaliana GN=At2g20710 PE=2 SV=1	KOG4197	3e-25	FOG: PPR repeat	-	-	-	-	-	-	-	-
CL40384Contig1	455.224	0	-	0.0343527	1	Down	456.751	0	-	0.0340375	1	Down	1645	gi|552940318|gb|ESA23341.1|hypothetical protein GLOINDRAFT_107420 [Rhizophagus irregularis DAOM 181602]	0	sp|Q9UVC3|CP51_CUNEL	1e-21	Lanosterol 14-alpha demethylase OS=Cunninghamella elegans GN=CYP51 PE=3 SV=1	KOG0684	4e-19	Cytochrome P450	ko00905	Brassinosteroid biosynthesis	1	K09587	CYP90B1, DWF4	steroid 22-alpha-hydroxylase	GO:0016020;GO:0020037;GO:0005506;GO:0008398;GO:0016126	membrane|heme binding|iron ion binding|sterol 14-demethylase activity|sterol biosynthetic process
CL40445Contig1	219.586	0	-	0.0290593	1	Down	220.317	0	-	0.028766	1	Down	893	gi|595436333|gb|EXX50892.1|Vma3p [Rhizophagus irregularis DAOM 197198w]	4.6132e-68	sp|P31413|VATL_NEUCR	4e-46	V-type proton ATPase 16 kDa proteolipid subunit OS=Neurospora crassa (strain ATCC 24698 / 74-OR23-1A / CBS 708.71 / DSM 1257 / FGSC 987) GN=vma-3 PE=2 SV=1	KOG0232	3e-43	Vacuolar H+-ATPase V0 sector, subunits c/c'	ko04142;ko04145;ko00190	Lysosome|Phagosome|Oxidative phosphorylation	3	K02155	ATPeV0C, ATP6L	V-type H+-transporting ATPase 16kDa proteolipid subunit	GO:0005783;GO:0016021;GO:0033179;GO:0005774;GO:0015078;GO:0015991;GO:0006897;GO:0007035	endoplasmic reticulum|integral component of membrane|proton-transporting V-type ATPase, V0 domain|vacuolar membrane|hydrogen ion transmembrane transporter activity|ATP hydrolysis coupled proton transport|endocytosis|vacuolar acidification
CL4071Contig2	3.01265	99.1482	5.04048	0.000388041	0.0986648	Up	3.02126	67.7344	4.48667	0.0152586	1	Up	1119	-	-	-	-	-	-	-	-	-	-	-	-	-	-	-	-
CL4090Contig4	2952.39	1619.72	-0.866142	0.00100999	0.197694	Down	2961.53	1877.52	-0.657512	0.0154604	1	Down	3921	gi|747049452|ref|XP_011070773.1|PREDICTED: uncharacterized protein LOC105156360 [Sesamum indicum]	1.69921e-101	-	-	-	-	-	-	-	-	-	-	-	-	-	-
CL41095Contig1	321.4	44.2086	-2.86197	1.23867e-05	0.00649191	Down	322.378	90.9133	-1.82619	0.00508386	1	Down	841	gi|848870066|ref|XP_012835647.1|PREDICTED: MYB-like transcription factor ETC3 [Erythranthe guttata] &gt;gi|604334837|gb|EYU38903.1| hypothetical protein MIMGU_mgv1a018133mg [Erythranthe guttata]	4.61076e-26	sp|O22059|CPC_ARATH	1e-22	Transcription factor CPC OS=Arabidopsis thaliana GN=CPC PE=1 SV=1	KOG0048	1e-09	Transcription factor, Myb superfamily	-	-	-	-	-	-	GO:0005634;GO:0003677;GO:0003700;GO:0009913;GO:0007275;GO:0010063;GO:0009753;GO:0009751;GO:0006351	nucleus|DNA binding|transcription factor activity, sequence-specific DNA binding|epidermal cell differentiation|multicellular organismal development|positive regulation of trichoblast fate specification|response to jasmonic acid|response to salicylic acid|transcription, DNA-templated
CL4120Contig2	3369.08	2050.84	-0.716141	0.0048422	0.563958	Down	3379.45	2309.33	-0.549316	0.0355727	1	Down	1273	gi|747101296|ref|XP_011098774.1|PREDICTED: probable calcium-binding protein CML45 [Sesamum indicum]	1.66377e-51	sp|Q93Z27|CML45_ARATH	3e-29	Probable calcium-binding protein CML45 OS=Arabidopsis thaliana GN=CML45 PE=1 SV=1	KOG0027	1e-29	Calmodulin and related proteins (EF-Hand superfamily)	-	-	-	K02183	CALM	calmodulin	GO:0005509	calcium ion binding
CL41602Contig1	115.759	14.2393	-3.02318	0.00553772	0.610717	Down	116.1	17.3404	-2.74316	0.0194307	1	Down	487	-	-	-	-	-	-	-	-	-	-	-	-	-	-	-	-
CL41746Contig1	225.116	0	-	0.0328562	1	Down	225.866	0	-	0.0325348	1	Down	609	gi|552936011|gb|ESA19324.1|hypothetical protein GLOINDRAFT_344171 [Rhizophagus irregularis DAOM 181602]	1.62691e-06	-	-	-	-	-	-	-	-	-	-	-	-	-	-
CL4187Contig1	1941.52	319.645	-2.60265	1.90331e-18	1.12354e-14	Down	1947.42	426.83	-2.18983	5.6572e-11	2.52003e-07	Down	1240	gi|747059492|ref|XP_011076131.1|PREDICTED: WW domain-containing protein C11B10.08 [Sesamum indicum]	1.13141e-70	-	-	-	-	-	-	-	-	-	-	-	-	-	-
CL419Contig5	2840.93	1671.71	-0.765038	0.000734562	0.156928	Down	2849.58	1802.82	-0.660498	0.0140457	1	Down	2990	gi|747046831|ref|XP_011101473.1|PREDICTED: serine decarboxylase-like [Sesamum indicum] &gt;gi|747046833|ref|XP_011101480.1| PREDICTED: serine decarboxylase-like [Sesamum indicum]	0	sp|Q9MA74|SDC1_ARATH	0	-	KOG0629	0	Glutamate decarboxylase and related proteins	ko00340	Histidine metabolism	1	K01590	hdc, HDC	histidine decarboxylase	GO:0005829;GO:0005886;GO:0016831;GO:0030170;GO:0019752;GO:0006580	cytosol|plasma membrane|carboxy-lyase activity|pyridoxal phosphate binding|carboxylic acid metabolic process|ethanolamine metabolic process
CL419Contig6	3221.06	1760.4	-0.871628	7.97987e-05	0.0295672	Down	3230.87	1982.28	-0.704763	0.00729454	1	Down	3479	gi|747046831|ref|XP_011101473.1|PREDICTED: serine decarboxylase-like [Sesamum indicum] &gt;gi|747046833|ref|XP_011101480.1| PREDICTED: serine decarboxylase-like [Sesamum indicum]	0	sp|Q9MA74|SDC1_ARATH	0	-	KOG0629	0	Glutamate decarboxylase and related proteins	ko00340	Histidine metabolism	1	K01590	hdc, HDC	histidine decarboxylase	GO:0005829;GO:0005886;GO:0016831;GO:0030170;GO:0019752;GO:0006580	cytosol|plasma membrane|carboxy-lyase activity|pyridoxal phosphate binding|carboxylic acid metabolic process|ethanolamine metabolic process
CL4206Contig1	248.314	77.3003	-1.68362	0.0102831	0.883391	Down	249.057	80.905	-1.62218	0.0240237	1	Down	5231	gi|747047628|ref|XP_011069792.1|PREDICTED: uncharacterized protein LOC105155596 [Sesamum indicum]	0	sp|Q8LPQ9|FPA_ARATH	5e-07	Flowering time control protein FPA OS=Arabidopsis thaliana GN=FPA PE=2 SV=2	KOG0118	3e-07	FOG: RRM domain	-	-	-	-	-	-	GO:0000785;GO:0005634;GO:0003676;GO:0000166;GO:0003723;GO:0030154;GO:0031048;GO:0009553;GO:0009908;GO:0006378;GO:0000398;GO:0009911;GO:0006351;GO:0010228	chromatin|nucleus|nucleic acid binding|nucleotide binding|RNA binding|cell differentiation|chromatin silencing by small RNA|embryo sac development|flower development|mRNA polyadenylation|mRNA splicing, via spliceosome|positive regulation of flower development|transcription, DNA-templated|vegetative to reproductive phase transition of meristem
CL4207Contig6	179.6	21.8172	-3.04125	0.00189519	0.308506	Down	180.167	46.5407	-1.95277	0.0270602	1	Down	3039	gi|848881441|ref|XP_012841082.1|PREDICTED: autophagy-related protein 18b isoform X1 [Erythranthe guttata] &gt;gi|604328830|gb|EYU34312.1| hypothetical protein MIMGU_mgv1a008602mg [Erythranthe guttata]	6.63792e-65	sp|Q8H1Q8|AT18B_ARATH	2e-50	Autophagy-related protein 18b OS=Arabidopsis thaliana GN=ATG18B PE=2 SV=2	KOG2110	1e-36	Uncharacterized conserved protein, contains WD40 repeats	-	-	-	-	-	-	GO:0005829;GO:0019898;GO:0034045;GO:0005774;GO:0080025;GO:0032266;GO:0000045;GO:0006995;GO:0000422;GO:0044804;GO:0006497;GO:0034497;GO:0015031	cytosol|extrinsic component of membrane|pre-autophagosomal structure membrane|vacuolar membrane|phosphatidylinositol-3,5-bisphosphate binding|phosphatidylinositol-3-phosphate binding|autophagosome assembly|cellular response to nitrogen starvation|mitophagy|nucleophagy|protein lipidation|protein localization to pre-autophagosomal structure|protein transport
CL42129Contig1	113.736	271.186	1.2536	0.0348281	1	Up	114.09	359.801	1.65702	0.00652569	1	Up	837	-	-	-	-	-	-	-	-	-	-	-	-	-	-	-	-
CL42527Contig1	0	28.9984	Inf	0.0321289	1	Up	0	29.624	Inf	0.0490762	1	Up	432	-	-	-	-	-	-	-	-	-	-	-	-	-	-	-	-
CL4269Contig1	3378.33	1972.32	-0.776416	0.000372723	0.0965448	Down	3388.68	2028.58	-0.740251	0.00482052	1	Down	3180	gi|747093861|ref|XP_011094752.1|PREDICTED: two-component response regulator-like APRR3 [Sesamum indicum]	0	sp|Q93WK5|APRR7_ARATH	4e-126	Two-component response regulator-like APRR7 OS=Arabidopsis thaliana GN=APRR7 PE=1 SV=1	KOG1601	9e-120	GATA-4/5/6 transcription factors	-	-	-	-	-	-	GO:0005739;GO:0005634;GO:0003677;GO:0007623;GO:0045892;GO:0000160;GO:0010017;GO:0006355;GO:0006351	mitochondrion|nucleus|DNA binding|circadian rhythm|negative regulation of transcription, DNA-templated|phosphorelay signal transduction system|red or far-red light signaling pathway|regulation of transcription, DNA-templated|transcription, DNA-templated
CL42809Contig1	521.223	136.279	-1.93534	4.59348e-05	0.0188028	Down	522.8	203.353	-1.36227	0.00658033	1	Down	845	gi|657294327|gb|AID51418.1|ethylene response factor 13 [Diospyros kaki]	1.64307e-36	sp|Q9C9I8|ERF20_ARATH	2e-25	Ethylene-responsive transcription factor ERF020 OS=Arabidopsis thaliana GN=ERF020 PE=2 SV=1	-	-	-	-	-	-	-	-	-	GO:0005634;GO:0003677;GO:0003700;GO:0009873;GO:0010200;GO:0006351	nucleus|DNA binding|transcription factor activity, sequence-specific DNA binding|ethylene-activated signaling pathway|response to chitin|transcription, DNA-templated
CL42814Contig1	264.946	29.826	-3.15105	7.08391e-05	0.0271166	Down	265.733	37.0964	-2.84063	0.000296685	0.182057	Down	260	-	-	-	-	-	-	-	-	-	-	-	-	-	-	-	-
CL42891Contig1	173.204	477.221	1.46219	0.00193386	0.312533	Up	173.734	464.187	1.41782	0.00781904	1	Up	2115	gi|747049408|ref|XP_011070749.1|PREDICTED: amino-acid permease BAT1 homolog isoform X1 [Sesamum indicum]	0	sp|Q9ZU50|BAT1_ARATH	0	Amino-acid permease BAT1 OS=Arabidopsis thaliana GN=BAT1 PE=2 SV=2	KOG1289	0	Amino acid transporters	-	-	-	-	-	-	GO:0005887;GO:0031966;GO:0005739;GO:0015297;GO:0015181;GO:0015185;GO:0015180;GO:0005313;GO:0015189;GO:1903826;GO:0015812;GO:0015808;GO:0089711;GO:1903401	integral component of plasma membrane|mitochondrial membrane|mitochondrion|antiporter activity|arginine transmembrane transporter activity|gamma-aminobutyric acid transmembrane transporter activity|L-alanine transmembrane transporter activity|L-glutamate transmembrane transporter activity|L-lysine transmembrane transporter activity|arginine transmembrane transport|gamma-aminobutyric acid transpor…
CL42933Contig1	0	45.3063	Inf	0.0230672	1	Up	0	65.6733	Inf	0.00091627	0.398065	Up	1321	-	-	-	-	-	-	-	-	-	-	-	-	-	-	-	-
CL43070Contig1	2.6824	68.7408	4.67957	0.0222065	1	Up	2.69141	74.4565	4.78996	0.022291	1	Up	798	gi|747087008|ref|XP_011091029.1|PREDICTED: pathogenesis-related protein STH-2-like [Sesamum indicum] &gt;gi|747087010|ref|XP_011091030.1| PREDICTED: pathogenesis-related protein STH-2-like [Sesamum indicum] &gt;gi|747087012|ref|XP_011091031.1| PREDICTED: pathogenesis-related protein STH-2-like [Sesamum indicum]	1.26593e-75	sp|P17642|PRS2_SOLTU	2e-44	Pathogenesis-related protein STH-2 OS=Solanum tuberosum GN=STH-2 PE=2 SV=1	-	-	-	-	-	-	-	-	-	GO:0006952;GO:0009607	defense response|response to biotic stimulus
CL43229Contig1	129.459	23.6536	-2.45236	0.0119658	0.966905	Down	129.86	18.4551	-2.81487	0.0121082	1	Down	490	-	-	-	-	-	-	-	-	-	-	-	-	-	-	-	-
CL4336Contig2	936.466	1441.51	0.622279	0.0247786	1	Up	939.335	1528.5	0.702403	0.0428248	1	Up	1732	gi|38679123|gb|AAR26386.1|putative acyltransferase [Salvia splendens]	0	sp|Q8W1W9|5MAT1_SALSN	9e-161	Malonyl-coenzyme:anthocyanin 5-O-glucoside-6'''-O-malonyltransferase OS=Salvia splendens GN=5MAT1 PE=1 SV=1	-	-	-	-	-	-	-	-	-	GO:0033810;GO:0009718;GO:0009698	anthocyanin 5-O-glucoside 6'''-O-malonyltransferase activity|anthocyanin-containing compound biosynthetic process|phenylpropanoid metabolic process
CL4341Contig1	2624.64	1220.63	-1.1045	3.87032e-06	0.00250917	Down	2632.69	1400.64	-0.910451	0.00161003	0.590375	Down	1841	gi|747081252|ref|XP_011087905.1|PREDICTED: protein EXORDIUM-like 2 [Sesamum indicum]	3.71445e-166	sp|Q9FE06|EXOL2_ARATH	3e-131	-	-	-	-	-	-	-	-	-	-	GO:0048046;GO:0005618;GO:0005829;GO:0005615;GO:0005794;GO:0009505;GO:0009506	apoplast|cell wall|cytosol|extracellular space|Golgi apparatus|plant-type cell wall|plasmodesma
CL43481Contig1	0.990468	48.7056	5.61983	0.011633	0.949587	Up	0.993191	44.638	5.49006	0.0325244	1	Up	583	-	-	-	-	-	-	-	-	-	-	-	-	-	-	-	-
CL43Contig18	2035.61	3175.1	0.641342	0.013808	1	Up	2041.94	3473.3	0.766367	0.00289929	0.844441	Up	4064	gi|747041508|ref|XP_011073368.1|PREDICTED: uncharacterized protein LOC105158339 [Sesamum indicum]	2.10472e-71	sp|Q6DST1|Y1465_ARATH	2e-15	-	-	-	-	-	-	-	-	-	-	GO:0016021	integral component of membrane
CL4435Contig1	967.419	109.87	-3.13835	5.27081e-15	1.90698e-11	Down	970.367	133.286	-2.86401	1.59854e-10	6.00815e-07	Down	1997	gi|747085016|ref|XP_011089944.1|PREDICTED: high affinity nitrate transporter 2.4-like [Sesamum indicum]	0	sp|O82811|NRT21_ARATH	0	High-affinity nitrate transporter 2.1 OS=Arabidopsis thaliana GN=NRT2.1 PE=1 SV=1	-	-	-	ko00910	Nitrogen metabolism	1	K02575	NRT, narK, nrtP, nasA	MFS transporter, NNP family, nitrate/nitrite transporter	GO:0016021;GO:0016020;GO:0005886;GO:0015112;GO:0048527;GO:0042128;GO:0015706;GO:0010167	integral component of membrane|membrane|plasma membrane|nitrate transmembrane transporter activity|lateral root development|nitrate assimilation|nitrate transport|response to nitrate
CL4435Contig2	2964.46	577.716	-2.35934	5.14268e-07	0.000450619	Down	2973.36	666.659	-2.15707	3.45743e-05	0.0315027	Down	1959	gi|747085016|ref|XP_011089944.1|PREDICTED: high affinity nitrate transporter 2.4-like [Sesamum indicum]	0	sp|P0DKH0|NRT22_ORYSJ	0	-	-	-	-	ko00910	Nitrogen metabolism	1	K02575	NRT, narK, nrtP, nasA	MFS transporter, NNP family, nitrate/nitrite transporter	GO:0016021;GO:0005886;GO:0042128;GO:0015706;GO:0055085	integral component of membrane|plasma membrane|nitrate assimilation|nitrate transport|transmembrane transport
CL44561Contig1	229.907	44.0583	-2.38357	0.00122122	0.228504	Down	230.615	35.3305	-2.7065	0.00127599	0.501528	Down	1164	gi|747081329|ref|XP_011087945.1|PREDICTED: MADS-box protein SVP-like isoform X1 [Sesamum indicum]	1.91969e-55	sp|Q9FVC1|SVP_ARATH	2e-33	MADS-box protein SVP OS=Arabidopsis thaliana GN=SVP PE=1 SV=1	KOG0014	4e-34	MADS box transcription factor	-	-	-	-	-	-	GO:0005634;GO:0003677;GO:0003700;GO:0000900;GO:0030154;GO:0048438;GO:0009910;GO:0045892;GO:0017148;GO:0009266;GO:0006351	nucleus|DNA binding|transcription factor activity, sequence-specific DNA binding|translation repressor activity, nucleic acid binding|cell differentiation|floral whorl development|negative regulation of flower development|negative regulation of transcription, DNA-templated|negative regulation of translation|response to temperature stimulus|transcription, DNA-templated
CL44661Contig1	100.2	0	-	2.7964e-06	0.00193604	Down	100.508	15.9208	-2.65833	0.0359603	1	Down	236	-	-	-	-	-	-	-	-	-	-	-	-	-	-	-	-
CL44929Contig1	217.815	47.8164	-2.18753	0.00325651	0.438913	Down	218.488	46.6478	-2.22767	0.00690555	1	Down	479	-	-	-	-	-	-	-	-	-	-	-	-	-	-	-	-
CL44Contig6	53.7319	0	-	0.00114128	0.218437	Down	53.8934	1.85325	-4.86198	0.0236249	1	Down	2229	gi|848901254|ref|XP_012850773.1|PREDICTED: methyltransferase-like protein 13 [Erythranthe guttata]	6.97512e-45	sp|Q91YR5|MET13_MOUSE	3e-13	Methyltransferase-like protein 13 OS=Mus musculus GN=Mettl13 PE=1 SV=1	KOG2352	3e-31	Predicted spermine/spermidine synthase	-	-	-	-	-	-	GO:0008168	methyltransferase activity
CL4511Contig2	359.326	651.009	0.857384	0.0259034	1	Up	360.415	743.7	1.04506	0.0136007	1	Up	2851	gi|747078920|ref|XP_011086639.1|PREDICTED: uncharacterized protein LOC105168308 [Sesamum indicum]	1.16943e-69	-	-	-	-	-	-	-	-	-	-	-	-	-	-
CL45273Contig1	30.4149	0	-	0.0244413	1	Down	30.508	0	-	0.0406524	1	Down	324	-	-	-	-	-	-	-	-	-	-	-	-	-	-	-	-
CL45376Contig1	0	34.9553	Inf	0.0149018	1	Up	0	60.4797	Inf	0.00163746	0.598607	Up	564	-	-	-	-	-	-	-	-	-	-	-	-	-	-	-	-
CL45554Contig1	89.2209	0	#NAME?	0.0498961	1	Down	89.5179	0	-	0.0494171	1	Down	630	-	-	-	-	-	-	-	-	-	-	-	-	-	-	-	-
CL4564Contig1	863.338	143.186	-2.59203	1.77018e-10	3.309e-07	Down	865.98	153.898	-2.49236	4.38827e-08	0.000117287	Down	2679	gi|747055187|ref|XP_011073830.1|PREDICTED: signal peptide peptidase-like 3 [Sesamum indicum]	0	sp|Q4V3B8|SIPL3_ARATH	8e-128	Signal peptide peptidase-like 3 OS=Arabidopsis thaliana GN=SPPL3 PE=2 SV=1	KOG2442	1e-128	Uncharacterized conserved protein, contains PA domain	-	-	-	-	-	-	GO:0005768;GO:0010008;GO:0016021;GO:0005774;GO:0004190	endosome|endosome membrane|integral component of membrane|vacuolar membrane|aspartic-type endopeptidase activity
CL46124Contig1	750.426	1370.69	0.869125	0.00221414	0.344907	Up	752.746	1526.85	1.02032	0.00172024	0.615768	Up	792	gi|645217782|ref|XP_008227291.1|PREDICTED: pleiotropic drug resistance protein 2-like isoform X2 [Prunus mume]	1.16561e-39	sp|Q2PCF1|PDR2_NICPL	1e-39	Pleiotropic drug resistance protein 2 OS=Nicotiana plumbaginifolia GN=PDR2 PE=1 SV=1	KOG0065	1e-32	Pleiotropic drug resistance proteins (PDR1-15), ABC superfamily	-	-	-	-	-	-	GO:0016021;GO:0005524;GO:0016887;GO:0006810	integral component of membrane|ATP binding|ATPase activity|transport
CL46227Contig2	435.621	0	-	0.0380488	1	Down	437.085	0	-	0.037707	1	Down	529	gi|552915961|gb|ESA01238.1|hypothetical protein GLOINDRAFT_7716 [Rhizophagus irregularis DAOM 181602]	1.02758e-10	-	-	-	-	-	-	-	-	-	-	-	-	-	-
CL46293Contig2	8.74894	67.9889	2.95812	0.0423503	1	Up	8.77562	125.614	3.83935	0.008678	1	Up	2632	gi|586939546|gb|AHJ90431.1|phytoene synthase [Pogostemon cablin]	3.65663e-127	sp|P37272|PSY_CAPAN	7e-93	Phytoene synthase, chloroplastic OS=Capsicum annuum GN=PSY1 PE=2 SV=1	KOG1459	2e-83	Squalene synthetase	ko00906	Carotenoid biosynthesis	1	K02291	crtB	phytoene synthase	GO:0009575;GO:0016767;GO:0016117	chromoplast stroma|geranylgeranyl-diphosphate geranylgeranyltransferase activity|carotenoid biosynthetic process
CL46321Contig1	74.7359	0	-	0.0495905	1	Down	74.9843	0	-	0.0491038	1	Down	477	-	-	-	-	-	-	-	-	-	-	-	-	-	-	-	-
CL46334Contig1	3.0539	48.8903	4.00083	0.0379947	1	Up	3.06295	58.0147	4.24343	0.0315744	1	Up	649	-	-	-	-	-	-	-	-	-	-	-	-	-	-	-	-
CL46381Contig1	126.073	0	-	0.0399356	1	Down	126.493	0	-	0.0395429	1	Down	1293	gi|552937937|gb|ESA21063.1|hypothetical protein GLOINDRAFT_123936 [Rhizophagus irregularis DAOM 181602]	1.52254e-144	-	-	-	-	-	-	-	-	-	-	-	-	-	-
CL4652Contig1	77.9156	1.37468	-5.82475	0.00068854	0.150537	Down	78.1468	1.38994	-5.8131	0.00195049	0.660822	Down	2652	gi|747084847|ref|XP_011089850.1|PREDICTED: DNA repair protein RAD51 homolog 2 isoform X2 [Sesamum indicum]	3.05897e-93	sp|Q9SK02|RA51B_ARATH	6e-75	DNA repair protein RAD51 homolog 2 OS=Arabidopsis thaliana GN=RAD51B PE=2 SV=2	KOG1433	5e-53	DNA repair protein RAD51/RHP55	ko03440	Homologous recombination	1	K10869	RAD51L1, RAD51B	RAD51-like protein 1	GO:0033063;GO:0005524;GO:0003677;GO:0008094;GO:0000150;GO:0006281;GO:0000724	Rad51B-Rad51C-Rad51D-XRCC2 complex|ATP binding|DNA binding|DNA-dependent ATPase activity|recombinase activity|DNA repair|double-strand break repair via homologous recombination
CL46604Contig1	33.1795	0	-	0.0174868	1	Down	33.2865	0	-	0.03037	1	Down	263	-	-	-	-	-	-	-	-	-	-	-	-	-	-	-	-
CL46682Contig1	40.7736	1116.47	4.77517	0.00307097	0.420553	Up	40.8949	1335.69	5.02953	1.47341e-05	0.0156825	Up	322	-	-	-	-	-	-	-	-	-	-	-	-	-	-	-	-
CL4678Contig5	415.615	144.246	-1.52671	0.00284686	0.403154	Down	416.903	156.583	-1.41278	0.0123782	1	Down	1302	-	-	-	-	-	-	-	-	-	-	-	-	-	-	-	-
CL468Contig2	113.571	1.37468	-6.36836	1.41053e-05	0.00712621	Down	113.916	0	-	3.5265e-06	0.00463146	Down	652	gi|720040335|ref|XP_010268571.1|PREDICTED: uncharacterized protein LOC104605490 [Nelumbo nucifera]	1.06463e-31	-	-	-	-	-	-	-	-	-	-	-	-	-	-
CL46991Contig1	204.402	43.1691	-2.24334	0.00388879	0.493392	Down	205.038	59.6602	-1.78105	0.0290038	1	Down	405	-	-	-	-	-	-	-	-	-	-	-	-	-	-	-	-
CL46Contig1	248.396	85.6064	-1.53685	0.0184204	1	Down	249.148	65.1326	-1.93555	0.00942448	1	Down	1282	gi|747061957|ref|XP_011077468.1|PREDICTED: protein notum homolog isoform X1 [Sesamum indicum] &gt;gi|747061959|ref|XP_011077469.1| PREDICTED: protein notum homolog isoform X2 [Sesamum indicum]	9.01295e-55	sp|Q9SR22|PAE5_ARATH	4e-47	-	KOG4287	9e-48	Pectin acetylesterase and similar proteins	ko04310	Wnt signaling pathway	1	K19882	NOTUM	O-palmitoleoyl-L-serine hydrolase	GO:0005618;GO:0005576;GO:0016787;GO:0071555	cell wall|extracellular region|hydrolase activity|cell wall organization
CL47021Contig1	96.7754	16.8998	-2.51763	0.0261235	1	Down	97.0628	6.02306	-4.01035	0.00555507	1	Down	390	-	-	-	-	-	-	-	-	-	-	-	-	-	-	-	-
CL47123Contig1	90.9569	9.0449	-3.33001	0.0224211	1	Down	91.2214	0	-	0.00015041	0.105791	Down	816	gi|747049566|ref|XP_011070832.1|PREDICTED: uncharacterized protein LOC105156412 [Sesamum indicum]	1.17249e-06	-	-	-	-	-	-	-	-	-	-	-	-	-	-
CL47177Contig1	41.9282	0	-	0.0285333	1	Down	42.0657	0	-	0.0281807	1	Down	2007	gi|552925118|gb|ESA09032.1|hypothetical protein GLOINDRAFT_31010 [Rhizophagus irregularis DAOM 181602]	0	-	-	-	-	-	-	-	-	-	-	-	-	-	-
CL4718Contig3	1819.12	790.806	-1.20184	1.08544e-05	0.00582493	Down	1824.73	813.462	-1.16553	0.000241509	0.156585	Down	3730	gi|848907109|ref|XP_012852736.1|PREDICTED: alpha-mannosidase-like [Erythranthe guttata]	0	sp|C0HJB3|MANA_CANEN	0	-	KOG1959	0	Glycosyl hydrolase, family 38 - alpha-mannosidase	ko00511	Other glycan degradation	1	K01191	E3.2.1.24	alpha-mannosidase	GO:0000326;GO:0004559;GO:0030246;GO:0008270;GO:0006013	protein storage vacuole|alpha-mannosidase activity|carbohydrate binding|zinc ion binding|mannose metabolic process
CL47244Contig1	56.5386	296.232	2.38942	0.0138314	1	Up	56.7025	211.665	1.9003	0.0205198	1	Up	1557	gi|848850220|ref|XP_012832858.1|PREDICTED: mitochondrial substrate carrier family protein ucpB isoform X1 [Erythranthe guttata]	5.11359e-127	sp|B0G143|UCPB_DICDI	1e-49	Mitochondrial substrate carrier family protein ucpB OS=Dictyostelium discoideum GN=ucpB PE=3 SV=1	KOG0753	1e-41	Mitochondrial fatty acid anion carrier protein/Uncoupling protein	-	-	-	-	-	-	GO:0016021;GO:0005743;GO:0006839	integral component of membrane|mitochondrial inner membrane|mitochondrial transport
CL47442Contig1	30.3327	0	-	0.0241579	1	Down	30.421	0	-	0.0402822	1	Down	241	-	-	-	-	-	-	-	-	-	-	-	-	-	-	-	-
CL48535Contig1	0	35.4171	Inf	0.014257	1	Up	0	46.1368	Inf	0.00796765	1	Up	253	-	-	-	-	-	-	-	-	-	-	-	-	-	-	-	-
CL48539Contig1	30.25	0	-	0.0248194	1	Down	30.3413	0	-	0.0412083	1	Down	271	gi|674930841|emb|CDY02477.1|BnaA08g00840D [Brassica napus]	1.62298e-10	sp|Q9SYH4|NFYA5_ARATH	2e-09	Nuclear transcription factor Y subunit A-5 OS=Arabidopsis thaliana GN=NFYA5 PE=2 SV=1	KOG1561	5e-10	CCAAT-binding factor, subunit B (HAP2)	-	-	-	-	-	-	GO:0016602;GO:0003677;GO:0003700;GO:0009738;GO:0009785;GO:0009793;GO:0045892;GO:0009414;GO:0048316;GO:0010262;GO:0006351	CCAAT-binding factor complex|DNA binding|transcription factor activity, sequence-specific DNA binding|abscisic acid-activated signaling pathway|blue light signaling pathway|embryo development ending in seed dormancy|negative regulation of transcription, DNA-templated|response to water deprivation|seed development|somatic embryogenesis|transcription, DNA-templated
CL4889Contig1	1746.11	3077.52	0.817621	0.015502	1	Up	1751.47	2671.27	0.608959	0.0255995	1	Up	1614	gi|747094090|ref|XP_011094874.1|PREDICTED: uncharacterized protein LOC105174459 isoform X2 [Sesamum indicum]	2.46895e-163	sp|Q09893|YAI5_SCHPO	1e-10	Uncharacterized protein C24B11.05 OS=Schizosaccharomyces pombe (strain 972 / ATCC 24843) GN=SPAC24B11.05 PE=3 SV=1	KOG3109	1e-119	Haloacid dehalogenase-like hydrolase	-	-	-	-	-	-	GO:0005737;GO:0005829;GO:0005634;GO:0008252;GO:0047405;GO:0016311;GO:0006206	cytoplasm|cytosol|nucleus|nucleotidase activity|pyrimidine-5'-nucleotide nucleosidase activity|dephosphorylation|pyrimidine nucleobase metabolic process
CL4908Contig2	7283.23	4867.83	-0.581299	0.00189088	0.308506	Down	7305.66	4991.42	-0.549562	0.0179822	1	Down	3007	gi|552914814|gb|ESA00095.1|hypothetical protein GLOINDRAFT_338743 [Rhizophagus irregularis DAOM 181602] &gt;gi|595495514|gb|EXX77433.1| Pab1p [Rhizophagus irregularis DAOM 197198w] &gt;gi|595495515|gb|EXX77434.1| Pab1p [Rhizophagus irregularis DAOM 197198w] &gt;gi|595495516|gb|EXX77435.1| Pab1p [Rhizophagus irregularis DAOM 197198w]	0	sp|P93004|PIP27_ARATH	4e-39	Aquaporin PIP2-7 OS=Arabidopsis thaliana GN=PIP2-7 PE=1 SV=2	KOG0223	1e-39	Aquaporin (major intrinsic protein family)	-	-	-	-	-	-	GO:0046658;GO:0005887;GO:0016020;GO:0005634;GO:0005886;GO:0009506;GO:0005773;GO:0015254;GO:0015250;GO:0009992;GO:0015793;GO:0034220;GO:0009737;GO:0006833	anchored component of plasma membrane|integral component of plasma membrane|membrane|nucleus|plasma membrane|plasmodesma|vacuole|glycerol channel activity|water channel activity|cellular water homeostasis|glycerol transport|ion transmembrane transport|response to abscisic acid|water transport
CL4Contig3	11234.2	4496.16	-1.32114	3.82338e-13	1.09954e-09	Down	11268.5	5226.06	-1.10849	9.23831e-07	0.001634	Down	2324	gi|747074214|ref|XP_011084089.1|PREDICTED: defensin Ec-AMP-D2-like [Sesamum indicum]	1.57924e-22	sp|A3FPF2|DEF_NELNU	8e-19	Defensin-like protein OS=Nelumbo nucifera PE=3 SV=1	-	-	-	-	-	-	-	-	-	GO:0005576;GO:0050832;GO:0031640	extracellular region|defense response to fungus|killing of cells of other organism
CL50066Contig1	39.9891	0	-	0.0070623	0.714426	Down	40.1137	0	-	0.0138419	1	Down	276	-	-	-	-	-	-	-	-	-	-	-	-	-	-	-	-
CL50627Contig1	0	7127.09	Inf	0.00974069	0.855349	Up	0	2963.69	Inf	0.0150858	1	Up	237	-	-	-	-	-	-	-	-	-	-	-	-	-	-	-	-
CL5075Contig1	1416.67	3783.43	1.41719	2.00257e-10	3.68204e-07	Up	1421	3418.8	1.26658	2.97577e-06	0.00411385	Up	2576	gi|747046130|ref|XP_011097836.1|PREDICTED: uncharacterized protein LOC105176659 [Sesamum indicum]	9.40549e-30	-	-	-	-	-	-	-	-	-	-	-	-	-	-
CL5075Contig3	995.356	1585.98	0.672088	0.0115653	0.947732	Up	998.414	1781.94	0.83574	0.00653085	1	Up	1845	gi|747046130|ref|XP_011097836.1|PREDICTED: uncharacterized protein LOC105176659 [Sesamum indicum]	1.51607e-41	-	-	-	-	-	-	-	-	-	-	-	-	-	-
CL5090Contig2	184.677	42.352	-2.1245	0.00725425	0.723863	Down	185.239	45.0024	-2.04132	0.0191328	1	Down	3725	gi|747055261|ref|XP_011073868.1|PREDICTED: purple acid phosphatase 23 [Sesamum indicum]	0	sp|Q6TPH1|PPA23_ARATH	0	Purple acid phosphatase 23 OS=Arabidopsis thaliana GN=PAP23 PE=1 SV=2	KOG1378	0	Purple acid phosphatase	-	-	-	-	-	-	GO:0005576;GO:0003993;GO:0046872	extracellular region|acid phosphatase activity|metal ion binding
CL51342Contig1	36.3159	0	-	0.0116193	0.949587	Down	36.4328	0	-	0.021302	1	Down	225	-	-	-	-	-	-	-	-	-	-	-	-	-	-	-	-
CL51762Contig1	7.71723	85.3707	3.46759	0.00990381	0.866452	Up	7.74074	164.366	4.40829	0.000113028	0.0849641	Up	2794	gi|731374556|ref|XP_010666994.1|PREDICTED: uncharacterized protein LOC104884099 [Beta vulgaris subsp. vulgaris]	4.02379e-07	-	-	-	-	-	-	-	-	-	-	-	-	-	-
CL51995Contig1	28.4334	570.355	4.3262	0.0495949	1	Up	28.529	706.405	4.63	1.32716e-11	8.40114e-08	Up	1043	gi|747074237|ref|XP_011084101.1|PREDICTED: blue copper protein-like [Sesamum indicum]	1.04769e-108	sp|P00302|STEL_TOXVR	6e-24	Stellacyanin OS=Toxicodendron vernicifluum PE=1 SV=1	-	-	-	-	-	-	-	-	-	GO:0009055;GO:0046872;GO:0055114	electron carrier activity|metal ion binding|oxidation-reduction process
CL51Contig2	9502.76	14480.6	0.607706	0.000329996	0.0885447	Up	9532.21	14004.1	0.55497	0.0104514	1	Up	2661	gi|508096128|gb|AGN04216.1|cytochrome P450 [Salvia miltiorrhiza]	1.00591e-168	sp|O48923|C71DA_SOYBN	8e-106	Cytochrome P450 71D10 OS=Glycine max GN=CYP71D10 PE=2 SV=1	KOG0156	2e-70	Cytochrome P450 CYP2 subfamily	-	-	-	-	-	-	GO:0020037;GO:0005506;GO:0004497;GO:0016705	heme binding|iron ion binding|monooxygenase activity|oxidoreductase activity, acting on paired donors, with incorporation or reduction of molecular oxygen
CL52099Contig1	614.449	301.166	-1.02873	0.00963401	0.852938	Down	616.31	294.286	-1.06644	0.0183567	1	Down	2506	-	-	-	-	-	-	-	-	-	-	-	-	-	-	-	-
CL52436Contig1	165.901	37.4619	-2.14682	0.0100646	0.872494	Down	166.396	25.08	-2.73001	0.0050876	1	Down	1420	gi|747097253|ref|XP_011096583.1|PREDICTED: uncharacterized protein LOC105175733 [Sesamum indicum]	1.01397e-107	-	-	-	-	-	-	-	-	-	-	-	-	-	-
CL52529Contig1	155.703	0	-	0.0447567	1	Down	156.223	0	-	0.0443384	1	Down	1030	gi|552929226|gb|ESA13097.1|hypothetical protein GLOINDRAFT_335349 [Rhizophagus irregularis DAOM 181602] &gt;gi|595437678|gb|EXX51822.1| hypothetical protein RirG_258360 [Rhizophagus irregularis DAOM 197198w]	1.65065e-124	-	-	-	-	-	-	-	-	-	-	-	-	-	-
CL52605Contig1	2027.12	1290.1	-0.651941	0.00825297	0.779155	Down	2033.26	1075.58	-0.918681	0.00202375	0.678001	Down	2550	gi|747063590|ref|XP_011078349.1|PREDICTED: DNA mismatch repair protein MSH7 [Sesamum indicum]	0	sp|Q9SMV7|MSH7_ARATH	0	DNA mismatch repair protein MSH7 OS=Arabidopsis thaliana GN=MSH7 PE=1 SV=1	KOG0217	1e-70	Mismatch repair ATPase MSH6 (MutS family)	ko03430	Mismatch repair	1	K08737	MSH6	DNA mismatch repair protein MSH6	GO:0032301;GO:0000228;GO:0005524;GO:0003684;GO:0008094;GO:0000400;GO:0032137;GO:0032138;GO:0043570;GO:0000710;GO:0045910;GO:0007131;GO:0009411	MutSalpha complex|nuclear chromosome|ATP binding|damaged DNA binding|DNA-dependent ATPase activity|four-way junction DNA binding|guanine/thymine mispair binding|single base insertion or deletion binding|maintenance of DNA repeat elements|meiotic mismatch repair|negative regulation of DNA recombination|reciprocal meiotic recombination|response to UV
CL5261Contig2	2738.58	4125.49	0.591138	0.00376873	0.482626	Up	2747.01	3980.38	0.535046	0.0317627	1	Up	1401	gi|762060293|gb|AJQ20618.1|Acyl Carrier Protein [Salvia miltiorrhiza]	3.01799e-67	sp|P93092|ACP1_CASGL	6e-41	Acyl carrier protein 1, chloroplastic OS=Casuarina glauca GN=ACP1 PE=2 SV=1	KOG1748	5e-30	Acyl carrier protein/NADH-ubiquinone oxidoreductase, NDUFAB1/SDAP subunit							GO:0009507;GO:0006633	chloroplast|fatty acid biosynthetic process
CL5278Contig2	5576.9	3218.18	-0.79322	5.71797e-05	0.0228226	Down	5594.07	3709.02	-0.592861	0.0137075	1	Down	2827	gi|747058934|ref|XP_011075821.1|PREDICTED: uncharacterized protein LOC105160234 isoform X1 [Sesamum indicum]	9.42912e-32	-	-	-	-	-	-	-	-	-	-	-	-	-	-
CL53279Contig1	1003.65	368.897	-1.44397	2.98041e-05	0.0135885	Down	1006.69	349.427	-1.52656	0.000110911	0.0838969	Down	2419	-	-	-	-	-	-	-	-	-	-	-	-	-	-	-	-
CL53368Contig1	64.0485	212.112	1.72759	0.0141277	1	Up	64.2494	266.67	2.0533	0.00482064	1	Up	751	-	-	-	-	-	-	-	-	-	-	-	-	-	-	-	-
CL53591Contig1	190.244	0	-	0.0498653	1	Down	190.882	0	-	0.0494207	1	Down	606	gi|552916654|gb|ESA01844.1|hypothetical protein GLOINDRAFT_256546 [Rhizophagus irregularis DAOM 181602] &gt;gi|595482159|gb|EXX69997.1| nucleoside diphosphate kinase [Rhizophagus irregularis DAOM 197198w] &gt;gi|595490775|gb|EXX74538.1| nucleoside diphosphate kinase [Rhizophagus irregularis DAOM 197198w] &gt;gi|595490776|gb|EXX74539.1| nucleoside diphosphate kinase [Rhizophagus irregularis DAOM 1…	1.8888e-96	sp|Q5RFH3|NDKB_PONAB	2e-63	Nucleoside diphosphate kinase B OS=Pongo abelii GN=NME2 PE=2 SV=1	KOG0888	2e-64	Nucleoside diphosphate kinase	ko00230;ko00240	Purine metabolism|Pyrimidine metabolism	2	K00940	ndk, NME	nucleoside-diphosphate kinase	GO:0071944;GO:0005737;GO:0030027;GO:0005886;GO:0001726;GO:0005524;GO:0046872;GO:0004550;GO:0004673;GO:0006241;GO:0006183;GO:0007229;GO:0045944;GO:0006228	cell periphery|cytoplasm|lamellipodium|plasma membrane|ruffle|ATP binding|metal ion binding|nucleoside diphosphate kinase activity|protein histidine kinase activity|CTP biosynthetic process|GTP biosynthetic process|integrin-mediated signaling pathway|positive regulation of transcription from RNA polymerase II promoter|UTP biosynthetic process
CL5391Contig1	279.017	806.993	1.5322	5.44602e-05	0.0218148	Up	279.868	689.086	1.29994	0.00361903	0.953372	Up	1648	gi|787592974|gb|AKA27914.1|WRKY protein [Salvia miltiorrhiza]	5.13413e-152	sp|O04609|WRK22_ARATH	1e-30	WRKY transcription factor 22 OS=Arabidopsis thaliana GN=WRKY22 PE=2 SV=1	-	-	-	-	-	-	-	-	-	GO:0005634;GO:0043565;GO:0003700;GO:0006952;GO:0010150;GO:0010200;GO:0006351	nucleus|sequence-specific DNA binding|transcription factor activity, sequence-specific DNA binding|defense response|leaf senescence|response to chitin|transcription, DNA-templated
CL53Contig9	626.784	1212.01	0.951362	0.00970453	0.855349	Up	628.745	1357.41	1.11031	0.00104996	0.441544	Up	6934	gi|147842987|emb|CAN78451.1|hypothetical protein VITISV_005945 [Vitis vinifera]	1.90703e-178	sp|P04146|COPIA_DROME	9e-96	Copia protein OS=Drosophila melanogaster GN=GIP PE=1 SV=3	KOG0017	3e-153	FOG: Transposon-encoded proteins with TYA, reverse transcriptase, integrase domains in various combinations	-	-	-	-	-	-	GO:0004190;GO:0005524;GO:0003676;GO:0008270;GO:0015074	aspartic-type endopeptidase activity|ATP binding|nucleic acid binding|zinc ion binding|DNA integration
CL5404Contig1	1569.81	878.812	-0.836968	0.00209875	0.332005	Down	1574.62	959.129	-0.715208	0.0234533	1	Down	1347	gi|747043003|ref|XP_011081400.1|PREDICTED: uncharacterized protein LOC105164444 [Sesamum indicum]	8.87523e-74	-	-	-	-	-	-	-	-	-	-	-	-	-	-
CL540Contig1	524.606	863.769	0.719411	0.0330507	1	Up	526.214	920.628	0.806967	0.0333649	1	Up	2526	gi|374639363|gb|AEZ55670.1|4-hydroxy-3-methylbut-2-enyl diphosphate reductase 2 [Salvia miltiorrhiza]	0	sp|Q94B35|ISPH_ARATH	0	4-hydroxy-3-methylbut-2-enyl diphosphate reductase, chloroplastic OS=Arabidopsis thaliana GN=ISPH PE=2 SV=1				ko00900	Terpenoid backbone biosynthesis	1	K03527	ispH, lytB	4-hydroxy-3-methylbut-2-enyl diphosphate reductase	GO:0009507;GO:0009570;GO:0051538;GO:0051745;GO:0046429;GO:0046872;GO:0050992;GO:0019288	chloroplast|chloroplast stroma|3 iron, 4 sulfur cluster binding|4-hydroxy-3-methylbut-2-en-1-yl diphosphate reductase activity|4-hydroxy-3-methylbut-2-en-1-yl diphosphate synthase activity|metal ion binding|dimethylallyl diphosphate biosynthetic process|isopentenyl diphosphate biosynthetic process, methylerythritol 4-phosphate pathway
CL5414Contig1	262.55	559.514	1.09158	0.0088002	0.810355	Up	263.359	517.331	0.974056	0.0431958	1	Up	1113	gi|747068908|ref|XP_011081231.1|PREDICTED: L-lactate dehydrogenase B [Sesamum indicum]	0	sp|P22988|LDHA_HORVU	2e-143	L-lactate dehydrogenase A OS=Hordeum vulgare PE=1 SV=1	KOG1495	1e-166	Lactate dehydrogenase	ko00270;ko00010;ko00620;ko00640	Cysteine and methionine metabolism|Glycolysis / Gluconeogenesis|Pyruvate metabolism|Propanoate metabolism	4	K00016	LDH, ldh	L-lactate dehydrogenase	GO:0005737;GO:0004459;GO:0005975;GO:0019752	cytoplasm|L-lactate dehydrogenase activity|carbohydrate metabolic process|carboxylic acid metabolic process
CL5423Contig1	581.72	285.11	-1.0288	0.0132229	1	Down	583.519	271.501	-1.10382	0.0191586	1	Down	1274	gi|747095727|ref|XP_011095751.1|PREDICTED: zinc transporter 1-like [Sesamum indicum]	3.23654e-164	sp|O81123|ZIP1_ARATH	6e-110	Zinc transporter 1 OS=Arabidopsis thaliana GN=ZIP1 PE=2 SV=1	KOG1558	2e-110	Fe2+/Zn2+ regulated transporter	-	-	-	-	-	-	GO:0016021;GO:0005886;GO:0005385	integral component of membrane|plasma membrane|zinc ion transmembrane transporter activity
CL55012Contig1	713.824	101.207	-2.81826	2.96286e-10	5.27474e-07	Down	715.988	165.7	-2.11136	8.59631e-06	0.00991577	Down	1036	gi|747090079|ref|XP_011092710.1|PREDICTED: LOB domain-containing protein 37-like [Sesamum indicum]	7.62582e-93	sp|Q9FN11|LBD37_ARATH	9e-63	LOB domain-containing protein 37 OS=Arabidopsis thaliana GN=LBD37 PE=2 SV=1	-	-	-	-	-	-	-	-	-	GO:0006807;GO:0060776	nitrogen compound metabolic process|simple leaf morphogenesis
CL55270Contig1	127.973	12.3721	-3.37068	0.00201791	0.321941	Down	128.374	12.6183	-3.34676	0.00492117	1	Down	1055	-	-	-	-	-	-	-	-	-	-	-	-	-	-	-	-
CL55327Contig1	5026.54	3265.59	-0.622225	0.0143016	1	Down	5042.05	3170.6	-0.669256	0.00632529	1	Down	1286	gi|747071060|ref|XP_011082381.1|PREDICTED: uncharacterized protein LOC105165170 [Sesamum indicum]	1.37073e-59	-	-	-	-	-	-	-	-	-	-	-	-	-	-
CL55639Contig1	225.408	72.5818	-1.63486	0.037224	1	Down	226.114	28.0857	-3.00915	0.000552911	0.28298	Down	404	-	-	-	-	-	-	-	-	-	-	-	-	-	-	-	-
CL55756Contig1	149.558	33.0538	-2.17782	0.0156462	1	Down	150.008	29.652	-2.33884	0.019462	1	Down	227	-	-	-	-	-	-	-	-	-	-	-	-	-	-	-	-
CL55880Contig1	114.479	0	-	4.42155e-07	0.000393581	Down	114.83	0	-	3.22776e-06	0.00431348	Down	514	-	-	-	-	-	-	-	-	-	-	-	-	-	-	-	-
CL558Contig1	1538.87	863.648	-0.833352	0.00247673	0.372866	Down	1543.55	831.36	-0.892707	0.00566271	1	Down	6375	gi|747093489|ref|XP_011094551.1|PREDICTED: serine carboxypeptidase-like [Sesamum indicum]	0	sp|P32826|SCP49_ARATH	0	Serine carboxypeptidase-like 49 OS=Arabidopsis thaliana GN=SCPL49 PE=2 SV=2	KOG1282	0	Serine carboxypeptidases (lysosomal cathepsin A)	-	-	-	-	-	-	GO:0005829;GO:0005576;GO:0005773;GO:0004185	cytosol|extracellular region|vacuole|serine-type carboxypeptidase activity
CL561Contig3	18.4059	132.555	2.84835	0.00502772	0.57802	Up	18.461	122.959	2.73562	0.0177282	1	Up	2352	gi|747052921|ref|XP_011072596.1|PREDICTED: aldehyde dehydrogenase family 7 member B4 isoform X1 [Sesamum indicum]	0	sp|Q9SYG7|AL7B4_ARATH	0	Aldehyde dehydrogenase family 7 member B4 OS=Arabidopsis thaliana GN=ALDH7B4 PE=2 SV=3	KOG2453	0	Aldehyde dehydrogenase	ko00260;ko00280;ko00300;ko00310;ko00330;ko00340;ko00380;ko00010;ko00053;ko00620;ko00071;ko00561;ko00410;ko01230	Glycine, serine and threonine metabolism|Valine, leucine and isoleucine degradation|Lysine biosynthesis|Lysine degradation|Arginine and proline metabolism|Histidine metabolism|Tryptophan metabolism|Glycolysis / Gluconeogenesis|Ascorbate and aldarate metabolism|Pyruvate metabolism|Fatty acid degradation|Glycerolipid metabolism|beta-Alanine metabolism|Biosynthesis of amino acids	14	K14085	ALDH7A1	aldehyde dehydrogenase family 7 member A1	GO:0005829;GO:0004029;GO:0006081;GO:0009737;GO:0009269;GO:0009651	cytosol|aldehyde dehydrogenase (NAD) activity|cellular aldehyde metabolic process|response to abscisic acid|response to desiccation|response to salt stress
CL56569Contig1	707.591	180.453	-1.97129	2.72474e-06	0.00191001	Down	709.759	170.417	-2.05826	1.54055e-05	0.0162532	Down	643	gi|747079285|ref|XP_011086837.1|PREDICTED: glucose-6-phosphate 1-dehydrogenase	8.98717e-27	sp|Q43793|G6PDC_TOBAC	2e-12	Glucose-6-phosphate 1-dehydrogenase, chloroplastic OS=Nicotiana tabacum PE=2 SV=1	KOG0563	3e-08	Glucose-6-phosphate 1-dehydrogenase	ko00030;ko00480;ko01200	Pentose phosphate pathway|Glutathione metabolism|Carbon metabolism	3	K00036	G6PD, zwf	glucose-6-phosphate 1-dehydrogenase	GO:0009507;GO:0004345;GO:0050661;GO:0006006;GO:0006098	chloroplast|glucose-6-phosphate dehydrogenase activity|NADP binding|glucose metabolic process|pentose-phosphate shunt
CL56937Contig1	66.1537	7.94375	-3.05793	0.0400681	1	Down	66.3536	1.85325	-5.16205	0.00828162	1	Down	334	-	-	-	-	-	-	-	-	-	-	-	-	-	-	-
CL5694Contig1	1108.18	558.903	-0.987529	0.00169684	0.284051	Down	1111.58	563.325	-0.980573	0.00674085	1	Down	949	gi|747066024|ref|XP_011079678.1|PREDICTED: uncharacterized protein Os08g0359500 [Sesamum indicum]	1.92705e-60	sp|P0C8Z0|Y8359_ORYSI	8e-43	Uncharacterized protein OsI_027940 OS=Oryza sativa subsp. indica GN=OsI_027940 PE=1 SV=2	KOG3158	3e-35	HSP90 co-chaperone p23	-	-	-	-	-	-	GO:0005829;GO:0005886;GO:0009506	cytosol|plasma membrane|plasmodesma
CL5715Contig2	916.618	1452.84	0.664488	0.0163082	1	Up	919.401	1461.69	0.668877	0.0384413	1	Up	2253	gi|22208544|gb|AAM94340.1|asparagine synthetase [Striga hermonthica]	0	sp|Q9LFU1|ASNS3_ARATH	0	Asparagine synthetase [glutamine-hydrolyzing] 3 OS=Arabidopsis thaliana GN=ASN3 PE=2 SV=1	KOG0571	0	Asparagine synthase (glutamine-hydrolyzing)	ko00250	Alanine, aspartate and glutamate metabolism	1	K01953	asnB, ASNS	asparagine synthase (glutamine-hydrolysing)	GO:0005829;GO:0004066;GO:0005524;GO:0042803;GO:0006541;GO:0070981;GO:0009416	cytosol|asparagine synthase (glutamine-hydrolyzing) activity|ATP binding|protein homodimerization activity|glutamine metabolic process|L-asparagine biosynthetic process|response to light stimulus
CL57563Contig1	29.5894	0	-	0.0274407	1	Down	29.6816	0	-	0.044931	1	Down	439	-	-	-	-	-	-	-	-	-	-	-	-	-	-	-	-
CL5802Contig2	453.749	221.721	-1.03315	0.0223706	1	Down	455.119	185.055	-1.29829	0.0141464	1	Down	3255	gi|747093640|ref|XP_011094635.1|PREDICTED: uncharacterized protein LOC105174286 [Sesamum indicum]	1.1928e-157	sp|O64647|TCP9_ARATH	1e-29	Transcription factor TCP9 OS=Arabidopsis thaliana GN=TCP9 PE=2 SV=1	KOG2605	4e-68	OTU (ovarian tumor)-like cysteine protease	-	-	-	-	-	-	GO:0005634;GO:0003677;GO:0003700;GO:1900056;GO:0008361;GO:0006355;GO:0048364;GO:0006351	nucleus|DNA binding|transcription factor activity, sequence-specific DNA binding|negative regulation of leaf senescence|regulation of cell size|regulation of transcription, DNA-templated|root development|transcription, DNA-templated
CL58370Contig1	31.7359	0	-	0.0200006	1	Down	31.8274	0	-	0.0342036	1	Down	291	-	-	-	-	-	-	-	-	-	-	-	-	-	-	-	-
CL58405Contig1	42.8367	0	-	0.00482076	0.562044	Down	42.9683	0	-	0.00994406	1	Down	352	-	-	-	-	-	-	-	-	-	-	-	-	-	-	-	-
CL5844Contig3	99.7056	10.081	-3.30604	0.00697446	0.709195	Down	100.001	11.3075	-3.14466	0.0168334	1	Down	2831	gi|747092846|ref|XP_011094206.1|PREDICTED: E3 ubiquitin-protein ligase RHF2A-like [Sesamum indicum]	6.68969e-68	sp|Q9ZT42|RHF2A_ARATH	2e-47	E3 ubiquitin-protein ligase RHF2A OS=Arabidopsis thaliana GN=RHF2A PE=2 SV=1	KOG0800	9e-08	FOG: Predicted E3 ubiquitin ligase	-	-	-	-	-	-	-	-
CL58692Contig1	7.09826	75.4982	3.4109	0.0173602	1	Up	7.11908	88.4879	3.63572	0.0230741	1	Up	660	-	-	-	-	-	-	-	-	-	-	-	-	-	-	-	-
CL5882Contig2	1886.63	1167.25	-0.692705	0.00693199	0.706249	Down	1892.43	1041.03	-0.862232	0.00481295	1	Down	857	gi|747053080|ref|XP_011072685.1|PREDICTED: uncharacterized protein LOC105157879 [Sesamum indicum]	2.94118e-29	-	-	-	-	-	-	-	-	-	-	-	-	-	-
CL589Contig1	684.929	1360.25	0.989841	0.0126734	1	Up	687.099	1254.47	0.868486	0.027354	1	Up	775	gi|116175431|gb|ABJ80680.1|1-deoxy-d-xylulose 5-phosphate reductoisomerase [Salvia miltiorrhiza]	5.01052e-11	sp|Q9XES0|DXR_MENPI	7e-09	1-deoxy-D-xylulose 5-phosphate reductoisomerase, chloroplastic OS=Mentha piperita GN=DXR PE=2 SV=2	-	-	-	-	-	-	-	-	-	GO:0009507;GO:0030604;GO:0046872;GO:0070402;GO:0019288	chloroplast|1-deoxy-D-xylulose-5-phosphate reductoisomerase activity|metal ion binding|NADPH binding|isopentenyl diphosphate biosynthetic process, methylerythritol 4-phosphate pathway
CL589Contig4	4550.46	7468.11	0.714731	0.0102061	0.879861	Up	4564.7	7251.06	0.667673	0.0224838	1	Up	2335	gi|218136543|gb|ACK57535.1|1-deoxy-d-xylulose 5-phosphate reductoisomerase [Salvia miltiorrhiza]	0	sp|Q9XES0|DXR_MENPI	0	1-deoxy-D-xylulose 5-phosphate reductoisomerase, chloroplastic OS=Mentha piperita GN=DXR PE=2 SV=2	-	-	-	ko00900	Terpenoid backbone biosynthesis	1	K00099	DXR	1-deoxy-D-xylulose-5-phosphate reductoisomerase	GO:0009507;GO:0030604;GO:0046872;GO:0070402;GO:0019288	chloroplast|1-deoxy-D-xylulose-5-phosphate reductoisomerase activity|metal ion binding|NADPH binding|isopentenyl diphosphate biosynthetic process, methylerythritol 4-phosphate pathway
CL59439Contig1	87.7361	5.95693	-3.88053	0.0185135	1	Down	88.0172	8.33962	-3.39973	0.0303851	1	Down	321	-	-	-	-	-	-	-	-	-	-	-	-	-	-	-	-
CL5944Contig1	9472.16	1866.51	-2.34335	8.90595e-33	2.49718e-28	Down	9501.28	2069.06	-2.19915	1.04717e-19	1.57433e-15	Down	2466	gi|747041482|ref|XP_011073229.1|PREDICTED: monodehydroascorbate reductase	0	sp|P92947|MDARP_ARATH	0	Monodehydroascorbate reductase, chloroplastic OS=Arabidopsis thaliana GN=At1g63940 PE=2 SV=3	KOG1336	0	Monodehydroascorbate/ferredoxin reductase	ko00053	Ascorbate and aldarate metabolism	1	K08232	E1.6.5.4	monodehydroascorbate reductase (NADH)	GO:0009507;GO:0009570;GO:0005739;GO:0010319;GO:0005524;GO:0016656;GO:0046686;GO:0009409	chloroplast|chloroplast stroma|mitochondrion|stromule|ATP binding|monodehydroascorbate reductase (NADH) activity|response to cadmium ion|response to cold
CL5Contig77	191.98	11.9139	-4.01024	0.000142273	0.0466582	Down	192.585	43.0799	-2.16041	0.0134654	1	Down	1662	-	-	-	-	-	-	-	-	-	-	-	-	-	-	-	-
CL60427Contig1	477.067	122.717	-1.95886	0.000111623	0.0385212	Down	478.494	137.403	-1.80009	0.000924624	0.399703	Down	2198	gi|747062606|ref|XP_011077823.1|PREDICTED: TLD domain-containing protein 1 [Sesamum indicum]	4.64668e-69	sp|Q6P9B6|TLDC1_HUMAN	2e-09	TLD domain-containing protein 1 OS=Homo sapiens GN=TLDC1 PE=1 SV=2	KOG2557	1e-42	Uncharacterized conserved protein, contains TLDc domain	-	-	-	-	-	-	GO:0005765	lysosomal membrane
CL6044Contig1	449.003	169.193	-1.40806	0.00316325	0.429521	Down	450.358	206.972	-1.12163	0.0303269	1	Down	4500	gi|747105965|ref|XP_011101261.1|PREDICTED: uncharacterized protein LOC105179356 isoform X3 [Sesamum indicum]	1.14303e-171	-	-	-	-	-	-	-	-	-	-	-	-	-	-
CL6044Contig4	419.124	178.333	-1.2328	0.0104041	0.886701	Down	420.396	205.17	-1.03493	0.0497813	1	Down	3903	gi|747105963|ref|XP_011101260.1|PREDICTED: uncharacterized protein LOC105179356 isoform X2 [Sesamum indicum]	0	-	-	-	-	-	-	-	-	-	-	-	-	-	-
CL60577Contig1	191.111	0	-	0.0428593	1	Down	191.75	0	-	0.0424615	1	Down	1016	gi|552921366|gb|ESA05817.1|hypothetical protein GLOINDRAFT_225359	3.41169e-61	-	-	-	-	-	-	-	-	-	-	-	-	-	-
CL60942Contig1	230.526	0.91645	-7.97466	7.44081e-12	1.70316e-08	Down	231.236	66.6925	-1.79377	0.0182838	1	Down	2543	gi|747099824|ref|XP_011097975.1|PREDICTED: uncharacterized protein LOC105176769 [Sesamum indicum]	6.60518e-74	-	-	-	-	-	-	-	-	-	-	-	-	-	-
CL61056Contig1	0	126.786	Inf	1.4375e-07	0.000141427	Up	0	47.9586	Inf	0.00643119	1	Up	304	-	-	-	-	-	-	-	-	-	-	-	-	-	-	-	-
CL61136Contig1	136.724	474.885	1.79631	0.000300186	0.0819514	Up	137.12	528.876	1.94749	0.00031591	0.190932	Up	2668	gi|747058381|ref|XP_011075528.1|PREDICTED: phosphate transporter PHO1 homolog 3-like isoform X2 [Sesamum indicum]	0	sp|Q6R8G7|PHO13_ARATH	0	Phosphate transporter PHO1 homolog 3 OS=Arabidopsis thaliana GN=PHO1;H3 PE=2 SV=2	KOG1162	0	Predicted small molecule transporter	-	-	-	-	-	-	GO:0005737;GO:0005794;GO:0016021;GO:0005886;GO:0005802;GO:0015114;GO:0016036;GO:0055062;GO:0035435;GO:0006817;GO:0055069	cytoplasm|Golgi apparatus|integral component of membrane|plasma membrane|trans-Golgi network|phosphate ion transmembrane transporter activity|cellular response to phosphate starvation|phosphate ion homeostasis|phosphate ion transmembrane transport|phosphate ion transport|zinc ion homeostasis
CL6122Contig2	252.109	100.307	-1.32962	0.0369961	1	Down	252.896	43.6998	-2.53285	0.00142676	0.543041	Down	2373	gi|747065752|ref|XP_011079528.1|PREDICTED: uncharacterized protein LOC105163025 [Sesamum indicum]	3.99874e-17	-	-	-	-	-	-	-	-	-	-	-	-	-	-
CL6127Contig2	2127.11	597.585	-1.83168	1.22014e-11	2.58205e-08	Down	2133.57	846.523	-1.33365	1.14085e-05	0.0125884	Down	4541	gi|747046632|ref|XP_011100590.1|PREDICTED: protein GIGANTEA-like [Sesamum indicum]	0	sp|Q9SQI2|GIGAN_ARATH	0	Protein GIGANTEA OS=Arabidopsis thaliana GN=GI PE=1 SV=2	-	-	-	-	-	-	-	-	-	GO:0005737;GO:0005654;GO:0005634;GO:0030154;GO:0007623;GO:0009908;GO:0048578;GO:0009585;GO:0042752;GO:0006355;GO:0009637;GO:0009409;GO:0010218;GO:0042542;GO:0080167;GO:0010378	cytoplasm|nucleoplasm|nucleus|cell differentiation|circadian rhythm|flower development|positive regulation of long-day photoperiodism, flowering|red, far-red light phototransduction|regulation of circadian rhythm|regulation of transcription, DNA-templated|response to blue light|response to cold|response to far red light|response to hydrogen peroxide|response to karrikin|temperature compensation o…
CL6127Contig3	3676.58	1637.69	-1.1667	1.15313e-07	0.000115174	Down	3687.82	1814.27	-1.02338	9.66013e-05	0.0757623	Down	5084	gi|747046632|ref|XP_011100590.1|PREDICTED: protein GIGANTEA-like [Sesamum indicum]	0	sp|Q9SQI2|GIGAN_ARATH	0	Protein GIGANTEA OS=Arabidopsis thaliana GN=GI PE=1 SV=2	-	-	-	-	-	-	-	-	-	GO:0005737;GO:0005654;GO:0005634;GO:0030154;GO:0007623;GO:0009908;GO:0048578;GO:0009585;GO:0042752;GO:0006355;GO:0009637;GO:0009409;GO:0010218;GO:0042542;GO:0080167;GO:0010378	cytoplasm|nucleoplasm|nucleus|cell differentiation|circadian rhythm|flower development|positive regulation of long-day photoperiodism, flowering|red, far-red light phototransduction|regulation of circadian rhythm|regulation of transcription, DNA-templated|response to blue light|response to cold|response to far red light|response to hydrogen peroxide|response to karrikin|temperature compensation o…
CL614Contig5	1692.97	315.464	-2.42401	0.00457171	0.53956	Down	1697.98	290.036	-2.54952	0.00245634	0.763389	Down	2058	gi|747048969|ref|XP_011070513.1|PREDICTED: uncharacterized protein LOC105156155 [Sesamum indicum]	7.26721e-36	-	-	-	-	-	-	-	-	-	-	-	-	-	-
CL61716Contig1	35.2017	0	-	0.0134004	1	Down	35.3145	0	-	0.0241105	1	Down	297	-	-	-	-	-	-	-	-	-	-	-	-	-	-	-	-
CL61720Contig1	6155.02	3868.66	-0.66993	0.00454994	0.537737	Down	6173.57	4418.23	-0.482636	0.0364189	1	Down	2005	-	-	-	-	-	-	-	-	-	-	-	-	-	-	-	-
CL61743Contig1	6.27277	251.016	5.32253	0.00254016	0.378312	Up	6.29264	480.119	6.25358	1.20154e-15	1.44513e-11	Up	1228	gi|171191045|gb|ACB45082.1|CRT binding factor 5 [Solanum tuberosum]	2.15178e-23	sp|Q9SYS6|DRE1C_ARATH	2e-11	Dehydration-responsive element-binding protein 1C OS=Arabidopsis thaliana GN=DREB1C PE=2 SV=2	-	-	-	-	-	-	-	-	-	GO:0005634;GO:0003677;GO:0003700;GO:0009631;GO:0009409;GO:0006351	nucleus|DNA binding|transcription factor activity, sequence-specific DNA binding|cold acclimation|response to cold|transcription, DNA-templated
CL61745Contig1	1471.31	568.248	-1.37251	2.89904e-06	0.00199048	Down	1475.76	547.873	-1.42954	2.92305e-05	0.0276822	Down	2027	gi|747062169|ref|XP_011077579.1|PREDICTED: uncharacterized protein LOC105161555 [Sesamum indicum]	0	sp|Q8S4F6|SQD2_ARATH	0	-	KOG1111	0	N-acetylglucosaminyltransferase complex, subunit PIG-A/SPT14, required for phosphatidylinositol biosynthesis/Sulfolipid synthase	ko00561	Glycerolipid metabolism	1	K06119	SQD2	sulfoquinovosyltransferase	GO:0009507;GO:0009941;GO:0031969;GO:0016021;GO:0009536;GO:0008194;GO:0016036;GO:0009247;GO:0046506	chloroplast|chloroplast envelope|chloroplast membrane|integral component of membrane|plastid|UDP-glycosyltransferase activity|cellular response to phosphate starvation|glycolipid biosynthetic process|sulfolipid biosynthetic process
CL61901Contig1	0	57.4972	Inf	0.0066029	0.68826	Up	0	34.7205	Inf	0.027934	1	Up	232	-	-	-	-	-	-	-	-	-	-	-	-	-	-	-	-
CL6197Contig2	926.071	232.237	-1.99553	3.93794e-05	0.0168577	Down	928.845	312.186	-1.57303	0.000243458	0.156585	Down	2256	gi|747049162|ref|XP_011070616.1|PREDICTED: uncharacterized protein LOC105156239 [Sesamum indicum] &gt;gi|747049164|ref|XP_011070617.1| PREDICTED: uncharacterized protein LOC105156239 [Sesamum indicum]	-	-	-	-	-	-	-	-	-	-	-	-	-	-	-
CL61Contig1	3.54913	76.9581	4.43854	0.047384	1	Up	3.55954	108.755	4.93325	0.000842007	0.383601	Up	1282	-	-	-	-	-	-	-	-	-	-	-	-	-	-	-	-
CL62219Contig1	708.005	199.713	-1.82583	8.90575e-06	0.00499425	Down	710.154	305.022	-1.21922	0.00511315	1	Down	1578	gi|747104293|ref|XP_011100374.1|PREDICTED: UDP-arabinose 4-epimerase 1-like [Sesamum indicum] &gt;gi|747104295|ref|XP_011100375.1| PREDICTED: UDP-arabinose 4-epimerase 1-like [Sesamum indicum] &gt;gi|747104297|ref|XP_011100376.1| PREDICTED: UDP-arabinose 4-epimerase 1-like [Sesamum indicum] &gt;gi|747104299|ref|XP_011100377.1| PREDICTED: UDP-arabinose 4-epimerase 1-like [Sesamum indicum] &gt;gi|7…	0	sp|Q9SA77|ARAE1_ARATH	0	UDP-arabinose 4-epimerase 1 OS=Arabidopsis thaliana GN=MUR4 PE=1 SV=1	KOG1371	0	UDP-glucose 4-epimerase/UDP-sulfoquinovose synthase	ko00520	Amino sugar and nucleotide sugar metabolism	1	K12448	UXE, uxe	UDP-arabinose 4-epimerase	GO:0005794;GO:0032580;GO:0016021;GO:0050373;GO:0003978;GO:0019567;GO:0045227;GO:0006012;GO:0009832;GO:0033358	Golgi apparatus|Golgi cisterna membrane|integral component of membrane|UDP-arabinose 4-epimerase activity|UDP-glucose 4-epimerase activity|arabinose biosynthetic process|capsule polysaccharide biosynthetic process|galactose metabolic process|plant-type cell wall biogenesis|UDP-L-arabinose biosynthetic process
CL6244Contig1	1743.68	1070.7	-0.70358	0.00680573	0.702598	Down	1749.03	1008.36	-0.794536	0.0103278	1	Down	2174	gi|669204778|gb|AII16855.1|ferredoxin-NADP(+) reductase	0	sp|Q41014|FENR2_PEA	0	Ferredoxin--NADP reductase, root isozyme, chloroplastic OS=Pisum sativum PE=1 SV=2	KOG1158	0	NADP/FAD dependent oxidoreductase	ko00195	Photosynthesis	1	K02641	petH	ferredoxin--NADP+ reductase	GO:0009507;GO:0004324;GO:0015979	chloroplast|ferredoxin-NADP+ reductase activity|photosynthesis
CL62567Contig1	1415.72	474.096	-1.57829	2.37296e-07	0.000225548	Down	1420.04	507.77	-1.48368	2.19454e-05	0.0221802	Down	2453	gi|747079285|ref|XP_011086837.1|PREDICTED: glucose-6-phosphate 1-dehydrogenase	0	sp|Q43793|G6PDC_TOBAC	0	Glucose-6-phosphate 1-dehydrogenase, chloroplastic OS=Nicotiana tabacum PE=2 SV=1	KOG0563	0	Glucose-6-phosphate 1-dehydrogenase	ko00030;ko00480;ko01200	Pentose phosphate pathway|Glutathione metabolism|Carbon metabolism	3	K00036	G6PD, zwf	glucose-6-phosphate 1-dehydrogenase	GO:0009507;GO:0004345;GO:0050661;GO:0006006;GO:0006098	chloroplast|glucose-6-phosphate dehydrogenase activity|NADP binding|glucose metabolic process|pentose-phosphate shunt
CL628Contig4	547.305	185.207	-1.56321	0.000438719	0.107436	Down	548.963	201.058	-1.4491	0.00342193	0.921063	Down	5750	gi|747040496|ref|XP_011084184.1|PREDICTED: peptidyl-prolyl cis-trans isomerase CYP95 [Sesamum indicum] &gt;gi|747040498|ref|XP_011084254.1| PREDICTED: peptidyl-prolyl cis-trans isomerase CYP95 [Sesamum indicum] &gt;gi|747040500|ref|XP_011084337.1| PREDICTED: peptidyl-prolyl cis-trans isomerase CYP95 [Sesamum indicum]	3.2538e-35	sp|Q8RWY7|CYP95_ARATH	3e-25	-	KOG0865	2e-14	Cyclophilin type peptidyl-prolyl cis-trans isomerase	-	-	-	-	-	-	GO:0005634;GO:0003755;GO:0006457	nucleus|peptidyl-prolyl cis-trans isomerase activity|protein folding
CL62Contig3	2780.39	1843.95	-0.592489	0.00756411	0.735081	Down	2788.8	1847.38	-0.594168	0.0259118	1	Down	2653	gi|848889853|ref|XP_012845079.1|PREDICTED: glutamate decarboxylase [Erythranthe guttata] &gt;gi|604319717|gb|EYU30881.1| hypothetical protein MIMGU_mgv1a005170mg [Erythranthe guttata]	0	sp|Q42521|DCE1_ARATH	0	Glutamate decarboxylase 1 OS=Arabidopsis thaliana GN=GAD1 PE=1 SV=2	KOG1383	0	Glutamate decarboxylase/sphingosine phosphate lyase	ko00250;ko00650;ko00410;ko00430	Alanine, aspartate and glutamate metabolism|Butanoate metabolism|beta-Alanine metabolism|Taurine and hypotaurine metabolism	4	K01580	E4.1.1.15, gadB, gadA, GAD	glutamate decarboxylase	GO:0005829;GO:0005516;GO:0004351;GO:0030170;GO:0006536;GO:0046686	cytosol|calmodulin binding|glutamate decarboxylase activity|pyridoxal phosphate binding|glutamate metabolic process|response to cadmium ion
CL6304Contig3	42.0115	0	-	0.00530812	0.59714	Down	42.1382	0.463312	-6.507	0.0230384	1	Down	2952	gi|747058211|ref|XP_011075439.1|PREDICTED: putative alpha-xylosidase 2 [Sesamum indicum]	0	sp|P32138|YIHQ_ECOLI	1e-100	Alpha-glucosidase YihQ OS=Escherichia coli (strain K12) GN=yihQ PE=3 SV=3	KOG1065	3e-22	Maltase glucoamylase and related hydrolases, glycosyl hydrolase family 31	-	-	-	-	-	-	GO:0004558;GO:0030246;GO:0032450	alpha-1,4-glucosidase activity|carbohydrate binding|maltose alpha-glucosidase activity
CL630Contig2	407.154	108.689	-1.90537	0.000356314	0.093811	Down	408.423	102.15	-1.99938	0.000905869	0.397633	Down	7455	gi|848913421|ref|XP_012854797.1|PREDICTED: bifunctional aspartokinase/homoserine dehydrogenase 1	0	sp|P37142|AKH_DAUCA	0	Bifunctional aspartokinase/homoserine dehydrogenase, chloroplastic (Fragment) OS=Daucus carota PE=1 SV=1	KOG2119	0	Predicted bile acid beta-glucosidase	ko00260;ko00270;ko00300;ko00261;ko01230	Glycine, serine and threonine metabolism|Cysteine and methionine metabolism|Lysine biosynthesis|Monobactam biosynthesis|Biosynthesis of amino acids	5	K12524	thrA	bifunctional aspartokinase / homoserine dehydrogenase 1	GO:0009507;GO:0016597;GO:0004072;GO:0005524;GO:0004412;GO:0050661;GO:0009089;GO:0009086;GO:0009088	chloroplast|amino acid binding|aspartate kinase activity|ATP binding|homoserine dehydrogenase activity|NADP binding|lysine biosynthetic process via diaminopimelate|methionine biosynthetic process|threonine biosynthetic process
CL630Contig6	4979.46	1954.57	-1.34914	1.10746e-10	2.10526e-07	Down	4994.75	2120.53	-1.23598	9.78299e-07	0.0016809	Down	4426	gi|747045685|ref|XP_011095449.1|PREDICTED: bifunctional aspartokinase/homoserine dehydrogenase 1	0	sp|P37142|AKH_DAUCA	0	Bifunctional aspartokinase/homoserine dehydrogenase, chloroplastic (Fragment) OS=Daucus carota PE=1 SV=1	KOG0455	7e-75	Homoserine dehydrogenase	ko00260;ko00270;ko00300;ko00261;ko01230	Glycine, serine and threonine metabolism|Cysteine and methionine metabolism|Lysine biosynthesis|Monobactam biosynthesis|Biosynthesis of amino acids	5	K12524	thrA	bifunctional aspartokinase / homoserine dehydrogenase 1	GO:0009507;GO:0016597;GO:0004072;GO:0005524;GO:0004412;GO:0050661;GO:0009089;GO:0009086;GO:0009088	chloroplast|amino acid binding|aspartate kinase activity|ATP binding|homoserine dehydrogenase activity|NADP binding|lysine biosynthetic process via diaminopimelate|methionine biosynthetic process|threonine biosynthetic process
CL6346Contig1	314.755	67.1956	-2.22779	0.0003141	0.0852999	Down	315.725	62.8952	-2.32765	0.000826119	0.380689	Down	1084	gi|848874264|ref|XP_012837679.1|PREDICTED: nicotianamine synthase [Erythranthe guttata] &gt;gi|604332650|gb|EYU37232.1| hypothetical protein MIMGU_mgv1a027099mg [Erythranthe guttata]	1.2455e-142	sp|Q9XGI7|NAS_SOLLC	9e-121	Nicotianamine synthase OS=Solanum lycopersicum GN=CHLN PE=2 SV=1	-	-	-	-	-	-	-	-	-	GO:0030410;GO:0030418	nicotianamine synthase activity|nicotianamine biosynthetic process
CL63647Contig1	84.3946	1.46703	-5.84618	0.000343219	0.0912198	Down	84.6479	4.19949	-4.33319	0.00664517	1	Down	505	-	-	-	-	-	-	-	-	-	-	-	-	-	-	-	-
CL639Contig1	693.105	1767.7	1.35072	0.000182166	0.0562848	Up	695.229	1835.87	1.4009	1.24e-05	0.0135581	Up	3335	gi|848925780|ref|XP_012858764.1|PREDICTED: apoptosis-inducing factor homolog A-like [Erythranthe guttata] &gt;gi|604300001|gb|EYU19844.1| hypothetical protein MIMGU_mgv1a008837mg [Erythranthe guttata]	3.97764e-83	sp|Q54NS9|AIFA_DICDI	2e-12	Apoptosis-inducing factor homolog A OS=Dictyostelium discoideum GN=aifA PE=3 SV=1	KOG2495	2e-63	NADH-dehydrogenase (ubiquinone)	-	-	-	-	-	-	GO:0005739;GO:0050660;GO:0008137;GO:0043065	mitochondrion|flavin adenine dinucleotide binding|NADH dehydrogenase (ubiquinone) activity|positive regulation of apoptotic process
CL639Contig3	88.3144	568.638	2.68679	4.23198e-08	4.52048e-05	Up	88.5899	748.287	3.07838	0.000472749	0.253835	Up	2238	gi|747060829|ref|XP_011076860.1|PREDICTED: apoptosis-inducing factor homolog A-like [Sesamum indicum] &gt;gi|747060831|ref|XP_011076861.1| PREDICTED: apoptosis-inducing factor homolog A-like [Sesamum indicum]	9.95221e-114	sp|B5FXE5|AIFM2_TAEGU	9e-26	Apoptosis-inducing factor 2 OS=Taeniopygia guttata GN=AIFM2 PE=2 SV=1	KOG2495	4e-101	NADH-dehydrogenase (ubiquinone)	-	-	-	-	-	-	GO:0016021;GO:0005741;GO:0003677;GO:0016491;GO:0006915	integral component of membrane|mitochondrial outer membrane|DNA binding|oxidoreductase activity|apoptotic process
CL64314Contig1	81.6715	0	-	0.000837048	0.171128	Down	81.9075	0	-	0.000811297	0.376746	Down	274	-	-	-	-	-	-	-	-	-	-	-	-	-	-
CL6446Contig1	2500.51	3856.98	0.625252	0.00286071	0.404094	Up	2508.12	3746.63	0.578988	0.0233112	1	Up	2063	gi|747088679|ref|XP_011091942.1|PREDICTED: protein WVD2-like 1 isoform X1 [Sesamum indicum]	1.60362e-145	sp|Q8GYX9|WDL1_ARATH	4e-23	Protein WVD2-like 1 OS=Arabidopsis thaliana GN=WDL1 PE=2 SV=1	-	-	-	-	-	-	-	-	-	GO:0005737;GO:0005874	cytoplasm|microtubule
CL64Contig21	2706.32	624.301	-2.11602	3.49243e-05	0.0153609	Down	2714.43	933.971	-1.5392	0.00389475	1	Down	4178	gi|848922559|ref|XP_012857768.1|PREDICTED: carotenoid cleavage dioxygenase 8 homolog B	0	sp|Q8LIY8|CCD8B_ORYSJ	0	Carotenoid cleavage dioxygenase 8 homolog B, chloroplastic OS=Oryza sativa subsp. japonica GN=CCD8B PE=1 SV=1	KOG1285	0	Beta, beta-carotene 15,15'-dioxygenase and related enzymes	ko00906	Carotenoid biosynthesis	1	K17913	CCD8	carlactone synthase / all-trans-10'-apo-beta-carotenal 13,14-cleaving dioxygenase	GO:0009507;GO:0046872;GO:0016702;GO:0016121;GO:0010223;GO:1901601	chloroplast|metal ion binding|oxidoreductase activity, acting on single donors with incorporation of molecular oxygen, incorporation of two atoms of oxygen|carotene catabolic process|secondary shoot formation|strigolactone biosynthetic process
CL64Contig9	597.278	1241.54	1.05566	0.000445746	0.108212	Up	599.129	1070.5	0.83734	0.0191587	1	Up	3898	gi|747079950|ref|XP_011087207.1|PREDICTED: plasma membrane ATPase 3 [Sesamum indicum]	0	sp|Q08435|PMA1_NICPL	0	Plasma membrane ATPase 1 OS=Nicotiana plumbaginifolia GN=PMA1 PE=2 SV=1	KOG0205	0	Plasma membrane H+-transporting ATPase	ko00190	Oxidative phosphorylation	1	K01535	PMA1, PMA2	H+-transporting ATPase	GO:0016021;GO:0005886;GO:0005524;GO:0008553;GO:0046872;GO:0006754	integral component of membrane|plasma membrane|ATP binding|hydrogen-exporting ATPase activity, phosphorylative mechanism|metal ion binding|ATP biosynthetic process
CL6505Contig2	205.681	56.9915	-1.85159	0.0114301	0.944019	Down	206.327	57.7889	-1.83607	0.0243681	1	Down	1232	gi|747096752|ref|XP_011096310.1|PREDICTED: uncharacterized protein LOC105175543 [Sesamum indicum]	8.02921e-149	-	-	-	-	-	-	-	-	-	-	-	-	-
CL6505Contig3	99.9525	8.58668	-3.54107	0.00423315	0.514715	Down	100.258	18.3066	-2.45328	0.0480843	1	Down	1469	gi|747096752|ref|XP_011096310.1|PREDICTED: uncharacterized protein LOC105175543 [Sesamum indicum]	6.20937e-67	-	-	-	-	-	-	-	-	-	-	-	-	-
CL6513Contig2	356.396	700.126	0.974133	0.0102852	0.883391	Up	357.477	793.675	1.1507	0.00593295	1	Up	2518	gi|848852477|ref|XP_012839623.1|PREDICTED: protein NRT1/ PTR FAMILY 8.2-like isoform X2 [Erythranthe guttata]	0	sp|P46032|PTR2_ARATH	0	Peptide transporter PTR2 OS=Arabidopsis thaliana GN=PTR2 PE=1 SV=1	KOG1237	0	H+/oligopeptide symporter	-	-	-	-	-	-	GO:0005794;GO:0016021;GO:0000325;GO:0009705;GO:0005774;GO:0005773;GO:0042936;GO:0015334;GO:0015197;GO:0042937;GO:0042938;GO:0015833;GO:0015031;GO:0042939	Golgi apparatus|integral component of membrane|plant-type vacuole|plant-type vacuole membrane|vacuolar membrane|vacuole|dipeptide transporter activity|high-affinity oligopeptide transporter activity|peptide transporter activity|tripeptide transporter activity|dipeptide transport|peptide transport|protein transport|tripeptide transport
CL6516Contig2	3175.82	2191.24	-0.535381	0.0144657	1	Down	3185.55	2227.12	-0.516365	0.0493024	1	Down	2260	gi|848870198|ref|XP_012835706.1|PREDICTED: synaptotagmin-2 isoform X2 [Erythranthe guttata] &gt;gi|604334716|gb|EYU38788.1| hypothetical protein MIMGU_mgv1a004211mg [Erythranthe guttata]	0	sp|B6ETT4|SYT2_ARATH	0	Synaptotagmin-2 OS=Arabidopsis thaliana GN=SYT2 PE=2 SV=1	KOG1012	0	Ca2+-dependent lipid-binding protein CLB1/vesicle protein vp115/Granuphilin A, contains C2 domain	-	-	-	-	-	-	GO:0005783;GO:0005794;GO:0000139;GO:0016021;GO:0046872;GO:0005543;GO:0009306	endoplasmic reticulum|Golgi apparatus|Golgi membrane|integral component of membrane|metal ion binding|phospholipid binding|protein secretion
CL65515Contig1	107.505	14.913	-2.84976	0.010419	0.887301	Down	107.828	11.751	-3.19788	0.0121452	1	Down	585	-	-	-	-	-	-	-	-	-	-	-	-	-	-	-	-
CL66091Contig1	198.586	0	-	4.78678e-11	9.94214e-08	Down	199.175	0	-	3.21086e-10	1.13582e-06	Down	660	-	-	-	-	-	-	-	-	-	-	-	-	-	-	-	-
CL67233Contig1	33.0567	0	-	0.0254048	1	Down	33.1505	0	-	0.0292416	1	Down	393	-	-	-	-	-	-	-	-	-	-	-	-	-	-	-	-
CL67472Contig1	1815.94	0	-	0.0167232	1	Down	1822.04	0	-	0.0165581	1	Down	655	-	-	-	-	-	-	-	-	-	-	-	-	-	-	-	-
CL67575Contig1	86.4589	0	-	0.00304776	0.420456	Down	86.7067	0	-	0.00297525	0.856083	Down	305	-	-	-	-	-	-	-	-	-	-	-	-	-	-	-	-
CL6760Contig3	373.606	110.738	-1.75437	0.00113409	0.21743	Down	374.725	114.946	-1.70487	0.00445088	1	Down	2663	gi|747061779|ref|XP_011077370.1|PREDICTED: importin subunit alpha-2 [Sesamum indicum]	0	sp|F4KF65|IMPA9_ARATH	3e-165	-	KOG0166	2e-150	Karyopherin (importin) alpha	-	-	-	-	-	-	GO:0005829;GO:0005643;GO:0005654;GO:0008139;GO:0008565;GO:0006607	cytosol|nuclear pore|nucleoplasm|nuclear localization sequence binding|protein transporter activity|NLS-bearing protein import into nucleus
CL6778Contig1	309.844	671.317	1.11545	0.0230072	1	Up	310.8	729.741	1.2314	0.00750426	1	Up	2262	gi|848900434|ref|XP_012850378.1|PREDICTED: capsanthin/capsorubin synthase	0	sp|Q9SEA0|CCS_CITSI	0	Capsanthin/capsorubin synthase, chromoplast OS=Citrus sinensis GN=CCS PE=3 SV=1	-	-	-	ko00906	Carotenoid biosynthesis	1	K14593	CCS1	capsanthin/capsorubin synthase	GO:0009509;GO:0052727;GO:0052728;GO:0016705;GO:0016117	chromoplast|capsanthin synthase activity|capsorubin synthase activity|oxidoreductase activity, acting on paired donors, with incorporation or reduction of molecular oxygen|carotenoid biosynthetic process
CL680Contig1	4625	3020.14	-0.614841	0.00683759	0.703454	Down	4639.27	3013.56	-0.62243	0.0124573	1	Down	2295	gi|510794180|gb|AGN52056.1|MYB-related transcription factor [Salvia miltiorrhiza] &gt;gi|510794400|gb|AGN52166.1| MYB-related transcription factor [Salvia miltiorrhiza]	3.72612e-156	sp|Q9FDW1|MYB44_ARATH	4e-66	Transcription factor MYB44 OS=Arabidopsis thaliana GN=MYB44 PE=2 SV=1	KOG0048	9e-67	Transcription factor, Myb superfamily	-	-	-	-	-	-	GO:0005634;GO:0003677;GO:0003700;GO:0009738;GO:0042742;GO:0050832;GO:2000022;GO:2000031;GO:0009737;GO:0009733;GO:0046686;GO:0010200;GO:0009723;GO:0009739;GO:0009753;GO:0009751;GO:0009651;GO:0009414;GO:0006351	nucleus|DNA binding|transcription factor activity, sequence-specific DNA binding|abscisic acid-activated signaling pathway|defense response to bacterium|defense response to fungus|regulation of jasmonic acid mediated signaling pathway|regulation of salicylic acid mediated signaling pathway|response to abscisic acid|response to auxin|response to cadmium ion|response to chitin|response to ethylene|…
CL680Contig2	3536.38	1549.25	-1.19071	1.02073e-07	0.000105031	Down	3547.27	1944.54	-0.867282	0.000999065	0.427618	Down	2675	gi|510794130|gb|AGN52031.1|MYB-related transcription factor [Salvia miltiorrhiza] &gt;gi|510794350|gb|AGN52141.1| MYB-related transcription factor [Salvia miltiorrhiza]	2.50703e-166	sp|Q9FDW1|MYB44_ARATH	4e-62	Transcription factor MYB44 OS=Arabidopsis thaliana GN=MYB44 PE=2 SV=1	KOG0048	7e-73	Transcription factor, Myb superfamily	-	-	-	-	-	-	GO:0005634;GO:0003677;GO:0003700;GO:0009738;GO:0042742;GO:0050832;GO:2000022;GO:2000031;GO:0009737;GO:0009733;GO:0046686;GO:0010200;GO:0009723;GO:0009739;GO:0009753;GO:0009751;GO:0009651;GO:0009414;GO:0006351	nucleus|DNA binding|transcription factor activity, sequence-specific DNA binding|abscisic acid-activated signaling pathway|defense response to bacterium|defense response to fungus|regulation of jasmonic acid mediated signaling pathway|regulation of salicylic acid mediated signaling pathway|response to abscisic acid|response to auxin|response to cadmium ion|response to chitin|response to ethylene|…
CL681Contig7	1939.87	1040.57	-0.898588	0.000907143	0.181685	Down	1945.75	1266.14	-0.619892	0.0338921	1	Down	2495	gi|747072457|ref|XP_011083141.1|PREDICTED: uncharacterized protein LOC105165738 [Sesamum indicum]	3.5957e-84	-	-	-	-	-	-	-	-	-	-	-	-	-	-
CL682Contig2	2962.59	1917	-0.62801	0.00457498	0.53956	Down	2971.63	2016.11	-0.559679	0.0349553	1	Down	3174	gi|747069976|ref|XP_011081795.1|PREDICTED: probable glycosyltransferase At3g07620 isoform X2 [Sesamum indicum]	0	sp|Q9FFN2|GLYT3_ARATH	8e-90	Probable glycosyltransferase At5g03795 OS=Arabidopsis thaliana GN=At5g03795 PE=3 SV=2	KOG1021	0	Acetylglucosaminyltransferase EXT1/exostosin 1	-	-	-	-	-	-	GO:0000139;GO:0016021;GO:0016757;GO:0071555	Golgi membrane|integral component of membrane|transferase activity, transferring glycosyl groups|cell wall organization
CL6883Contig2	767.803	88.7049	-3.11365	2.86009e-12	6.68296e-09	Down	770.139	214.021	-1.84737	4.04993e-05	0.035816	Down	3701	gi|848924904|ref|XP_012858501.1|PREDICTED: GRIP and coiled-coil domain-containing protein 2-like isoform X2 [Erythranthe guttata] &gt;gi|604300064|gb|EYU19907.1| hypothetical protein MIMGU_mgv1a002390mg [Erythranthe guttata]	2.18959e-123	-	-	-	-	-	-	-	-	-	-	-	-	-	-
CL69170Contig1	35.4079	0	-	0.0131476	1	Down	35.523	0	-	0.0237073	1	Down	270	-	-	-	-	-	-	-	-	-	-	-	-	-	-	-	-
CL6946Contig1	10898	5550.62	-0.973342	0.00423583	0.514715	Down	10930.7	5642.93	-0.953871	0.00535656	1	Down	1301	-	-	-	-	-	-	-	-	-	-	-	-	-	-	-	-
CL694Contig3	232.507	695.098	1.57994	8.90314e-05	0.032108	Up	233.223	851.569	1.86842	1.67054e-05	0.0174714	Up	4219	gi|848918500|ref|XP_012856476.1|PREDICTED: respiratory burst oxidase homolog protein C-like [Erythranthe guttata]	0	sp|Q2HXL0|RBOHC_SOLTU	0	Respiratory burst oxidase homolog protein C OS=Solanum tuberosum GN=RBOHC PE=1 SV=2	KOG0039	0	Ferric reductase, NADH/NADPH oxidase and related proteins	-	-	-	-	-	-	GO:0016021;GO:0005509;GO:0050664;GO:0004601	integral component of membrane|calcium ion binding|oxidoreductase activity, acting on NAD(P)H, oxygen as acceptor|peroxidase activity
CL6964Contig1	8132.83	22078.9	1.44084	9.85207e-13	2.63093e-09	Up	8157.89	18938.4	1.21505	0.0436118	1	Up	2650	gi|848855353|ref|XP_012852040.1|PREDICTED: probable sodium-coupled neutral amino acid transporter 6 [Erythranthe guttata] &gt;gi|848855355|ref|XP_012852046.1| PREDICTED: probable sodium-coupled neutral amino acid transporter 6 [Erythranthe guttata] &gt;gi|848855358|ref|XP_012852054.1| PREDICTED: probable sodium-coupled neutral amino acid transporter 6 [Erythranthe guttata] &gt;gi|848855360|ref|XP…	0	sp|Q9H2H9|S38A1_HUMAN	1e-23	Sodium-coupled neutral amino acid transporter 1 OS=Homo sapiens GN=SLC38A1 PE=1 SV=1	KOG1305	0	Amino acid transporter protein	-	-	-	-	-	-	GO:0070062;GO:0016021;GO:0005887;GO:0005886;GO:0015171;GO:0015175;GO:0005283;GO:0003333;GO:0006865;GO:0006811;GO:0001504;GO:0015804;GO:0007268;GO:0055085	extracellular exosome|integral component of membrane|integral component of plasma membrane|plasma membrane|amino acid transmembrane transporter activity|neutral amino acid transmembrane transporter activity|sodium:amino acid symporter activity|amino acid transmembrane transport|amino acid transport|ion transport|neurotransmitter uptake|neutral amino acid transport|synaptic transmission|transmembr…
CL6985Contig1	1070.14	2831.69	1.40387	5.37246e-09	6.57416e-06	Up	1073.39	2388.85	1.15415	0.000134464	0.096779	Up	1909	gi|745790923|gb|AJD25170.1|cytochrome P450 CYP72A329 [Salvia miltiorrhiza]	0	sp|H2DH21|C7A29_PANGI	0		KOG0157	0	Cytochrome P450 CYP4/CYP19/CYP26 subfamilies	-	-	-	-	-	-	GO:0016021;GO:0020037;GO:0005506;GO:0004497;GO:0016705	integral component of membrane|heme binding|iron ion binding|monooxygenase activity|oxidoreductase activity, acting on paired donors, with incorporation or reduction of molecular oxygen
CL6Contig10	1542.38	16572.4	3.42555	2.96037e-24	3.32029e-20	Up	1547.56	15222.1	3.2981	3.08333e-06	0.00416675	Up	1133	-	-	sp|Q02106|COAT_POPMV	7e-50	Coat protein OS=Poplar mosaic virus (isolate ATCC Pv275) PE=1 SV=2	-	-	-	-	-	-	-	-	-	GO:0019029;GO:0005198	helical viral capsid|structural molecule activity
CL6Contig20	64451.4	139792	1.117	5.5299e-06	0.00338919	Up	64646.4	135606	1.06878	0.0486276	1	Up	8752	-	-	sp|Q65652|RDRP_BBSCV	0	-	-	-	-	-	-	-	-	-	-	GO:0005524;GO:0008234;GO:0051213;GO:0004386;GO:0046872;GO:0008174;GO:0003723;GO:0003968;GO:0006396;GO:0006351;GO:0039694	ATP binding|cysteine-type peptidase activity|dioxygenase activity|helicase activity|metal ion binding|mRNA methyltransferase activity|RNA binding|RNA-directed RNA polymerase activity|RNA processing|transcription, DNA-templated|viral RNA genome replication
CL6Contig25	0.53648	19798.6	15.1715	0.0087893	0.810017	Up	0.538282	3927.14	12.8328	0.0196347	1	Up	1677	-	-	sp|Q65652|RDRP_BBSCV	0	-	-	-	-	-	-	-	-	-	-	GO:0005524;GO:0008234;GO:0051213;GO:0004386;GO:0046872;GO:0008174;GO:0003723;GO:0003968;GO:0006396;GO:0006351;GO:0039694	ATP binding|cysteine-type peptidase activity|dioxygenase activity|helicase activity|metal ion binding|mRNA methyltransferase activity|RNA binding|RNA-directed RNA polymerase activity|RNA processing|transcription, DNA-templated|viral RNA genome replication
CL6Contig4	2.02218	18491.3	13.1586	0.014963	1	Up	2.02807	6644.76	11.6779	0.0247083	1	Up	514	-	-	sp|P16653|COAT_PVSP	5e-36	Coat protein OS=Potato virus S (strain Peruvian) PE=3 SV=1										GO:0019029;GO:0005198	helical viral capsid|structural molecule activity
CL70015Contig1	30.539	0	#NAME?	0.0236965	1	Down	30.6295	0	-	0.0396009	1	Down	258	-	-	-	-	-	-	-	-	-	-	-	-	-	-	-	-
CL71424Contig1	133.876	0	#NAME?	3.58762e-08	3.94491e-05	Down	134.28	0	-	3.73084e-07	0.000773655	Down	231	-	-	-	-	-	-	-	-	-	-	-	-	-	-	-	-
CL71458Contig1	32.8501	0	#NAME?	0.0173412	1	Down	32.9457	0	-	0.030218	1	Down	283	-	-	-	-	-	-	-	-	-	-	-	-	-	-	-	-
CL715Contig2	894.312	0	#NAME?	0.0266078	1	Down	897.316	0	-	0.0263596	1	Down	769	-	-	-	-	-	-	-	-	-	-	-	-	-	-	-	-
CL71688Contig1	554.187	0	#NAME?	0.00306285	0.420493	Down	556.005	0	-	0.00302018	0.862817	Down	578	-	-	-	-	-	-	-	-	-	-	-	-	-	-	-	-
CL7191Contig2	75.232	5.34832	-3.81419	0.00971429	0.855349	Down	75.47	8.03462	-3.2316	0.0381273	1	Down	1904	gi|870749864|gb|KMS64603.1|hypothetical protein BVRB_018590 [Beta vulgaris subsp. vulgaris]	-	-	-	-	-	-	-	-	-	-	-	-	-	-	-
CL72334Contig1	31.0342	0	#NAME?	0.0221935	1	Down	31.1261	0	-	0.037414	1	Down	244	-	-	-	-	-	-	-	-	-	-	-	-	-	-	-	-
CL72387Contig1	34.8308	0	#NAME?	0.0136012	1	Down	34.9357	0	-	0.0244591	1	Down	311	-	-	-	-	-	-	-	-	-	-	-	-	-	-	-	-
CL7271Contig2	2213.32	1045.09	-1.08259	1.32669e-05	0.00679446	Down	2220.07	1185.11	-0.905587	0.00915902	1	Down	2738	gi|747096668|ref|XP_011096266.1|PREDICTED: serine carboxypeptidase-like 31 [Sesamum indicum]	0	sp|O04084|SCP31_ARATH	0	Serine carboxypeptidase-like 31 OS=Arabidopsis thaliana GN=SCPL31 PE=2 SV=2	KOG1282	0	Serine carboxypeptidases (lysosomal cathepsin A)	-	-	-	-	-	-	GO:0005576;GO:0004185	extracellular region|serine-type carboxypeptidase activity
CL7279Contig1	19.0664	93.1297	2.28821	0.0491512	1	Up	19.1207	111.654	2.54582	0.0346509	1	Up	1264	gi|848914673|ref|XP_012855217.1|PREDICTED: sufE-like protein 2	4.31811e-81	sp|Q9FXE3|SUFE2_ARATH	2e-56	SufE-like protein 2, chloroplastic OS=Arabidopsis thaliana GN=SUFE2 PE=2 SV=1	-	-	-	ko00760	Nicotinate and nicotinamide metabolism	1	K03517	nadA	quinolinate synthase	GO:0009507;GO:0008047;GO:0016226;GO:0043085;GO:0051176	chloroplast|enzyme activator activity|iron-sulfur cluster assembly|positive regulation of catalytic activity|positive regulation of sulfur metabolic process
CL73044Contig1	33.1383	0	#NAME?	0.0175535	1	Down	33.2448	0	-	0.0304726	1	Down	273	-	-	-	-	-	-	-	-	-	-	-	-	-	-	-	-
CL7307Contig1	1160.93	685.368	-0.760332	0.0304196	1	Down	1164.42	693.166	-0.748341	0.0291354	1	Down	1504	gi|604329770|gb|EYU34960.1|hypothetical protein MIMGU_mgv1a026890mg [Erythranthe guttata]	1.57029e-137		-	-	-	-	-	-	-	-	-	-	-	-	-
CL7327Contig1	51.4201	0	#NAME?	0.00162098	0.276466	Down	51.5844	0	-	0.00386043	1	Down	272	-	-	-	-	-	-	-	-	-	-	-	-	-	-	-	-
CL7343Contig1	156.366	429.039	1.45619	0.00295819	0.413802	Up	156.857	485.326	1.6295	0.00213999	0.693754	Up	2417	gi|747089520|ref|XP_011092401.1|PREDICTED: uncharacterized protein LOC105172591 isoform X1 [Sesamum indicum] &gt;gi|747089522|ref|XP_011092403.1| PREDICTED: uncharacterized protein LOC105172591 isoform X1 [Sesamum indicum] &gt;gi|747089524|ref|XP_011092404.1| PREDICTED: uncharacterized protein LOC105172591 isoform X1 [Sesamum indicum] &gt;gi|747089526|ref|XP_011092405.1| PREDICTED: uncharacterize…	0	sp|Q9SZ67|WRK19_ARATH	5e-57	Probable WRKY transcription factor 19 OS=Arabidopsis thaliana GN=WRKY19 PE=2 SV=1	-	-	-	-	-	-	-	-	-
CL7359Contig1	147.164	489.932	1.73515	0.000332017	0.0888745	Up	147.605	366.391	1.31164	0.0464267	1	Up	1999	gi|747099310|ref|XP_011097705.1|PREDICTED: probable amino acid permease 7 [Sesamum indicum]	0	sp|Q9FF99|AAP7_ARATH	0	Probable amino acid permease 7 OS=Arabidopsis thaliana GN=AAP7 PE=1 SV=1	KOG1303	-	Amino acid transporters	-	-	-	-	-	-	GO:0016021;GO:0016020;GO:0005886;GO:0015293;GO:0003333;GO:0006865	integral component of membrane|membrane|plasma membrane|symporter activity|amino acid transmembrane transport|amino acid transport
CL7371Contig1	45.5601	165.844	1.86399	0.0200411	1	Up	45.705	181.663	1.99084	0.0216024	1	Up	2085	-	-	-	-	-	-	-	-	-	-	-	-	-	-
CL73732Contig1	0	33.9193	Inf	0.0172255	1	Up	0	44.8243	Inf	0.00911803	1	Up	280	-	-	-	-	-	-	-	-	-	-	-	-	-	-
CL73Contig10	116.914	642.801	2.45892	0.0176772	1	Up	117.271	846.822	2.85221	5.5765e-06	0.0068439	Up	2038	gi|745791075|gb|AJD25246.1|cytochrome P450 CYP714G13 [Salvia miltiorrhiza]	0	sp|Q2QYH7|C14C2_ORYSJ	1e-175	Cytochrome P450 714C2 OS=Oryza sativa subsp. japonica GN=CYP714C2 PE=2 SV=1	KOG0157	7e-151	Cytochrome P450 CYP4/CYP19/CYP26 subfamilies	-	-	-	-	-	-	GO:0016021;GO:0020037;GO:0005506;GO:0004497;GO:0016705	integral component of membrane|heme binding|iron ion binding|monooxygenase activity|oxidoreductase activity, acting on paired donors, with incorporation or reduction of molecular oxygen
CL7402Contig3	34.5836	0.458225	-6.23789	0.0397034	1	Down	34.6819	0	-	0.0245743	1	Down	2298	gi|697151441|ref|XP_009629941.1|PREDICTED: laccase-7-like [Nicotiana tomentosiformis]	5.32687e-178	sp|Q9SR40|LAC7_ARATH	5e-150	Laccase-7 OS=Arabidopsis thaliana GN=LAC7 PE=2 SV=1	KOG1263	1e-150	Multicopper oxidases	-	-	-	-	-	-	GO:0048046;GO:0005507;GO:0052716;GO:0046274	apoplast|copper ion binding|hydroquinone:oxygen oxidoreductase activity|lignin catabolic process
CL7480Contig1	256.194	89.8571	-1.51153	0.0191549	1	Down	256.994	20.8211	-3.62562	2.34031e-05	0.0234563	Down	3114	gi|747078443|ref|XP_011086382.1|PREDICTED: protein IQ-DOMAIN 31 isoform X2 [Sesamum indicum]	3.79971e-173	sp|Q8L4D8|IQD31_ARATH	2e-43	Protein IQ-DOMAIN 31 OS=Arabidopsis thaliana GN=IQD31 PE=1 SV=1	-	-	-	-	-	-	-	-	-	GO:0005829;GO:0005875;GO:0005886	cytosol|microtubule associated complex|plasma membrane
CL7502Contig1	181.334	881.047	2.28057	5.45537e-09	6.57416e-06	Up	181.892	990.113	2.44451	1.4259e-08	4.08327e-05	Up	1246	gi|848926099|ref|XP_012858875.1|PREDICTED: dehydration-responsive element-binding protein 1C-like [Erythranthe guttata] &gt;gi|604299671|gb|EYU19514.1| hypothetical protein MIMGU_mgv1a026630mg [Erythranthe guttata]	8.04218e-34	sp|P93835|DRE1B_ARATH	1e-28	Dehydration-responsive element-binding protein 1B OS=Arabidopsis thaliana GN=DREB1B PE=2 SV=2	-	-	-	-	-	-	-	-	-	GO:0005634;GO:0003677;GO:0003700;GO:0009631;GO:0045893;GO:0009409;GO:0006351	nucleus|DNA binding|transcription factor activity, sequence-specific DNA binding|cold acclimation|positive regulation of transcription, DNA-templated|response to cold|transcription, DNA-templated
CL75328Contig1	35.5732	0	#NAME?	0.0126943	1	Down	35.6861	0	-	0.0230099	1	Down	281	-	-	-	-	-	-	-	-	-	-	-	-	-	-
CL7532Contig1	100.448	294.296	1.55082	0.00964934	0.852938	Up	100.755	277.744	1.46291	0.0307285	1	Up	1561	gi|763811367|gb|KJB78269.1|hypothetical protein B456_012G186900 [Gossypium raimondii]	2.50368e-32	sp|Q93ZL5|CDF2_ARATH	2e-25	Cyclic dof factor 2 OS=Arabidopsis thaliana GN=CDF2 PE=1 SV=2	-	-	-	-	-	-	-	-	-	GO:0005634;GO:0003677;GO:0046872;GO:0003700;GO:0009908;GO:0006355;GO:0006351	nucleus|DNA binding|metal ion binding|transcription factor activity, sequence-specific DNA binding|flower development|regulation of transcription, DNA-templated|transcription, DNA-templated
CL7542Contig1	1315.64	4317.94	1.71458	0.0343562	1	Up	1319.71	3728.7	1.49845	0.0043521	1	Up	1581	gi|565376716|ref|XP_006354842.1|PREDICTED: probable isoaspartyl peptidase/L-asparaginase 2-like [Solanum tuberosum]	3.80105e-157	sp|Q8GXG1|ASPGB_ARATH	1e-150	Probable isoaspartyl peptidase/L-asparaginase 2 OS=Arabidopsis thaliana GN=At3g16150 PE=2 SV=2	KOG1592	2e-95	Asparaginase	-	-	-	-	-	-	GO:0004067;GO:0008798	asparaginase activity|beta-aspartyl-peptidase activity
CL75712Contig1	0	30.7662	Inf	0.0251439	1	Up	0	34.9562	Inf	0.0270522	1	Up	262	-	-	-	-	-	-	-		-	-	-	-	-	-	-	-
CL761Contig1	85.3438	286.119	1.74526	0.00488906	0.568235	Up	85.5994	276.43	1.69124	0.0155162	1	Up	2610	gi|747099788|ref|XP_011097954.1|PREDICTED: calcium-binding protein PBP1-like [Sesamum indicum]	1.56906e-40	sp|Q9LSQ6|PBP1_ARATH	2e-29	Calcium-binding protein PBP1 OS=Arabidopsis thaliana GN=PBP1 PE=1 SV=1	KOG0028	3e-31	Ca2+-binding protein (centrin/caltractin), EF-Hand superfamily protein	-	-	-	-	-	-	GO:0005509;GO:0009733	calcium ion binding|response to auxin
CL765Contig3	8753.12	5080.15	-0.784925	0.0176777	1	Down	8780.3	5364.19	-0.710912	0.0230666	1	Down	2907	gi|747102612|ref|XP_011099473.1|PREDICTED: probable calcium-binding protein CML18 [Sesamum indicum]	3.34527e-79	sp|Q0DJV6|CML18_ORYSJ	3e-45	Probable calcium-binding protein CML18 OS=Oryza sativa subsp. japonica GN=CML18 PE=2 SV=1	KOG0027	5e-40	Calmodulin and related proteins (EF-Hand superfamily)	-	-	-	-	-	-	GO:0005509	calcium ion binding
CL7677Contig1	906.335	286.755	-1.66023	0.00795809	0.759482	Down	909.177	328.865	-1.46707	0.01372	1	Down	1176	gi|77553395|gb|ABA96191.1|retrotransposon protein	9.90964e-16	sp|P10978|POLX_TOBAC	1e-06	Retrovirus-related Pol polyprotein from transposon TNT 1-94 OS=Nicotiana tabacum PE=2 SV=1	KOG0017	3e-08	FOG: Transposon-encoded proteins with TYA, reverse transcriptase, integrase domains in various combinations	-	-	-	-	-	-	GO:0004190;GO:0004519;GO:0003676;GO:0003964;GO:0008270;GO:0015074	aspartic-type endopeptidase activity|endonuclease activity|nucleic acid binding|RNA-directed DNA polymerase activity|zinc ion binding|DNA integration
CL77055Contig1	1702.7	1128.75	-0.593104	0.020897	1	Down	1707.9	1116.08	-0.613791	0.0446472	1	Down	233	-	-	-	-	-	-	-	-	-	-	-	-	-	-	-	-
CL7793Contig1	0	33.7961	Inf	0.0174296	1	Up	0	39.7476	Inf	0.0159905	1	Up	736	-	-	-	-	-	-	-	-	-	-	-	-	-	-	-	-
CL7794Contig1	620.43	247.641	-1.32502	0.00156804	0.272242	Down	622.351	239.135	-1.3799	0.003569	0.943417	Down	477	gi|848890041|ref|XP_012845167.1|PREDICTED: lipoxygenase homology domain-containing protein 1-like [Erythranthe guttata] &gt;gi|604319857|gb|EYU31021.1| hypothetical protein MIMGU_mgv1a014752mg [Erythranthe guttata]	2.03764e-28	-	-	-	-	-	-	-	-	-	-	-	-	-	-
CL78206Contig1	1320.31	796.173	-0.72972	0.0105405	0.893964	Down	1324.33	752.824	-0.814873	0.0150389	1	Down	3869	gi|848903966|ref|XP_012851695.1|PREDICTED: uncharacterized protein LOC105971389 [Erythranthe guttata] &gt;gi|848903969|ref|XP_012851696.1| PREDICTED: uncharacterized protein LOC105971389 [Erythranthe guttata] &gt;gi|604306601|gb|EYU25397.1| hypothetical protein MIMGU_mgv1a000678mg [Erythranthe guttata]	0	-	-	-	-	-	-	-	-	-	-	-	-	-	-
CL78347Contig1	1761.19	840.371	-1.06745	0.00505758	0.579416	Down	1766.46	1000.66	-0.819906	0.0424944	1	Down	1597	-	-	-	-	-	-	-	-	-	-	-	-	-	-	-	-
CL78481Contig1	187.692	0.458225	-8.6781	0.00492253	0.570942	Down	188.228	8.01483	-4.55366	0.0475116	1	Down	1274	gi|848886639|ref|XP_012843562.1|PREDICTED: SPX domain-containing protein 3 isoform X1 [Erythranthe guttata] &gt;gi|604321375|gb|EYU31951.1| hypothetical protein MIMGU_mgv1a024738mg [Erythranthe guttata]	3.55335e-89	sp|Q5PP62|SPX3_ARATH	2e-63	SPX domain-containing protein 3 OS=Arabidopsis thaliana GN=SPX3 PE=2 SV=1	KOG1161	5e-64	Protein involved in vacuolar polyphosphate accumulation, contains SPX domain							GO:0005737;GO:0005794;GO:0005886;GO:0015114;GO:0016036;GO:0035435;GO:0006817;GO:0080040	cytoplasm|Golgi apparatus|plasma membrane|phosphate ion transmembrane transporter activity|cellular response to phosphate starvation|phosphate ion transmembrane transport|phosphate ion transport|positive regulation of cellular response to phosphate starvation
CL78669Contig1	195.571	8.2208	-4.57227	1.55612e-06	0.00117927	Down	196.175	14.8557	-3.72306	0.000169223	0.116971	Down	396	-	-	-	-	-	-	-	-	-	-	-	-	-	-	-	-
CL7907Contig1	15743.8	9765.08	-0.689076	6.1141e-05	0.0239771	Down	15791.9	10649.7	-0.568372	0.00861509	1	Down	1846	gi|747093872|ref|XP_011094758.1|PREDICTED: glutathione S-transferase L3-like isoform X1 [Sesamum indicum]	3.3162e-135	sp|Q9LZ06|GSTL3_ARATH	5e-101	Glutathione S-transferase L3 OS=Arabidopsis thaliana GN=GSTL3 PE=2 SV=1	KOG0406	1e-101	Glutathione S-transferase	ko00480;ko00980;ko00982	Glutathione metabolism|Metabolism of xenobiotics by cytochrome P450|Drug metabolism - cytochrome P450	3	K00799	GST, gst	glutathione S-transferase	GO:0005829;GO:0004364;GO:0006749;GO:0010731;GO:0046686;GO:0009636	cytosol|glutathione transferase activity|glutathione metabolic process|protein glutathionylation|response to cadmium ion|response to toxic substance
CL79104Contig1	0	58.5095	Inf	0.00072032	0.154936	Up	0	34.4335	Inf	0.0286175	1	Up	256	-	-	-	-	-	-	-	-	-	-	-	-	-	-	-	-
CL7911Contig2	38.0901	188.076	2.30383	0.00340556	0.448838	Up	38.218	178.301	2.22199	0.0145705	1	Up	1514	gi|803378074|dbj|BAR43500.1|hypothetical protein [Perilla frutescens var. crispa]	2.07437e-158	sp|Q5T1Q4|S35F1_HUMAN	7e-45	Solute carrier family 35 member F1 OS=Homo sapiens GN=SLC35F1 PE=2 SV=2	KOG2766	1e-78	Predicted membrane protein	-	-	-	-	-	-	GO:0016021;GO:0006810	integral component of membrane|transport
CL791Contig7	1018.01	519.807	-0.969707	0.0027221	0.39192	Down	1021.15	564.192	-0.855933	0.0205289	1	Down	6208	gi|604321299|gb|EYU31887.1|hypothetical protein MIMGU_mgv1a001507mg [Erythranthe guttata]	0	sp|Q55750|MFD_SYNY3	2e-87	Transcription-repair-coupling factor OS=Synechocystis sp. (strain PCC 6803 / Kazusa) GN=mfd PE=3 SV=1	KOG0344	0	ATP-dependent RNA helicase	-	-	-	-	-	-	GO:0005737;GO:0005524;GO:0003684;GO:0004386;GO:0006355;GO:0000716	cytoplasm|ATP binding|damaged DNA binding|helicase activity|regulation of transcription, DNA-templated|transcription-coupled nucleotide-excision repair, DNA damage recognition
CL792Contig3	155.707	14.2085	-3.45401	0.000391858	0.0991758	Down	156.169	18.3165	-3.09189	0.00299583	0.857899	Down	3951	gi|747076821|ref|XP_011085496.1|PREDICTED: uncharacterized protein LOC105167456 isoform X2 [Sesamum indicum]	2.28345e-107	sp|Q9ZVN4|Y1500_ARATH	2e-64	Probable tyrosine-protein phosphatase At1g05000 OS=Arabidopsis thaliana GN=At1g05000 PE=1 SV=1	KOG1572	7e-65	Predicted protein tyrosine phosphatase	-	-	-	-	-	-	GO:0004725	protein tyrosine phosphatase activity
CL79629Contig1	274.189	71.1692	-1.94585	0.00223662	0.346007	Down	275.016	90.9908	-1.59573	0.0197045	1	Down	393	-	-	-	-	-	-	-	-	-	-	-	-	-	-	-	-
CL79803Contig1	7.222	102.776	3.83096	0.0269108	1	Up	7.24414	102.257	3.81924	0.00600471	1	Up	311	-	-	-	-	-	-	-	-	-	-	-	-	-	-	-	-
CL7988Contig1	1191.06	2234.84	0.907923	0.0164667	1	Up	1194.57	2136.29	0.838612	0.0263864	1	Up	1143	gi|747056246|ref|XP_011074382.1|PREDICTED: uncharacterized protein LOC105159125 isoform X1 [Sesamum indicum] &gt;gi|747056248|ref|XP_011074383.1| PREDICTED: uncharacterized protein LOC105159125 isoform X2 [Sesamum indicum]	1.26117e-13	-	-	-	-	-	-	-	-	-	-	-	-	-	-
CL7Contig31	4313.45	28767.4	2.73752	0.000363718	0.0948695	Up	4326.41	29507.2	2.76982	0.00085703	0.386058	Up	3414	gi|661888114|emb|CDP08231.1|unnamed protein product [Coffea canephora]	0	sp|O24325|VPE1_PHAVU	0	Vacuolar-processing enzyme OS=Phaseolus vulgaris PE=1 SV=1	KOG1348	0	Asparaginyl peptidases	ko04142	Lysosome	1	K01369	LGMN	legumain	GO:0008234	cysteine-type peptidase activity
CL7Contig42	0	29.0837	Inf	0.0473579	1	Up	0	53.6767	Inf	0.00343593	0.921063	Up	2311	-	-	-	-	-	-	-	-	-	-	-	-	-	-	-	-
CL7Contig9	4415.21	14746.6	1.73983	4.41784e-05	0.0183517	Up	4428.63	16775	1.92139	0.00567822	1	Up	4521	gi|661888114|emb|CDP08231.1|unnamed protein product [Coffea canephora]	0	sp|O24325|VPE1_PHAVU	0	Vacuolar-processing enzyme OS=Phaseolus vulgaris PE=1 SV=1	KOG1348	0	Asparaginyl peptidases	ko04142	Lysosome	1	K01369	LGMN	legumain	GO:0008234	cysteine-type peptidase activity
CL80656Contig1	6.27277	64.6476	3.36542	0.0409661	1	Up	6.29264	110.745	4.13743	0.00240578	0.75156	Up	2115	gi|747066163|ref|XP_011079755.1|PREDICTED: CUGBP Elav-like family member 5 isoform X1 [Sesamum indicum]	1.60397e-155	sp|Q8LFS6|BRN1L_ARATH	3e-108	-	KOG0144	9e-109	RNA-binding protein CUGBP1/BRUNO (RRM superfamily)	-	-	-	-	-	-	GO:0005737;GO:0030529;GO:0003729;GO:0000166;GO:0009908;GO:0006402;GO:0009626;GO:0080151;GO:2000028	cytoplasm|ribonucleoprotein complex|mRNA binding|nucleotide binding|flower development|mRNA catabolic process|plant-type hypersensitive response|positive regulation of salicylic acid mediated signaling pathway|regulation of photoperiodism, flowering
CL80750Contig1	516.767	175.024	-1.56196	0.0233662	1	Down	518.316	216.094	-1.26217	0.0339791	1	Down	1357	gi|743829037|ref|XP_010934039.1|PREDICTED: IAA-amino acid hydrolase ILR1-like 5 isoform X4 [Elaeis guineensis]	9.40122e-13	sp|Q7XUA8|ILL5_ORYSJ	8e-12	IAA-amino acid hydrolase ILR1-like 5 OS=Oryza sativa subsp. japonica GN=ILL5 PE=2 SV=1	-	-	-	-	-	-	-	-	-	GO:0010178;GO:0009850	IAA-amino acid conjugate hydrolase activity|auxin metabolic process
CL80779Contig1	82.3724	347.916	2.0785	0.000393492	0.0991758	Up	82.6198	326.923	1.98439	0.00286046	0.843226	Up	2308	gi|747049408|ref|XP_011070749.1|PREDICTED: amino-acid permease BAT1 homolog isoform X1 [Sesamum indicum]	0	sp|Q9ZU50|BAT1_ARATH	0	Amino-acid permease BAT1 OS=Arabidopsis thaliana GN=BAT1 PE=2 SV=2	KOG1289	0	Amino acid transporters	-	-	-	-	-	-	GO:0005887;GO:0031966;GO:0005739;GO:0015297;GO:0015181;GO:0015185;GO:0015180;GO:0005313;GO:0015189;GO:1903826;GO:0015812;GO:0015808;GO:0089711;GO:1903401	integral component of plasma membrane|mitochondrial membrane|mitochondrion|antiporter activity|arginine transmembrane transporter activity|gamma-aminobutyric acid transmembrane transporter activity|L-alanine transmembrane transporter activity|L-glutamate transmembrane transporter activity|L-lysine transmembrane transporter activity|arginine transmembrane transport|gamma-aminobutyric acid transpor…
CL8080Contig1	6739.62	4973.47	-0.438413	0.0181048	1	Down	6760.18	4681.75	-0.530013	0.0225955	1	Down	1276	gi|747049530|ref|XP_011070814.1|PREDICTED: uncharacterized protein LOC105156392 [Sesamum indicum]	1.39579e-70	-	-	-	KOG0670	8e-14	U4/U6-associated splicing factor PRP4	-	-	-	-	-	-	-
CL80876Contig1	565.589	31.9017	-4.14805	5.44799e-09	6.57416e-06	Down	567.278	16.8969	-5.06922	4.26712e-11	2.04086e-07	Down	1234	gi|848886639|ref|XP_012843562.1|PREDICTED: SPX domain-containing protein 3 isoform X1 [Erythranthe guttata] &gt;gi|604321375|gb|EYU31951.1| hypothetical protein MIMGU_mgv1a024738mg [Erythranthe guttata]	2.49349e-136	sp|Q5PP62|SPX3_ARATH	1e-99	SPX domain-containing protein 3 OS=Arabidopsis thaliana GN=SPX3 PE=2 SV=1	KOG1161	4e-100	Protein involved in vacuolar polyphosphate accumulation, contains SPX domain	-	-	-	-	-	-	GO:0005737;GO:0005794;GO:0005886;GO:0015114;GO:0016036;GO:0035435;GO:0006817;GO:0080040	cytoplasm|Golgi apparatus|plasma membrane|phosphate ion transmembrane transporter activity|cellular response to phosphate starvation|phosphate ion transmembrane transport|phosphate ion transport|positive regulation of cellular response to phosphate starvation
CL81084Contig1	1544.39	823.373	-0.907419	0.00111018	0.214188	Down	1549.17	951.597	-0.703071	0.0278955	1	Down	2586	-	-	-	-	-	-	-	-	-	-	-	-	-	-	-	-
CL8137Contig3	310.175	59.8605	-2.37341	0.000165699	0.0524172	Down	311.116	110.6	-1.4921	0.0193415	1	Down	1452	-	-	-	-	-	-	-	-	-	-	-	-	-	-	-	-
CL813Contig6	878.812	486.574	-0.852895	0.0126103	1	Down	881.533	442.373	-0.99475	0.0121516	1	Down	3480	gi|747077234|ref|XP_011085728.1|PREDICTED: chaperone protein ClpB3	0	sp|Q9LF37|CLPB3_ARATH	0	Chaperone protein ClpB3, chloroplastic OS=Arabidopsis thaliana GN=CLPB3 PE=2 SV=1	KOG1051	0	Chaperone HSP104 and related ATP-dependent Clp proteases	-	-	-	-	-	-	GO:0009507;GO:0009570;GO:0009532;GO:0005524;GO:0009658;GO:0016485;GO:0009408	chloroplast|chloroplast stroma|plastid stroma|ATP binding|chloroplast organization|protein processing|response to heat
CL8184Contig1	633.226	1143.81	0.853051	0.00552565	0.610717	Up	635.146	1257.71	0.985642	0.00475148	1	Up	1678	gi|747092228|ref|XP_011093865.1|PREDICTED: protein TIFY 10A-like isoform X2 [Sesamum indicum]	1.59429e-59	sp|Q9S7M2|TI10B_ARATH	8e-26	Protein TIFY 10B OS=Arabidopsis thaliana GN=TIFY10B PE=1 SV=1	-	-	-	ko04075	Plant hormone signal transduction	1	K13464	JAZ	jasmonate ZIM domain-containing protein	GO:0005634;GO:0003714;GO:0006952;GO:1903507;GO:0031347;GO:2000022;GO:0006355;GO:0009753;GO:0009611;GO:0006351	nucleus|transcription corepressor activity|defense response|negative regulation of nucleic acid-templated transcription|regulation of defense response|regulation of jasmonic acid mediated signaling pathway|regulation of transcription, DNA-templated|response to jasmonic acid|response to wounding|transcription, DNA-templated
CL8216Contig1	481.975	139.558	-1.78809	0.000217814	0.0644294	Down	483.458	198.94	-1.28106	0.0129879	1	Down	951	gi|604320316|gb|EYU31319.1|hypothetical protein MIMGU_mgv1a011926mg [Erythranthe guttata]	3.7281e-63	sp|P46254|HS22M_PEA	6e-56	Heat shock 22 kDa protein, mitochondrial OS=Pisum sativum GN=HSP22 PE=2 SV=1	KOG0710	7e-46	Molecular chaperone (small heat-shock protein Hsp26/Hsp42)	ko04141	Protein processing in endoplasmic reticulum	1	K13993	HSP20	HSP20 family protein	GO:0005739	mitochondrion
CL8216Contig2	118.689	4.85931	-4.61029	0.000174322	0.0543099	Down	119.045	23.1673	-2.36135	0.0342775	1	Down	1259	gi|848889128|ref|XP_012844737.1|PREDICTED: heat shock 22 kDa protein	1.94276e-53	sp|P46254|HS22M_PEA	3e-43	Heat shock 22 kDa protein, mitochondrial OS=Pisum sativum GN=HSP22 PE=2 SV=1	KOG0710	2e-38	Molecular chaperone (small heat-shock protein Hsp26/Hsp42)	ko04141	Protein processing in endoplasmic reticulum	1	K13993	HSP20	HSP20 family protein	GO:0005739	mitochondrion
CL8254Contig1	1013.52	299.105	-1.76065	4.39153e-07	0.000393581	Down	1016.58	250.811	-2.01905	8.68012e-07	0.0015864	Down	1343	gi|672108845|ref|XP_008787105.1|PREDICTED: uncharacterized protein LOC103705237 [Phoenix dactylifera]	1.05011e-06	-	-	-	-	-	-	-	-	-	-	-	-	-	-
CL8285Contig1	3537.59	5075.33	0.520735	0.00836269	0.785547	Up	3548.3	5388.8	0.602836	0.013086	1	Up	3180	gi|747063635|ref|XP_011078374.1|PREDICTED: EIN3-binding F-box protein 1-like [Sesamum indicum]	0	sp|Q9SKK0|EBF1_ARATH	0	EIN3-binding F-box protein 1 OS=Arabidopsis thaliana GN=EBF1 PE=1 SV=1	KOG1947	0	Leucine rich repeat proteins, some proteins contain F-box	ko04075	Plant hormone signal transduction	1	K14515	EBF1_2	EIN3-binding F-box protein	-	-
CL8286Contig1	812.044	217.516	-1.90044	9.06469e-07	0.000721048	Down	814.499	324.161	-1.3292	0.0136711	1	Down	3174	gi|747063633|ref|XP_011078373.1|PREDICTED: phospholipase D alpha 1-like [Sesamum indicum]	0	sp|Q41142|PLDA1_RICCO	0	Phospholipase D alpha 1 OS=Ricinus communis GN=PLD1 PE=1 SV=1	KOG1329	0	Phospholipase D1	ko04144;ko04014;ko04024;ko04071;ko00564;ko00565	Endocytosis|Ras signaling pathway|cAMP signaling pathway|Sphingolipid signaling pathway|Glycerophospholipid metabolism|Ether lipid metabolism	6	K01115	PLD1_2	phospholipase D1/2	GO:0005783;GO:0005886;GO:0009536;GO:0005773;GO:0005509;GO:0070290;GO:0004630;GO:0016042;GO:0046470	endoplasmic reticulum|plasma membrane|plastid|vacuole|calcium ion binding|N-acylphosphatidylethanolamine-specific phospholipase D activity|phospholipase D activity|lipid catabolic process|phosphatidylcholine metabolic process
CL83123Contig1	2219.82	3390.32	0.610975	0.0393757	1	Up	2226.78	4111.22	0.884606	0.016635	1	Up	2702	gi|720091892|ref|XP_010245561.1|PREDICTED: MLO-like protein 12 [Nelumbo nucifera]	1.49355e-123	sp|O80961|MLO12_ARATH	2e-85	MLO-like protein 12 OS=Arabidopsis thaliana GN=MLO12 PE=2 SV=2	-	-	-	-	-	-	-	-	-	GO:0016021;GO:0005886;GO:0006952;GO:0009817;GO:0010150	integral component of membrane|plasma membrane|defense response|defense response to fungus, incompatible interaction|leaf senescence
CL83490Contig1	0.495234	113.025	7.83432	3.39066e-06	0.00226363	Up	0.496595	82.5522	7.37709	0.000469976	0.253477	Up	2699	gi|848897637|ref|XP_012848908.1|PREDICTED: putative serine/threonine-protein kinase [Erythranthe guttata] &gt;gi|604314820|gb|EYU27526.1| hypothetical protein MIMGU_mgv1a008049mg [Erythranthe guttata] &gt;gi|604314821|gb|EYU27527.1| hypothetical protein MIMGU_mgv1a008049mg [Erythranthe guttata]	3.51586e-120	sp|C0LGH3|Y5614_ARATH	2e-68	Probable LRR receptor-like serine/threonine-protein kinase At1g56140 OS=Arabidopsis thaliana GN=At1g56140 PE=1 SV=2	KOG1187	2e-97	Serine/threonine protein kinase	-	-	-	-	-	-	-	-
CL83613Contig1	215.753	82.6213	-1.3848	0.0394599	1	Down	216.396	74.1119	-1.5459	0.042688	1	Down	2977	gi|747086743|ref|XP_011090885.1|PREDICTED: uncharacterized protein LOC105171457 isoform X2 [Sesamum indicum]	0	sp|A6T4G4|RIHC_KLEP7	1e-07	Non-specific ribonucleoside hydrolase RihC OS=Klebsiella pneumoniae subsp. pneumoniae (strain ATCC 700721 / MGH 78578) GN=rihC PE=3 SV=1	KOG2938	0	Predicted inosine-uridine preferring nucleoside hydrolase	-	-	-	-	-	-	GO:0016798;GO:0006144;GO:0006206	hydrolase activity, acting on glycosyl bonds|purine nucleobase metabolic process|pyrimidine nucleobase metabolic process
CL8366Contig1	2466.47	627.134	-1.9756	0.000243741	0.0708227	Down	2473.83	641.39	-1.94747	0.000310675	0.188716	Down	1321	gi|747040222|ref|XP_011070351.1|PREDICTED: SPX domain-containing protein 1-like [Sesamum indicum]	5.35035e-150	sp|O48781|SPX2_ARATH	5e-81	SPX domain-containing protein 2 OS=Arabidopsis thaliana GN=SPX2 PE=2 SV=1	KOG1161	1e-81	Protein involved in vacuolar polyphosphate accumulation, contains SPX domain	-	-	-	-	-	-	GO:0005737;GO:0005794;GO:0005634;GO:0005886;GO:0015114;GO:0016036;GO:0035435;GO:0006817	cytoplasm|Golgi apparatus|nucleus|plasma membrane|phosphate ion transmembrane transporter activity|cellular response to phosphate starvation|phosphate ion transmembrane transport|phosphate ion transport
CL8368Contig1	52059.8	22823.5	-1.18965	0.00847282	0.79456	Down	52215.3	26247.3	-0.992305	0.0322299	1	Down	873	gi|604333471|gb|EYU37822.1|hypothetical protein MIMGU_mgv1a017142mg [Erythranthe guttata]	4.84651e-37	-	-	-	-	-	-	-	-	-	-	-	-	-	-
CL83703Contig1	231.476	75.3821	-1.61857	0.0159248	1	Down	232.18	61.0699	-1.92671	0.0128441	1	Down	1431	gi|848876195|ref|XP_012838561.1|PREDICTED: glucomannan 4-beta-mannosyltransferase 1-like [Erythranthe guttata] &gt;gi|604331245|gb|EYU36103.1| hypothetical protein MIMGU_mgv1a004186mg [Erythranthe guttata]	2.07659e-133	sp|Q67VS7|CSLA9_ORYSJ	1e-98	Probable mannan synthase 9 OS=Oryza sativa subsp. japonica GN=CSLA9 PE=2 SV=1	-	-	-	-	-	-	-	-	-	GO:0000139;GO:0016021;GO:0016757;GO:0071555	Golgi membrane|integral component of membrane|transferase activity, transferring glycosyl groups|cell wall organization
CL8374Contig1	1.60944	39.6607	4.62308	0.0418953	1	Up	1.61485	43.3948	4.74805	0.0491063	1	Up	1274	-	-	-	-	-	-	-	-	-	-	-	-	-	-	-	-
CL84633Contig1	46.963	0	#NAME?	0.00561322	0.615413	Down	47.1151	0	-	0.00643324	1	Down	339	-	-	-	-	-	-	-	-	-	-	-	-	-	-	-	-
CL84662Contig1	37.266	0	#NAME?	0.00965048	0.852938	Down	37.3734	0	-	0.0181821	1	Down	263	-	-	-	-	-	-	-	-	-	-	-	-	-	-	-	-
CL8473Contig2	111.054	17.8471	-2.6375	0.0136726	1	Down	111.388	11.7312	-3.24717	0.0099421	1	Down	2295	gi|565353909|ref|XP_006343861.1|PREDICTED: mitochondrial inner membrane protein OXA1-like [Solanum tuberosum]	7.88722e-33	sp|Q9SKD3|OXA1L_ARATH	3e-14	Mitochondrial inner membrane protein OXA1-like OS=Arabidopsis thaliana GN=OXA1L PE=2 SV=1	KOG1239	6e-15	Inner membrane protein translocase involved in respiratory chain assembly	ko03070;ko03060	Bacterial secretion system|Protein export	2	K03217	yidC, spoIIIJ, OXA1	YidC/Oxa1 family membrane protein insertase	GO:0016021;GO:0016020;GO:0005743;GO:0051205	integral component of membrane|membrane|mitochondrial inner membrane|protein insertion into membrane
CL854Contig2	187.772	455.004	1.2769	0.00653278	0.682949	Up	188.351	415.656	1.14196	0.034382	1	Up	3490	gi|848885004|ref|XP_012842757.1|PREDICTED: putative E3 ubiquitin-protein ligase LIN-1 [Erythranthe guttata]	0	sp|D1FP53|LIN_MEDTR	0	Putative E3 ubiquitin-protein ligase LIN OS=Medicago truncatula GN=LIN PE=2 SV=1	KOG0167	9e-17	FOG: Armadillo/beta-catenin-like repeats	-	-	-	-	-	-	GO:0016874;GO:0004842;GO:0009877	ligase activity|ubiquitin-protein transferase activity|nodulation
CL86286Contig1	83.5682	7.33514	-3.51006	0.00956843	0.851052	Down	83.8324	11.357	-2.88393	0.0432535	1	Down	338	-	-	-	-	-	-	-	-	-	-	-	-	-	-	-	-
CL8793Contig1	477.313	92.7674	-2.36325	4.69853e-06	0.00291166	Down	478.766	122.773	-1.96333	0.000410768	0.231945	Down	1857	gi|255565071|ref|XP_002523528.1|conserved hypothetical protein [Ricinus communis] &gt;gi|223537235|gb|EEF38867.1| conserved hypothetical protein [Ricinus communis]	1.70207e-128	sp|Q66S13|NATT4_THANI	6e-07	Natterin-4 OS=Thalassophryne nattereri PE=2 SV=1	-	-	-	-	-	-	-	-	-	GO:0005576;GO:0016787	extracellular region|hydrolase activity
CL87991Contig1	265.484	12.1021	-4.45529	0.00386645	0.491114	Down	266.257	12.2836	-4.43802	0.00408364	1	Down	292	gi|848931000|ref|XP_012828629.1|PREDICTED: probable inorganic phosphate transporter 1-3 [Erythranthe guttata] &gt;gi|604298256|gb|EYU18334.1| hypothetical protein MIMGU_mgv1a018422mg [Erythranthe guttata]	3.69842e-42	sp|Q8GYF4|PHT15_ARATH	8e-42	Probable inorganic phosphate transporter 1-5 OS=Arabidopsis thaliana GN=PHT1-5 PE=2 SV=2	KOG0252	2e-42	Inorganic phosphate transporter	-	-	-	-	-	-	GO:0005887;GO:0005315;GO:0015114;GO:0015293;GO:0035435;GO:0006817;GO:0055085	integral component of plasma membrane|inorganic phosphate transmembrane transporter activity|phosphate ion transmembrane transporter activity|symporter activity|phosphate ion transmembrane transport|phosphate ion transport|transmembrane transport
CL888Contig7	3079.26	1965.36	-0.647792	0.0203203	1	Down	3088.55	2155.85	-0.518677	0.0448452	1	Down	4757	gi|702455653|ref|XP_010026793.1|PREDICTED: uncharacterized protein LOC104417177 [Eucalyptus grandis]	1.38274e-12	-	-	-	KOG0017	3e-07	FOG: Transposon-encoded proteins with TYA, reverse transcriptase, integrase domains in various combinations	-	-	-	-	-	-	-	-
CL89228Contig1	47.9541	0	#NAME?	0.00246534	0.372612	Down	48.101	0	-	0.00556027	1	Down	405	-	-	-	-	-	-	-	-	-	-	-	-	-	-	-	-
CL8926Contig2	5295.36	2825.63	-0.906158	0.00956672	0.851052	Down	5311.25	2928.56	-0.858857	0.0246273	1	Down	5454	gi|747051288|ref|XP_011071734.1|PREDICTED: uncharacterized protein LOC105157125 [Sesamum indicum]	0	sp|Q96PM5|ZN363_HUMAN	1e-50	RING finger and CHY zinc finger domain-containing protein 1 OS=Homo sapiens GN=RCHY1 PE=1 SV=1	KOG1940	6e-177	Zn-finger protein	-	-	-	-	-	-	-	-
CL89380Contig1	56.7852	0.91645	-5.95331	0.0042893	0.518359	Down	56.9636	0.463312	-6.94191	0.0052731	1	Down	295	-	-	-	-	-	-	-	-		-	-	-	-	-	-	-
CL8941Contig1	563.935	205.03	-1.45969	0.000841386	0.171579	Down	565.657	253.06	-1.16045	0.0146417	1	Down	6596	gi|747052306|ref|XP_011072268.1|PREDICTED: uncharacterized protein LOC105157559 [Sesamum indicum]	0	sp|P10978|POLX_TOBAC	7e-28	Retrovirus-related Pol polyprotein from transposon TNT 1-94 OS=Nicotiana tabacum PE=2 SV=1	KOG0017	2e-31	FOG: Transposon-encoded proteins with TYA, reverse transcriptase, integrase domains in various combinations	-	-	-	-	-	-	GO:0004190;GO:0004519;GO:0003676;GO:0003964;GO:0008270;GO:0015074	aspartic-type endopeptidase activity|endonuclease activity|nucleic acid binding|RNA-directed DNA polymerase activity|zinc ion binding|DNA integration
CL89820Contig1	32.2303	0	#NAME?	0.019862	1	Down	32.335	0	-	0.0339131	1	Down	280	-	-	-	-	-	-	-	-	-	-	-	-	-	-	-	-
CL89Contig2	5830.84	11418.3	0.969576	0.00196697	0.316516	Up	5848.57	9774.59	0.740951	0.0363919	1	Up	1152	gi|848873187|ref|XP_012837152.1|PREDICTED: peptidyl-prolyl cis-trans isomerase 1 [Erythranthe guttata] &gt;gi|604333566|gb|EYU37917.1| hypothetical protein MIMGU_mgv1a014959mg [Erythranthe guttata]	1.03269e-104	sp|Q8W171|CYP1_SOYBN	8e-99	Peptidyl-prolyl cis-trans isomerase 1 OS=Glycine max GN=Cyp1 PE=1 SV=1	KOG0865	9e-92	Cyclophilin type peptidyl-prolyl cis-trans isomerase	-	-	-	-	-	-	GO:0005737;GO:0042277;GO:0003755;GO:0006457	cytoplasm|peptide binding|peptidyl-prolyl cis-trans isomerase activity|protein folding
CL89Contig8	1447.7	599.226	-1.27259	1.39267e-05	0.00708206	Down	1452.09	600.284	-1.27441	0.00016698	0.116088	Down	3210	gi|747085449|ref|XP_011090186.1|PREDICTED: CBL-interacting serine/threonine-protein kinase 3-like [Sesamum indicum] &gt;gi|747085451|ref|XP_011090187.1| PREDICTED: CBL-interacting serine/threonine-protein kinase 3-like [Sesamum indicum] &gt;gi|747085453|ref|XP_011090188.1| PREDICTED: CBL-interacting serine/threonine-protein kinase 3-like [Sesamum indicum]	9.19239e-166	sp|Q2V452|CIPK3_ARATH	7e-144	CBL-interacting serine/threonine-protein kinase 3 OS=Arabidopsis thaliana GN=CIPK3 PE=1 SV=2	KOG0583	2e-144	Serine/threonine protein kinase	ko04140;ko04068;ko04150;ko04151;ko04152	Regulation of autophagy|FoxO signaling pathway|mTOR signaling pathway|PI3K-Akt signaling pathway|AMPK signaling pathway	5	K07198	PRKAA, AMPK	5'-AMP-activated protein kinase, catalytic alpha subunit	GO:0005524;GO:0004674;GO:0007165	ATP binding|protein serine/threonine kinase activity|signal transduction
CL89Contig9	7.46947	69.5069	3.21808	0.0258981	1	Up	7.49426	148.649	4.30998	0.000261717	0.165671	Up	5133	gi|848848764|ref|XP_012854857.1|PREDICTED: protein kinase 2B	4.20373e-149	sp|Q2V452|CIPK3_ARATH	2e-125	CBL-interacting serine/threonine-protein kinase 3 OS=Arabidopsis thaliana GN=CIPK3 PE=1 SV=2	KOG0583	4e-126	Serine/threonine protein kinase	ko04140;ko04068;ko04150;ko04151;ko04152	Regulation of autophagy|FoxO signaling pathway|mTOR signaling pathway|PI3K-Akt signaling pathway|AMPK signaling pathway	5	K07198	PRKAA, AMPK	5'-AMP-activated protein kinase, catalytic alpha subunit	GO:0005524;GO:0004674;GO:0007165	ATP binding|protein serine/threonine kinase activity|signal transduction
CL8Contig26	37.5129	169.828	2.17862	0.00856179	0.799561	Up	37.6308	199.015	2.40289	0.00571761	1	Up	2371	gi|747106309|ref|XP_011101444.1|PREDICTED: uncharacterized protein LOC105179496 [Sesamum indicum] &gt;gi|747106311|ref|XP_011101445.1| PREDICTED: uncharacterized protein LOC105179496 [Sesamum indicum]	0	-	-	-	-	-	-	-	-	-	-	-	-	-	-
CL9022Contig1	342.281	92.1482	-1.89315	0.00115373	0.220067	Down	343.34	73.8546	-2.21688	0.000896788	0.396834	Down	3391	gi|747056323|ref|XP_011074420.1|PREDICTED: uncharacterized protein LOC105159160 [Sesamum indicum]	0	-	-	-	-	-	-	-	-	-	-	-	-	-	-
CL90466Contig1	52.4533	0	#NAME?	0.0294616	1	Down	52.6011	0	-	0.0290421	1	Down	288	gi|914963727|ref|XP_013238560.1|hypothetical protein DI09_207p20 [Mitosporidium daphniae] &gt;gi|692169647|gb|KGG52124.1| hypothetical protein DI09_207p20 [Mitosporidium daphniae]	1.10607e-10	-	-	-	-	-	-	-	-	-	-	-	-	-	-
CL90813Contig1	29.6719	0	#NAME?	0.0272319	1	Down	29.765	0	-	0.0446281	1	Down	389	-	-	-	-	-	-	-	-	-	-	-	-	-	-	-	-
CL9107Contig1	2178.69	1512.73	-0.526308	0.0315973	1	Down	2185.39	1342.89	-0.702547	0.0469302	1	Down	896	gi|747068244|ref|XP_011080872.1|PREDICTED: arabinogalactan peptide 22-like [Sesamum indicum]	4.16639e-25	sp|O82337|AGP16_ARATH	7e-12	Arabinogalactan peptide 16 OS=Arabidopsis thaliana GN=AGP16 PE=1 SV=1	-	-	-	-	-	-	-	-	-	GO:0031225;GO:0005886	anchored component of membrane|plasma membrane
CL9130Contig1	3469.96	1223.16	-1.5043	0.00815262	0.772282	Down	3480.3	1305.87	-1.4142	0.00859455	1	Down	2125	gi|747054618|ref|XP_011073524.1|PREDICTED: inorganic phosphate transporter 1-4-like [Sesamum indicum]	0	sp|Q96303|PHT14_ARATH	0	Inorganic phosphate transporter 1-4 OS=Arabidopsis thaliana GN=PHT1-4 PE=1 SV=1	KOG0252	0	Inorganic phosphate transporter	-	-	-	-	-	-	GO:0005794;GO:0005887;GO:0016020;GO:0005634;GO:0005886;GO:0009506;GO:0005773;GO:0005315;GO:0015114;GO:0015293;GO:0035435;GO:0006817;GO:0009737;GO:0055085	Golgi apparatus|integral component of plasma membrane|membrane|nucleus|plasma membrane|plasmodesma|vacuole|inorganic phosphate transmembrane transporter activity|phosphate ion transmembrane transporter activity|symporter activity|phosphate ion transmembrane transport|phosphate ion transport|response to abscisic acid|transmembrane transport
CL9130Contig2	2557.72	415.014	-2.62363	0.000689963	0.150554	Down	2565.31	532.256	-2.26894	0.00173784	0.620224	Down	2246	gi|747054618|ref|XP_011073524.1|PREDICTED: inorganic phosphate transporter 1-4-like [Sesamum indicum]	0	sp|Q96303|PHT14_ARATH	0	Inorganic phosphate transporter 1-4 OS=Arabidopsis thaliana GN=PHT1-4 PE=1 SV=1	KOG0252	0	Inorganic phosphate transporter	-	-	-	-	-	-	GO:0005794;GO:0005887;GO:0016020;GO:0005634;GO:0005886;GO:0009506;GO:0005773;GO:0005315;GO:0015114;GO:0015293;GO:0035435;GO:0006817;GO:0009737;GO:0055085	Golgi apparatus|integral component of plasma membrane|membrane|nucleus|plasma membrane|plasmodesma|vacuole|inorganic phosphate transmembrane transporter activity|phosphate ion transmembrane transporter activity|symporter activity|phosphate ion transmembrane transport|phosphate ion transport|response to abscisic acid|transmembrane transport
CL932Contig2	505.169	166.197	-1.60387	0.000551878	0.127624	Down	506.704	246.367	-1.04033	0.0331504	1	Down	998	gi|470141401|ref|XP_004306421.1|PREDICTED: dnaJ protein homolog [Fragaria vesca subsp. vesca]	3.05353e-21	sp|P42824|DNJH2_ALLPO	8e-19	DnaJ protein homolog 2 OS=Allium porrum GN=LDJ2 PE=2 SV=1	KOG0712	3e-14	Molecular chaperone (DnaJ superfamily)	ko04141	Protein processing in endoplasmic reticulum	1	K09503	DNAJA2	DnaJ homolog subfamily A member 2	GO:0016020;GO:0005524;GO:0046872;GO:0006457;GO:0009408	membrane|ATP binding|metal ion binding|protein folding|response to heat
CL932Contig3	4373.39	2547.13	-0.779881	0.000155873	0.0499497	Down	4386.86	2830.61	-0.632072	0.0185827	1	Down	1892	gi|747085651|ref|XP_011090296.1|PREDICTED: dnaJ protein homolog [Sesamum indicum]	5.11584e-117	sp|Q04960|DNJH_CUCSA	2e-108	DnaJ protein homolog OS=Cucumis sativus GN=DNAJ1 PE=2 SV=1	KOG0712	9e-106	Molecular chaperone (DnaJ superfamily)	ko04141	Protein processing in endoplasmic reticulum	1	K09503	DNAJA2	DnaJ homolog subfamily A member 2	GO:0005886;GO:0005524;GO:0046872;GO:0006457;GO:0009408	plasma membrane|ATP binding|metal ion binding|protein folding|response to heat
CL9418Contig2	2280.59	1372.42	-0.732684	0.0023949	0.36446	Down	2287.53	1509.14	-0.600064	0.0331521	1	Down	3527	gi|747067834|ref|XP_011080657.1|PREDICTED: uncharacterized protein LOC105163859 [Sesamum indicum]	0	-	-	-	KOG1906	2e-117	DNA polymerase sigma	-	-	-	-	-	-	-	-
CL9436Contig2	0.53648	54.1972	6.65855	0.0209934	1	Up	0.538282	43.2266	6.32741	0.0370333	1	Up	2332	gi|641815644|gb|KDO38178.1|hypothetical protein CISIN_1g046720mg [Citrus sinensis]	2.25779e-154	sp|Q9SZL8|FRS5_ARATH	7e-102	Protein FAR1-RELATED SEQUENCE 5 OS=Arabidopsis thaliana GN=FRS5 PE=2 SV=1	-	-	-	-	-	-	-	-	-	GO:0005634;GO:0008270;GO:0006355	nucleus|zinc ion binding|regulation of transcription, DNA-templated
CL9487Contig1	1100.43	1727.75	0.650832	0.0127096	1	Up	1103.78	1817.74	0.719686	0.0179746	1	Up	1557	gi|747056660|ref|XP_011074596.1|PREDICTED: uncharacterized protein LOC105159283 [Sesamum indicum]	4.48624e-90	-	-	-	-	-	-	-	-	-	-	-	-	-	-
CL9498Contig1	77.7088	227.927	1.55242	0.0379363	1	Up	77.9457	227.327	1.54423	0.0394514	1	Up	2325	gi|848894172|ref|XP_012847123.1|PREDICTED: ATP-dependent zinc metalloprotease FTSH 4	0	sp|O80983|FTSH4_ARATH	0	ATP-dependent zinc metalloprotease FTSH 4, mitochondrial OS=Arabidopsis thaliana GN=FTSH4 PE=1 SV=2	KOG0734	0	AAA+-type ATPase containing the peptidase M41 domain	-	-	-	-	-	-	GO:0016021;GO:0016020;GO:0005743;GO:0005739;GO:0009536;GO:0005524;GO:0004176;GO:0046872;GO:0004222	integral component of membrane|membrane|mitochondrial inner membrane|mitochondrion|plastid|ATP binding|ATP-dependent peptidase activity|metal ion binding|metalloendopeptidase activity
CL9584Contig1	5897.87	3972.95	-0.569981	0.00271345	0.391177	Down	5915.79	3566.69	-0.729984	0.00213337	0.693754	Down	1567	gi|747060966|ref|XP_011076935.1|PREDICTED: protein trichome birefringence-like 36 [Sesamum indicum]	0	sp|Q940H3|TBL36_ARATH	1e-158	-	-	-	-	-	-	-	-	-	-	GO:0005794;GO:0016021;GO:0016413;GO:0071554	Golgi apparatus|integral component of membrane|O-acetyltransferase activity|cell wall organization or biogenesis
CL95Contig14	1851.96	1090.27	-0.764364	0.0302073	1	Down	1857.72	1101.52	-0.754037	0.0302607	1	Down	4639	gi|747040875|ref|XP_011102267.1|PREDICTED: F-box/LRR-repeat protein 15-like [Sesamum indicum]	0	sp|Q9SMY8|FBL15_ARATH	0	F-box/LRR-repeat protein 15 OS=Arabidopsis thaliana GN=FBL15 PE=2 SV=2	KOG1947	0	Leucine rich repeat proteins, some proteins contain F-box	-	-	-	-	-	-	-	-
CL95Contig3	4117.65	3105.31	-0.407084	0.0474603	1	Down	4130.35	2809.8	-0.555798	0.0284412	1	Down	1400	gi|848875834|ref|XP_012838385.1|PREDICTED: uncharacterized protein LOC105958930 [Erythranthe guttata] &gt;gi|604331750|gb|EYU36608.1| hypothetical protein MIMGU_mgv1a014429mg [Erythranthe guttata]	1.99756e-75	-	-	-	-	-	-	-	-	-	-	-	-	-	-
CL9798Contig1	2281.75	223.391	-3.3525	2.6419e-18	1.411e-14	Down	2288.63	461.874	-2.30891	1.34656e-06	0.00213098	Down	793	gi|747075144|ref|XP_011084595.1|PREDICTED: uncharacterized protein LOC105166806 [Sesamum indicum]	2.01671e-12	-	-	-	-	-	-	-	-	-	-	-	-	-	-
CL9842Contig1	4109.03	6644.14	0.693285	0.000263167	0.0751051	Up	4121.58	6059.43	0.555984	0.0182551	1	Up	1275	gi|848923200|ref|XP_012857968.1|PREDICTED: aquaporin TIP4-1 [Erythranthe guttata] &gt;gi|604300626|gb|EYU20444.1| hypothetical protein MIMGU_mgv1a012577mg [Erythranthe guttata]	1.06617e-114	sp|O82316|TIP41_ARATH	1e-97	Aquaporin TIP4-1 OS=Arabidopsis thaliana GN=TIP4-1 PE=2 SV=1	KOG0223	3e-98	Aquaporin (major intrinsic protein family)	-	-	-	-	-	-	GO:0042807;GO:0005887;GO:0009705;GO:0015254;GO:0015250;GO:0009992;GO:0015793;GO:0034220;GO:0006833	central vacuole|integral component of plasma membrane|plant-type vacuole membrane|glycerol channel activity|water channel activity|cellular water homeostasis|glycerol transport|ion transmembrane transport|water transport
CL9Contig21	403.031	815.487	1.01677	0.00505066	0.579214	Up	404.233	761.041	0.912787	0.0485012	1	Up	2301	gi|723747243|ref|XP_010313683.1|PREDICTED: probable E3 ubiquitin-protein ligase XERICO [Solanum lycopersicum]	4.08884e-60	sp|Q9SI09|XERIC_ARATH	3e-34	-	KOG0800	8e-35	FOG: Predicted E3 ubiquitin ligase	-	-	-	-	-	-	GO:0016021;GO:0016874;GO:0008270;GO:0009688;GO:0009687;GO:0016567;GO:0010200;GO:0009739;GO:0006970;GO:0009651	integral component of membrane|ligase activity|zinc ion binding|abscisic acid biosynthetic process|abscisic acid metabolic process|protein ubiquitination|response to chitin|response to gibberellin|response to osmotic stress|response to salt stress
comp16003_c0_seq1_2	0	271.953	Inf	0.000383683	0.0986648	Up	0	224.24	Inf	4.41184e-11	2.04086e-07	Up	258	-	-	-	-	-	-	-	-	-	-	-	-	-	-	-	-
comp18543_c0_seq2_3	183.109	60.7769	-1.5911	0.0343108	1	Down	183.67	57.7889	-1.66825	0.0472428	1	Down	1557	gi|848854346|ref|XP_012847851.1|PREDICTED: probable protein phosphatase 2C 39 [Erythranthe guttata] &gt;gi|604346520|gb|EYU44964.1| hypothetical protein MIMGU_mgv1a011404mg [Erythranthe guttata]	1.21668e-168	sp|Q9LDA7|P2C39_ARATH	2e-141	Probable protein phosphatase 2C 39 OS=Arabidopsis thaliana GN=At3g15260 PE=2 SV=1	KOG0698	4e-142	Serine/threonine protein phosphatase	-	-	-	-	-	-	GO:0046872;GO:0004722	metal ion binding|protein serine/threonine phosphatase activity
comp20888_c0_seq1_1	4146.4	6820.33	0.717983	0.0267628	1	Up	4159.37	6400.12	0.621734	0.0217076	1	Up	1576	gi|747056213|ref|XP_011074364.1|PREDICTED: zinc finger protein ZAT10-like [Sesamum indicum]	2.52073e-63	sp|Q96289|ZAT10_ARATH	2e-38	Zinc finger protein ZAT10 OS=Arabidopsis thaliana GN=ZAT10 PE=2 SV=1	KOG1721	4e-39	FOG: Zn-finger	-	-	-	-	-	-	GO:0005634;GO:0046872;GO:0043565;GO:0003700;GO:0035264;GO:0045892;GO:0010117;GO:0015979;GO:0009737;GO:0010200;GO:0009409;GO:0009644;GO:0006979;GO:0009651;GO:0009414;GO:0009611;GO:0006351	nucleus|metal ion binding|sequence-specific DNA binding|transcription factor activity, sequence-specific DNA binding|multicellular organism growth|negative regulation of transcription, DNA-templated|photoprotection|photosynthesis|response to abscisic acid|response to chitin|response to cold|response to high light intensity|response to oxidative stress|response to salt stress|response to water dep…
comp23041_c1_seq1_2	157.645	25.6985	-2.61692	0.0228965	1	Down	158.146	3.75597	-5.39593	0.00039523	0.225287	Down	469	-	-	-	-	-	-	-	-	-	-	-	-	-	-	-	-
comp23715_c0_seq1_4	1179.75	398.813	-1.56469	1.58827e-06	0.00118758	Down	1183.34	513.855	-1.20343	0.000867194	0.387733	Down	1286	gi|747078256|ref|XP_011086282.1|PREDICTED: uncharacterized protein LOC105168059 [Sesamum indicum]	4.91351e-82	sp|Q8GUH1|PUB33_ARATH	8e-12	U-box domain-containing protein 33 OS=Arabidopsis thaliana GN=PUB33 PE=2 SV=2	-	-	-	-	-	-	-	-	-	-	-
comp24038_c0_seq2_3	402.409	17.5428	-4.51971	1.10355e-11	2.41481e-08	Down	403.655	13.4657	-4.90576	1.44684e-10	5.6134e-07	Down	973	gi|747079960|ref|XP_011087212.1|PREDICTED: transmembrane protein DDB_G0273707/DDB_G0273361-like [Sesamum indicum]	4.37211e-99	-	-	-	-	-	-	-	-	-	-	-	-	-	-
comp24165_c0_seq1_4	5097.18	7691.6	0.593586	0.00132132	0.241004	Up	5112.6	7406.83	0.534799	0.021238	1	Up	1427	gi|565349079|ref|XP_006341525.1|PREDICTED: probable ADP-ribosylation factor GTPase-activating protein AGD13-like [Solanum tuberosum] &gt;gi|970017025|ref|XP_015069635.1| PREDICTED: protein C2-DOMAIN ABA-RELATED 4-like [Solanum pennellii]	8.64039e-93	sp|Q9LVH4|CAR4_ARATH	1e-84	-	KOG1030	3e-85	Predicted Ca2+-dependent phospholipid-binding protein	-	-	-	-	-	-	GO:0005829;GO:0005634;GO:0005886;GO:0005096;GO:0046872;GO:0005543;GO:0009738;GO:0006952;GO:0009789;GO:1902479;GO:0043547;GO:1901002;GO:0009651	cytosol|nucleus|plasma membrane|GTPase activator activity|metal ion binding|phospholipid binding|abscisic acid-activated signaling pathway|defense response|positive regulation of abscisic acid-activated signaling pathway|positive regulation of defense response to bacterium, incompatible interaction|positive regulation of GTPase activity|positive regulation of response to salt stress|response to s…
comp24341_c0_seq2_7	754.765	321.547	-1.231	0.00610714	0.651107	Down	757.021	293.673	-1.36612	0.00254667	0.777399	Down	4449	gi|747088537|ref|XP_011091861.1|PREDICTED: 2-oxoglutarate dehydrogenase	0	sp|Q54JE4|ODO1_DICDI	0	2-oxoglutarate dehydrogenase, mitochondrial OS=Dictyostelium discoideum GN=ogdh PE=3 SV=1	KOG0450	0	2-oxoglutarate dehydrogenase, E1 subunit	ko00310;ko00380;ko00020;ko01200	Lysine degradation|Tryptophan metabolism|Citrate cycle (TCA cycle)|Carbon metabolism	4	K00164	OGDH, sucA	2-oxoglutarate dehydrogenase E1 component	GO:0009353;GO:0005739;GO:0045252;GO:0004591;GO:0030976;GO:0006096;GO:0006099	mitochondrial oxoglutarate dehydrogenase complex|mitochondrion|oxoglutarate dehydrogenase complex|oxoglutarate dehydrogenase (succinyl-transferring) activity|thiamine pyrophosphate binding|glycolytic process|tricarboxylic acid cycle
comp24610_c0_seq2_7	1351.15	2.90327	-8.86229	3.14994e-06	0.00213494	Down	1355.09	2.31656	-9.19219	2.11373e-06	0.0031003	Down	1466	gi|848855110|ref|XP_012851122.1|PREDICTED: SPX domain-containing protein 4-like [Erythranthe guttata] &gt;gi|604345635|gb|EYU44132.1| hypothetical protein MIMGU_mgv1a020769mg [Erythranthe guttata]	2.24376e-20	sp|Q94A21|SPX4_ARATH	3e-13	SPX domain-containing protein 4 OS=Arabidopsis thaliana GN=SPX4 PE=2 SV=1	KOG1161	1e-13	Protein involved in vacuolar polyphosphate accumulation, contains SPX domain	-	-	-	-	-	-	GO:0005737;GO:0005794;GO:0005886;GO:0015114;GO:0016036;GO:0035435;GO:0006817	cytoplasm|Golgi apparatus|plasma membrane|phosphate ion transmembrane transporter activity|cellular response to phosphate starvation|phosphate ion transmembrane transport|phosphate ion transport
comp24654_c0_seq2_2	2281.87	1491.09	-0.61385	0.00963747	0.852938	Down	2288.76	1470.64	-0.638117	0.0233381	1	Down	2869	gi|848926286|ref|XP_012858941.1|PREDICTED: subtilisin-like protease SBT1.7 [Erythranthe guttata] &gt;gi|604299568|gb|EYU19442.1| hypothetical protein MIMGU_mgv1a001731mg [Erythranthe guttata]	0	sp|O65351|SBT17_ARATH	3e-157	-	-	-	-	-	-	-	-	-	-	GO:0048046;GO:0005618;GO:0005576;GO:0009505;GO:0004252;GO:0080001;GO:0048359;GO:0010214	apoplast|cell wall|extracellular region|plant-type cell wall|serine-type endopeptidase activity|mucilage extrusion from seed coat|mucilage metabolic process involved in seed coat development|seed coat development
comp26441_c0_seq1_3	0	2222.06	Inf	0.017556	1	Up	0	393.235	Inf	0.0412164	1	Up	339	-	-	sp|Q64962|RDRP_ASPVP	6e-10	RNA replication protein OS=Apple stem pitting virus (isolate PA66) GN=ORF1 PE=3 SV=1	-	-	-	-	-	-	-	-	-	GO:0005524;GO:0008234;GO:0004386;GO:0046872;GO:0008174;GO:0016491;GO:0003723;GO:0003968;GO:0006396;GO:0006351;GO:0039694	ATP binding|cysteine-type peptidase activity|helicase activity|metal ion binding|mRNA methyltransferase activity|oxidoreductase activity|RNA binding|RNA-directed RNA polymerase activity|RNA processing|transcription, DNA-templated|viral RNA genome replication
comp28114_c1_seq4_2	53.9384	0.458225	-6.87911	0.00301243	0.416607	Down	54.0981	0	-	0.00276231	0.816294	Down	1143	-	-	-	-	-	-	-	-	-	-	-	-	-	-
comp29340_c0_seq1_5	1020.82	638.193	-0.677663	0.0302118	1	Down	1023.93	548.57	-0.900377	0.014299	1	Down	1878	gi|747102587|ref|XP_011099461.1|PREDICTED: uncharacterized protein At4g37920	0	sp|Q84WN0|Y4920_ARATH	4e-177	Uncharacterized protein At4g37920, chloroplastic OS=Arabidopsis thaliana GN=At4g37920 PE=1 SV=2	-	-	-	-	-	-	-	-	-	GO:0009507;GO:0009941;GO:0009535	chloroplast|chloroplast envelope|chloroplast thylakoid membrane
comp30490_c0_seq1_2	8978.75	5435.18	-0.724187	7.11786e-05	0.0271539	Down	9006.37	6323.95	-0.51012	0.041157	1	Down	1361	gi|848907463|ref|XP_012852848.1|PREDICTED: uncharacterized protein At1g15400-like [Erythranthe guttata] &gt;gi|604305514|gb|EYU24658.1| hypothetical protein MIMGU_mgv1a016110mg [Erythranthe guttata]	2.153e-39	sp|Q9XI29|Y1540_ARATH	3e-19	Uncharacterized protein At1g15400 OS=Arabidopsis thaliana GN=At1g15400 PE=1 SV=2	-	-	-	-	-	-	-	-	-	GO:0005886	plasma membrane
comp31033_c1_seq3_1	1649.83	2568.79	0.638774	0.0321795	1	Up	1654.95	2728.28	0.721203	0.00761664	1	Up	1023	gi|747078214|ref|XP_011086262.1|PREDICTED: pollen-specific leucine-rich repeat extensin-like protein 1 [Sesamum indicum]	2.37815e-34	-	-	-	-	-	-	-	-	-	-	-	-	-	-
comp35095_c0_seq1_7	334.855	118.575	-1.49774	0.00742618	0.731356	Down	335.858	129.899	-1.37046	0.0243198	1	Down	1463	gi|661886268|emb|CDP10190.1|unnamed protein product [Coffea canephora]	4.68902e-158	sp|Q9D7Q1|CHIT1_MOUSE	4e-51	Chitotriosidase-1 OS=Mus musculus GN=Chit1 PE=1 SV=2	KOG2806	2e-149	Chitinase	ko00520	Amino sugar and nucleotide sugar metabolism	1	K01183	E3.2.1.14	chitinase	GO:0005576;GO:0005615;GO:0005764;GO:0008061;GO:0004568;GO:0008843;GO:0006032;GO:0000272	extracellular region|extracellular space|lysosome|chitin binding|chitinase activity|endochitinase activity|chitin catabolic process|polysaccharide catabolic process
comp36139_c0_seq1_4	675.691	209.551	-1.68906	4.49656e-05	0.0185413	Down	677.747	350.657	-0.950685	0.0269456	1	Down	4654	gi|747046632|ref|XP_011100590.1|PREDICTED: protein GIGANTEA-like [Sesamum indicum]	0	sp|Q9SQI2|GIGAN_ARATH	0	Protein GIGANTEA OS=Arabidopsis thaliana GN=GI PE=1 SV=2	-	-	-	-	-	-	-	-	-	GO:0005737;GO:0005654;GO:0005634;GO:0030154;GO:0007623;GO:0009908;GO:0048578;GO:0009585;GO:0042752;GO:0006355;GO:0009637;GO:0009409;GO:0010218;GO:0042542;GO:0080167;GO:0010378	cytoplasm|nucleoplasm|nucleus|cell differentiation|circadian rhythm|flower development|positive regulation of long-day photoperiodism, flowering|red, far-red light phototransduction|regulation of circadian rhythm|regulation of transcription, DNA-templated|response to blue light|response to cold|response to far red light|response to hydrogen peroxide|response to karrikin|temperature compensation o…
comp36409_c0_seq2_3	0	60.5887	Inf	0.000555758	0.127993	Up	0	39.9257	Inf	0.0157525	1	Up	2009	gi|747105101|ref|XP_011100815.1|PREDICTED: uncharacterized protein LOC105178921 [Sesamum indicum]	1.12406e-154	-	-	-	-	-	-	-	-	-	-	-	-	-	-
comp36483_c0_seq1_7	50.802	0	-	0.00165159	0.28024	Down	50.9518	0	-	0.00393417	1	Down	742	-	-	-	-	-	-	-	-	-	-	-	-	-	-	-	-
comp36659_c0_seq2_3	87.5307	0.91645	-6.57759	0.00013053	0.0435713	Down	87.7978	10.8343	-3.01858	0.0312855	1	Down	1515	gi|747049566|ref|XP_011070832.1|PREDICTED: uncharacterized protein LOC105156412 [Sesamum indicum]	5.98585e-104	sp|A2X1N2|ORR24_ORYSI	5e-08	-	KOG1601	4e-08	GATA-4/5/6 transcription factors	-	-	-	-	-	-	GO:0005634;GO:0003677;GO:0009736;GO:0000160;GO:0006355;GO:0006351	nucleus|DNA binding|cytokinin-activated signaling pathway|phosphorelay signal transduction system|regulation of transcription, DNA-templated|transcription, DNA-templated
comp36701_c0_seq1_1	0	45.6827	Inf	0.00381539	0.485728	Up	0	37.2431	Inf	0.0209901	1	Up	2050	gi|747104323|ref|XP_011100390.1|PREDICTED: scarecrow-like protein 23 [Sesamum indicum]	0	sp|Q9FHZ1|SCL23_ARATH	9e-160	Scarecrow-like protein 23 OS=Arabidopsis thaliana GN=SCL23 PE=1 SV=1	-	-	-	-	-	-	-	-	-	GO:0005634;GO:0003700;GO:0090610;GO:0048366;GO:0006355;GO:0006351	nucleus|transcription factor activity, sequence-specific DNA binding|bundle sheath cell fate specification|leaf development|regulation of transcription, DNA-templated|transcription, DNA-templated
comp36774_c0_seq1_2	775.722	1408.24	0.860285	0.0023063	0.353375	Up	778.136	1346.56	0.791184	0.016408	1	Up	1475	gi|848917729|ref|XP_012856232.1|PREDICTED: B-box zinc finger protein 32 [Erythranthe guttata]	7.28451e-51	sp|Q9LJB7|BBX32_ARATH	5e-27	-	KOG1601	1e-07	GATA-4/5/6 transcription factors	-	-	-	-	-	-	GO:0005737;GO:0005634;GO:0046872;GO:0003700;GO:0009785;GO:0045892;GO:0009640;GO:0010017;GO:0009909;GO:0006355;GO:0010200;GO:0006351	cytoplasm|nucleus|metal ion binding|transcription factor activity, sequence-specific DNA binding|blue light signaling pathway|negative regulation of transcription, DNA-templated|photomorphogenesis|red or far-red light signaling pathway|regulation of flower development|regulation of transcription, DNA-templated|response to chitin|transcription, DNA-templated
comp36852_c0_seq4_1	11510.3	3018.55	-1.931	1.03519e-05	0.00560892	Down	11546.1	1938.03	-2.57474	2.02487e-05	0.0206388	Down	1181	gi|747082493|ref|XP_011088570.1|PREDICTED: dirigent protein 21-like [Sesamum indicum]	9.18505e-57	sp|Q67YM6|DIR11_ARATH	2e-32	Dirigent protein 11 OS=Arabidopsis thaliana GN=DIR11 PE=2 SV=1	-	-	-	-	-	-	-	-	-	GO:0048046	apoplast
comp37250_c0_seq1_2	79.9787	14.1813	-2.49563	0.045233	1	Down	80.2202	10.8838	-2.88179	0.0464632	1	Down	600	gi|848856300|ref|XP_012856080.1|PREDICTED: protein GLUTAMINE DUMPER 6 [Erythranthe guttata]	3.3304e-25	sp|Q9SW07|GDU2_ARATH	1e-08	Protein GLUTAMINE DUMPER 2 OS=Arabidopsis thaliana GN=GDU2 PE=2 SV=1	-	-	-	-	-	-	-	-	-	GO:0016021;GO:0006865;GO:0080143	integral component of membrane|amino acid transport|regulation of amino acid export
comp37753_c0_seq1_3	1869.75	812.639	-1.20216	0.000442771	0.107862	Down	1875.54	938.985	-0.998133	0.00417697	1	Down	691	gi|747077090|ref|XP_011085650.1|PREDICTED: LOW QUALITY PROTEIN: fasciclin-like arabinogalactan protein 2 [Sesamum indicum]	1.80722e-45	sp|Q9SU13|FLA2_ARATH	9e-34	Fasciclin-like arabinogalactan protein 2 OS=Arabidopsis thaliana GN=FLA2 PE=1 SV=1	-	-	-	-	-	-	-	-	-	GO:0031225;GO:0046658;GO:0016020;GO:0005886;GO:0005774	anchored component of membrane|anchored component of plasma membrane|membrane|plasma membrane|vacuolar membrane
comp38397_c0_seq1_1	79.3586	686.002	3.11175	6.0001e-07	0.000513709	Up	79.6131	617.67	2.95576	0.00247205	0.766292	Up	4246	gi|747057820|ref|XP_011075230.1|PREDICTED: probable galactinol--sucrose galactosyltransferase 2 [Sesamum indicum]	0	sp|Q94A08|RFS2_ARATH	0	Probable galactinol--sucrose galactosyltransferase 2 OS=Arabidopsis thaliana GN=RFS2 PE=2 SV=2	KOG1543	8e-96	Cysteine proteinase Cathepsin L	ko00052	Galactose metabolism	1	K06617	E2.4.1.82	raffinose synthase	GO:0009506;GO:0052692;GO:0016757;GO:0034484;GO:0080167;GO:0006979	plasmodesma|raffinose alpha-galactosidase activity|transferase activity, transferring glycosyl groups|raffinose catabolic process|response to karrikin|response to oxidative stress
comp38536_c0_seq1_7	64.668	0	-	0.000275246	0.0779571	Down	64.8638	0.946413	-6.0988	0.00424006	1	Down	1748	-	-	-	-	-	-	-	-	-	-	-	-	-	-	-	-
comp39118_c0_seq1_1	29.9191	288.968	3.27177	3.15983e-06	0.00213494	Up	30.0187	150.385	2.32473	0.0174472	1	Up	1489	-	-	-	-	-	-	-	-	-	-	-	-	-	-	-	-
comp39352_c0_seq1_5	178.156	761.355	2.09543	3.41692e-07	0.000316723	Up	178.704	801.515	2.16516	2.21321e-06	0.0032071	Up	2427	gi|747089520|ref|XP_011092401.1|PREDICTED: uncharacterized protein LOC105172591 isoform X1 [Sesamum indicum] &gt;gi|747089522|ref|XP_011092403.1| PREDICTED: uncharacterized protein LOC105172591 isoform X1 [Sesamum indicum] &gt;gi|747089524|ref|XP_011092404.1| PREDICTED: uncharacterized protein LOC105172591 isoform X1 [Sesamum indicum] &gt;gi|747089526|ref|XP_011092405.1| PREDICTED: uncharacterize…	0	sp|Q9SZ67|WRK19_ARATH	5e-57	Probable WRKY transcription factor 19 OS=Arabidopsis thaliana GN=WRKY19 PE=2 SV=1	-	-	-	-	-	-	-	-	-	-	-
comp39734_c0_seq1_5	141.593	16.9543	-3.06203	0.00222121	0.345181	Down	142.014	15.1426	-3.22934	0.00343849	0.921063	Down	223	-	-	-	-	-	-	-	-	-	-	-	-	-	-	-	-
comp39867_c0_seq2_4	43.2077	174.175	2.01118	0.0119925	0.967669	Up	43.3471	191.573	2.14388	0.0123452	1	Up	3231	gi|747054708|ref|XP_011073574.1|PREDICTED: protein DEK [Sesamum indicum]	2.27808e-85	sp|Q6AXS3|DEK_RAT	2e-11	Protein DEK OS=Rattus norvegicus GN=Dek PE=2 SV=1	KOG2266	3e-53	Chromatin-associated protein Dek and related proteins, contains SAP DNA binding domain	-	-	-	-	-	-	GO:0043292;GO:0005634;GO:0003677;GO:0044822;GO:0016568;GO:2001032	contractile fiber|nucleus|DNA binding|poly(A) RNA binding|chromatin modification|regulation of double-strand break repair via nonhomologous end joining
comp40332_c0_seq1_1	2530.3	1495.15	-0.759015	0.00136046	0.246107	Down	2538.08	1628.65	-0.640062	0.0216532	1	Down	3849	gi|848925449|ref|XP_012858663.1|PREDICTED: E3 ubiquitin-protein ligase RING1 [Erythranthe guttata] &gt;gi|604300084|gb|EYU19927.1| hypothetical protein MIMGU_mgv1a007795mg [Erythranthe guttata]	3.31269e-108	sp|Q8LPN7|RNG1L_ARATH	4e-28	E3 ubiquitin-protein ligase RING1-like OS=Arabidopsis thaliana GN=At3g19950 PE=2 SV=1	KOG0800	3e-61	FOG: Predicted E3 ubiquitin ligase	-	-	-	-	-	-	-	-
comp40380_c0_seq6_8	1.03171	167.928	7.34666	0.00460106	0.542065	Up	1.03488	97.3863	6.55619	0.00051332	0.268428	Up	2352	gi|848860472|ref|XP_012831078.1|PREDICTED: protein unc-50 homolog [Erythranthe guttata] &gt;gi|604343863|gb|EYU42697.1| hypothetical protein MIMGU_mgv1a012334mg [Erythranthe guttata]	2.64078e-59	sp|Q54DD7|UNC50_DICDI	2e-25	Protein unc-50 homolog OS=Dictyostelium discoideum GN=DDB_G0292320 PE=3 SV=1	KOG3012	5e-49	Uncharacterized conserved protein	-	-	-	-	-	-	GO:0030173;GO:0006810	integral component of Golgi membrane|transport
comp40830_c0_seq1_1	80.8039	313.962	1.95809	0.00120666	0.226694	Up	81.0503	298.58	1.88123	0.00590829	1	Up	1221	gi|787592906|gb|AKA27880.1|WRKY protein [Salvia miltiorrhiza]	1.54246e-163	sp|Q93WV4|WRK71_ARATH	2e-37	Probable WRKY transcription factor 71 OS=Arabidopsis thaliana GN=WRKY71 PE=2 SV=1	-	-	-	-	-	-	-	-	-	GO:0005634;GO:0043565;GO:0003700;GO:0006351	nucleus|sequence-specific DNA binding|transcription factor activity, sequence-specific DNA binding|transcription, DNA-templated
comp41867_c0_seq1_4	31405.8	20966.9	-0.582916	0.000385161	0.0986648	Down	31501.7	21408.6	-0.557239	0.00795467	1	Down	1131	gi|848873187|ref|XP_012837152.1|PREDICTED: peptidyl-prolyl cis-trans isomerase 1 [Erythranthe guttata] &gt;gi|604333566|gb|EYU37917.1| hypothetical protein MIMGU_mgv1a014959mg [Erythranthe guttata]	9.18659e-104	sp|Q8W171|CYP1_SOYBN	3e-98	Peptidyl-prolyl cis-trans isomerase 1 OS=Glycine max GN=Cyp1 PE=1 SV=1	KOG0865	3e-91	Cyclophilin type peptidyl-prolyl cis-trans isomerase	-	-	-	-	-	-	GO:0005737;GO:0042277;GO:0003755;GO:0006457	cytoplasm|peptide binding|peptidyl-prolyl cis-trans isomerase activity|protein folding
comp41895_c0_seq1_2	39.2472	181.404	2.20854	0.00749159	0.732495	Up	39.3561	183.459	2.2208	0.0151345	1	Up	1189	-	-	-	-	-	-	-	-	-	-	-	-	-	-	-	-
comp42176_c0_seq1_7	1405.35	802.998	-0.807466	0.0247808	1	Down	1409.73	720.519	-0.968309	0.048943	1	Down	1340	gi|747088958|ref|XP_011092095.1|PREDICTED: bidirectional sugar transporter SWEET17-like [Sesamum indicum]	1.56646e-73	sp|Q84WN3|SWT17_ARATH	3e-48	Bidirectional sugar transporter SWEET17 OS=Arabidopsis thaliana GN=SWEET17 PE=2 SV=2	KOG1623	1e-34	Multitransmembrane protein	-	-	-	-	-	-	GO:0016021;GO:0009705;GO:0005886;GO:0005353;GO:0051119;GO:0070417;GO:0006995;GO:0007623;GO:1902334;GO:0015755;GO:0051260;GO:0009646;GO:0009750	integral component of membrane|plant-type vacuole membrane|plasma membrane|fructose transmembrane transporter activity|sugar transmembrane transporter activity|cellular response to cold|cellular response to nitrogen starvation|circadian rhythm|fructose export from vacuole to cytoplasm|fructose transport|protein homooligomerization|response to absence of light|response to fructose
comp42264_c0_seq75_1	15.3523	165.748	3.43247	0.00797265	0.759726	Up	15.3945	134.082	3.12264	0.0272707	1	Up	3966	gi|848858284|ref|XP_012830073.1|PREDICTED: G-type lectin S-receptor-like serine/threonine-protein kinase At4g03230 isoform X3 [Erythranthe guttata]	4.59863e-148	sp|Q9ZR08|Y4230_ARATH	3e-69	G-type lectin S-receptor-like serine/threonine-protein kinase At4g03230 OS=Arabidopsis thaliana GN=At4g03230 PE=3 SV=3	-	-	-	-	-	-	-	-	-	-	-
comp42843_c0_seq2_3	399.602	72.1367	-2.46976	1.55189e-05	0.00763409	Down	400.842	158.407	-1.3394	0.0189194	1	Down	729	-	-	-	-	-	-	-	-	-	-	-	-	-	-	-	-
comp43003_c0_seq1_7	137.796	1.46703	-6.55349	9.29014e-07	0.000733777	Down	138.215	0.463312	-8.22071	1.14503e-06	0.00188653	Down	1423	-	-	-	-	-	-	-	-	-	-	-	-	-	-	-	-
comp43042_c0_seq1_7	1158.24	443.036	-1.38644	1.65423e-05	0.00806673	Down	1161.78	571.321	-1.02396	0.00412075	1	Down	1645	gi|297746454|emb|CBI16510.3|unnamed protein product [Vitis vinifera]	1.0986e-19	sp|Q9SEU4|SRC33_ARATH	1e-16	-	KOG0118	1e-17	FOG: RRM domain	ko03040	Spliceosome	1	K12900	FUSIP1	FUS-interacting serine-arginine-rich protein 1	GO:0005737;GO:0016607;GO:0005681;GO:0042802;GO:0000166;GO:0003723;GO:0006397;GO:0008380	cytoplasm|nuclear speck|spliceosomal complex|identical protein binding|nucleotide binding|RNA binding|mRNA processing|RNA splicing
comp43486_c0_seq2_8	38.0906	0	-	0.00911037	0.823988	Down	38.2107	0	-	0.0172581	1	Down	271	-	-	-	-	-	-	-	-	-	-	-	-	-	-	-	-
comp44180_c0_seq5_1	6202.75	4664.8	-0.411094	0.0303607	1	Down	6221.65	4235.35	-0.554816	0.0180239	1	Down	3286	gi|747097542|ref|XP_011096740.1|PREDICTED: UDP-arabinose 4-epimerase 1 [Sesamum indicum] &gt;gi|747097544|ref|XP_011096741.1| PREDICTED: UDP-arabinose 4-epimerase 1 [Sesamum indicum] &gt;gi|747097546|ref|XP_011096742.1| PREDICTED: UDP-arabinose 4-epimerase 1 [Sesamum indicum] &gt;gi|747097548|ref|XP_011096743.1| PREDICTED: UDP-arabinose 4-epimerase 1 [Sesamum indicum]	0	sp|Q9SA77|ARAE1_ARATH	0	UDP-arabinose 4-epimerase 1 OS=Arabidopsis thaliana GN=MUR4 PE=1 SV=1	KOG1371	0	UDP-glucose 4-epimerase/UDP-sulfoquinovose synthase	ko00520	Amino sugar and nucleotide sugar metabolism	1	K12448	UXE, uxe	UDP-arabinose 4-epimerase	GO:0005794;GO:0032580;GO:0016021;GO:0050373;GO:0003978;GO:0019567;GO:0045227;GO:0006012;GO:0009832;GO:0033358	Golgi apparatus|Golgi cisterna membrane|integral component of membrane|UDP-arabinose 4-epimerase activity|UDP-glucose 4-epimerase activity|arabinose biosynthetic process|capsule polysaccharide biosynthetic process|galactose metabolic process|plant-type cell wall biogenesis|UDP-L-arabinose biosynthetic process
comp44649_c0_seq10_2	204.485	445.172	1.12237	0.0223905	1	Up	205.121	536.419	1.38688	0.00522179	1	Up	2983	gi|747096535|ref|XP_011096193.1|PREDICTED: sugar carrier protein C-like [Sesamum indicum]	0	sp|Q41144|STC_RICCO	0	Sugar carrier protein C OS=Ricinus communis GN=STC PE=2 SV=1	KOG0254	1e-176	Predicted transporter (major facilitator superfamily)	-	-	-	-	-	-	GO:0016021;GO:0022891;GO:0015293;GO:0008643	integral component of membrane|substrate-specific transmembrane transporter activity|symporter activity|carbohydrate transport
comp44721_c0_seq13_2	256.073	670.642	1.38899	0.000652685	0.145246	Up	256.836	509.803	0.989091	0.0463065	1	Up	3168	gi|848902787|ref|XP_012851276.1|PREDICTED: urease [Erythranthe guttata] &gt;gi|604311928|gb|EYU25922.1| hypothetical protein MIMGU_mgv1a001338mg [Erythranthe guttata]	0	sp|E0ZS48|UREA_ORYSI	0	Urease OS=Oryza sativa subsp. indica PE=1 SV=1	-	-	-	ko00230;ko00791	Purine metabolism|Atrazine degradation	2	K01427	URE	urease	GO:0016151;GO:0009039;GO:0006807;GO:0043419	nickel cation binding|urease activity|nitrogen compound metabolic process|urea catabolic process
comp44736_c0_seq1_8	2670.36	1453.27	-0.87773	0.000194491	0.0591158	Down	2678.55	1332.63	-1.00718	0.000349541	0.205075	Down	1736	gi|747041924|ref|XP_011075755.1|PREDICTED: probable ribose-5-phosphate isomerase 1 [Sesamum indicum]	1.17171e-147	sp|Q9C998|RPI1_ARATH	5e-105	-	KOG3075	1e-105	Ribose 5-phosphate isomerase	ko00030;ko00710;ko01200;ko01230	Pentose phosphate pathway|Carbon fixation in photosynthetic organisms|Carbon metabolism|Biosynthesis of amino acids	4	K01807	rpiA	ribose 5-phosphate isomerase A	GO:0005737;GO:0005829;GO:0004751;GO:0030244;GO:0009052;GO:0080167;GO:0046109	cytoplasm|cytosol|ribose-5-phosphate isomerase activity|cellulose biosynthetic process|pentose-phosphate shunt, non-oxidative branch|response to karrikin|uridine biosynthetic process
comp45458_c0_seq1_2	128.509	379.924	1.56384	0.0233628	1	Up	128.919	344.896	1.41969	0.0176824	1	Up	1512	gi|747069794|ref|XP_011081705.1|PREDICTED: probable protein phosphatase 2C 72 [Sesamum indicum]	4.18414e-134	sp|Q9XGZ9|P2C72_ARATH	9e-90	Probable protein phosphatase 2C 72 OS=Arabidopsis thaliana GN=At5g26010 PE=2 SV=2	KOG0698	2e-87	Serine/threonine protein phosphatase	-	-	-	-	-	-	GO:0046872;GO:0004722	metal ion binding|protein serine/threonine phosphatase activity
comp45508_c0_seq17_2	88.1499	0	-	1.29286e-05	0.00668224	Down	88.4159	7.0981	-3.6388	0.0132393	1	Down	1179	gi|747079960|ref|XP_011087212.1|PREDICTED: transmembrane protein DDB_G0273707/DDB_G0273361-like [Sesamum indicum]	2.62225e-92	-	-	-	-	-	-	-	-	-	-	-	-	-	-
comp45646_c0_seq1_2	805.817	36.6106	-4.46012	6.52428e-05	0.0253201	Down	808.194	76.7468	-3.39652	0.000864147	0.387733	Down	1191	gi|747087356|ref|XP_011091218.1|PREDICTED: inorganic phosphate transporter 1-4-like [Sesamum indicum]	4.31263e-171	sp|Q494P0|PHT17_ARATH	2e-155	Probable inorganic phosphate transporter 1-7 OS=Arabidopsis thaliana GN=PHT1-7 PE=2 SV=2	KOG0252	4e-156	Inorganic phosphate transporter	-	-	-	-	-	-	GO:0005887;GO:0005886;GO:1901683;GO:0005315;GO:0015114;GO:0015293;GO:1901684;GO:0035435;GO:0006817	integral component of plasma membrane|plasma membrane|arsenate ion transmembrane transporter activity|inorganic phosphate transmembrane transporter activity|phosphate ion transmembrane transporter activity|symporter activity|arsenate ion transmembrane transport|phosphate ion transmembrane transport|phosphate ion transport
comp45934_c0_seq1_2	572.56	1069.87	0.901933	0.00429985	0.518562	Up	574.308	1204.17	1.06814	0.00265109	0.79464	Up	2308	gi|848917018|ref|XP_012855992.1|PREDICTED: uncharacterized protein LOC105975348 isoform X1 [Erythranthe guttata] &gt;gi|604302306|gb|EYU21882.1| hypothetical protein MIMGU_mgv1a005504mg [Erythranthe guttata]	0	-	-	-	-	-	-	-	-	-	-	-	-	-	-
comp46039_c1_seq12_3	79.4826	369.49	2.21682	0.000101974	0.0360794	Up	79.7345	281.239	1.81852	0.00837266	1	Up	2391	gi|659111183|ref|XP_008455621.1|PREDICTED: phosphoenolpyruvate carboxykinase [ATP]-like [Cucumis melo]	8.57013e-130	sp|P49292|PCKA1_UROPA	7e-124	Phosphoenolpyruvate carboxykinase [ATP] 1 OS=Urochloa panicoides GN=PCK1 PE=1 SV=1	-	-	-	ko00010;ko00020;ko00620;ko00710;ko01200	Glycolysis / Gluconeogenesis|Citrate cycle (TCA cycle)|Pyruvate metabolism|Carbon fixation in photosynthetic organisms|Carbon metabolism	5	K01610	E4.1.1.49, pckA	phosphoenolpyruvate carboxykinase (ATP)	GO:0005737;GO:0005524;GO:0004612;GO:0006094	cytoplasm|ATP binding|phosphoenolpyruvate carboxykinase (ATP) activity|gluconeogenesis
comp46160_c0_seq2_7	91.0795	16.4996	-2.46469	0.0378942	1	Down	91.361	14.9744	-2.60908	0.0495773	1	Down	1367	gi|747075455|ref|XP_011084764.1|PREDICTED: uncharacterized protein LOC105166943 [Sesamum indicum]	9.44223e-71	-	-	-	-	-	-	-	-	-	-	-	-	-	-
comp46456_c2_seq1_2	15915.3	23171.8	0.541958	0.00593758	0.638492	Up	15964.5	21698.7	0.442742	0.0341518	1	Up	1941	gi|745790945|gb|AJD25181.1|cytochrome P450 CYP76AH1 [Salvia miltiorrhiza]	0	sp|S4UX02|CYPH1_SALMI	0	-	KOG0156	2e-126	Cytochrome P450 CYP2 subfamily	ko00380;ko00140;ko00830;ko00980	Tryptophan metabolism|Steroid hormone biosynthesis|Retinol metabolism|Metabolism of xenobiotics by cytochrome P450	4	K07408	CYP1A1	cytochrome P450, family 1, subfamily A, polypeptide 1	GO:0005789;GO:0016021;GO:0020037;GO:0005506;GO:0004497;GO:0016705	endoplasmic reticulum membrane|integral component of membrane|heme binding|iron ion binding|monooxygenase activity|oxidoreductase activity, acting on paired donors, with incorporation or reduction of molecular oxygen
comp46512_c0_seq5_7	79.4422	6.41515	-3.63035	0.0108637	0.910651	Down	79.6819	7.0981	-3.48875	0.0229513	1	Down	1237	gi|747094656|ref|XP_011095174.1|PREDICTED: acid phosphatase 1 [Sesamum indicum]	1.31668e-108	sp|P27061|PPA1_SOLLC	2e-48	Acid phosphatase 1 OS=Solanum lycopersicum GN=APS1 PE=2 SV=1	-	-	-	-	-	-	-	-	-	GO:0003993	acid phosphatase activity
comp46536_c0_seq2_7	608.426	277.971	-1.13015	0.0132694	1	Down	610.242	321.798	-0.923226	0.0373394	1	Down	817	gi|848916069|ref|XP_012855676.1|PREDICTED: uncharacterized protein LOC105975053 [Erythranthe guttata] &gt;gi|604302744|gb|EYU22301.1| hypothetical protein MIMGU_mgv1a016930mg [Erythranthe guttata]	2.05735e-07	-	-	-	-	-	-	-	-	-	-	-	-	-	-
comp46751_c0_seq1_1	304.315	830.592	1.44858	0.000100384	0.0356418	Up	305.244	772.689	1.33993	0.00182098	0.640394	Up	1763	gi|848908024|ref|XP_012853023.1|PREDICTED: tryptophan aminotransferase-related protein 4-like isoform X1 [Erythranthe guttata]	0	sp|Q93Z38|TAR4_ARATH	2e-140	Tryptophan aminotransferase-related protein 4 OS=Arabidopsis thaliana GN=TAR4 PE=2 SV=2	-	-	-	-	-	-	-	-	-	GO:0016021;GO:0016846;GO:0008483	integral component of membrane|carbon-sulfur lyase activity|transaminase activity
comp46855_c0_seq2_2	281.078	657.368	1.22573	0.00404011	0.503176	Up	281.967	547.414	0.957104	0.0478329	1	Up	2031	gi|747096218|ref|XP_011096020.1|PREDICTED: uncharacterized protein LOC105175311 [Sesamum indicum] &gt;gi|747096220|ref|XP_011096021.1| PREDICTED: uncharacterized protein LOC105175311 [Sesamum indicum]	0	-	-	-	-	-	-	-	-	-	-	-	-	-	-
comp47001_c0_seq2_3	119.059	503.791	2.08115	1.96363e-05	0.00933207	Up	119.431	400.129	1.74428	0.00288545	0.844441	Up	1900	gi|604301132|gb|EYU20852.1|hypothetical protein MIMGU_mgv1a005530mg [Erythranthe guttata]	4.14736e-172	sp|Q9LYT3|TT12_ARATH	9e-71	Protein TRANSPARENT TESTA 12 OS=Arabidopsis thaliana GN=TT12 PE=2 SV=1	KOG1347	5e-134	Uncharacterized membrane protein, predicted efflux pump	-	-	-	-	-	-	GO:0016021;GO:0009705;GO:0015238;GO:0015299;GO:0022857;GO:0006855;GO:0009813;GO:1902600;GO:0010231;GO:0010023	integral component of membrane|plant-type vacuole membrane|drug transmembrane transporter activity|solute:proton antiporter activity|transmembrane transporter activity|drug transmembrane transport|flavonoid biosynthetic process|hydrogen ion transmembrane transport|maintenance of seed dormancy|proanthocyanidin biosynthetic process
comp47056_c0_seq1_7	690.71	0	-	1.1385e-36	4.25641e-32	Down	692.852	0	-	6.71499e-31	2.69211e-26	Down	1729	gi|747093147|ref|XP_011094368.1|PREDICTED: purple acid phosphatase 22-like [Sesamum indicum]	0	sp|Q8S340|PPA22_ARATH	0	Purple acid phosphatase 22 OS=Arabidopsis thaliana GN=PAP22 PE=2 SV=1	KOG1378	0	Purple acid phosphatase	-	-	-	-	-	-	GO:0005576;GO:0003993;GO:0046872;GO:0016311	extracellular region|acid phosphatase activity|metal ion binding|dephosphorylation
comp47353_c0_seq1_1	15.8475	199.671	3.6553	3.98749e-05	0.0170049	Up	15.8911	166.74	3.39131	0.00135446	0.528911	Up	2448	gi|747103765|ref|XP_011100084.1|PREDICTED: uncharacterized GTP-binding protein At5g64813-like [Sesamum indicum] &gt;gi|747103767|ref|XP_011100085.1| PREDICTED: uncharacterized GTP-binding protein At5g64813-like [Sesamum indicum]	2.71143e-134	sp|Q9C5J9|Y5483_ARATH	2e-112	Uncharacterized GTP-binding protein At5g64813 OS=Arabidopsis thaliana GN=At5g64813 PE=1 SV=1	KOG0084	3e-08	GTPase Rab1/YPT1, small G protein superfamily, and related GTP-binding proteins	-	-	-	-	-	-	GO:0005737;GO:0005634;GO:0005525;GO:0003924;GO:0032922;GO:0006886;GO:0009640;GO:0032482	cytoplasm|nucleus|GTP binding|GTPase activity|circadian regulation of gene expression|intracellular protein transport|photomorphogenesis|Rab protein signal transduction
comp47462_c0_seq1_1	405.048	775.973	0.937914	0.0126183	1	Up	406.33	712.925	0.811098	0.0462639	1	Up	2194	gi|12003285|gb|AAG43519.1|AF210699_1granule-bound starch synthase [Perilla frutescens]	0	sp|O82627|SSG1_ANTMA	0	Granule-bound starch synthase 1, chloroplastic/amyloplastic OS=Antirrhinum majus GN=WAXY PE=2 SV=1	-	-	-	-	-	-	-	-	-	GO:0009501;GO:0009507;GO:0004373;GO:0009011;GO:0019252	amyloplast|chloroplast|glycogen (starch) synthase activity|starch synthase activity|starch biosynthetic process
comp47675_c0_seq10_2	2697.11	954.468	-1.49864	1.30205e-09	2.02827e-06	Down	2705.35	1247.69	-1.11655	7.4539e-05	0.0605745	Down	2435	gi|787592910|gb|AKA27882.1|WRKY protein [Salvia miltiorrhiza]	3.17428e-108	sp|Q9SUP6|WRK53_ARATH	2e-14	Probable WRKY transcription factor 53 OS=Arabidopsis thaliana GN=WRKY53 PE=1 SV=1	-	-	-	-	-	-	-	-	-	GO:0009507;GO:0005634;GO:0003677;GO:0043565;GO:0003700;GO:0009816;GO:0010150;GO:0045893;GO:0031347;GO:0010200;GO:0042542;GO:0010193;GO:0009751;GO:0006351	chloroplast|nucleus|DNA binding|sequence-specific DNA binding|transcription factor activity, sequence-specific DNA binding|defense response to bacterium, incompatible interaction|leaf senescence|positive regulation of transcription, DNA-templated|regulation of defense response|response to chitin|response to hydrogen peroxide|response to ozone|response to salicylic acid|transcription, DNA-templated
comp47726_c0_seq7_7	411.983	119.239	-1.78873	0.000568666	0.130698	Down	413.253	112.386	-1.87857	0.00137553	0.533674	Down	7348	gi|747093731|ref|XP_011094684.1|PREDICTED: uncharacterized RING finger protein C4G3.12c [Sesamum indicum] &gt;gi|747093733|ref|XP_011094685.1| PREDICTED: uncharacterized RING finger protein C4G3.12c [Sesamum indicum] &gt;gi|747093735|ref|XP_011094686.1| PREDICTED: uncharacterized RING finger protein C4G3.12c [Sesamum indicum] &gt;gi|747093737|ref|XP_011094687.1| PREDICTED: uncharacterized RING fi…	5.98776e-146	sp|O49500|MBR2_ARATH	1e-30	-	KOG0800	2e-31	FOG: Predicted E3 ubiquitin ligase	-	-	-	-	-	-	GO:0016874;GO:0008270;GO:0009908;GO:0043161;GO:0016567;GO:0040008;GO:0010228	ligase activity|zinc ion binding|flower development|proteasome-mediated ubiquitin-dependent protein catabolic process|protein ubiquitination|regulation of growth|vegetative to reproductive phase transition of meristem
comp47897_c0_seq2_8	3466.55	1934.36	-0.841645	0.000656723	0.145855	Down	3477.27	2035.76	-0.772391	0.00342999	0.921063	Down	1667	gi|510794130|gb|AGN52031.1|MYB-related transcription factor [Salvia miltiorrhiza] &gt;gi|510794350|gb|AGN52141.1| MYB-related transcription factor [Salvia miltiorrhiza]	3.04181e-161	sp|Q9FDW1|MYB44_ARATH	2e-62	Transcription factor MYB44 OS=Arabidopsis thaliana GN=MYB44 PE=2 SV=1	KOG0048	6e-75	Transcription factor, Myb superfamily	-	-	-	-	-	-	GO:0005634;GO:0003677;GO:0003700;GO:0009738;GO:0042742;GO:0050832;GO:2000022;GO:2000031;GO:0009737;GO:0009733;GO:0046686;GO:0010200;GO:0009723;GO:0009739;GO:0009753;GO:0009751;GO:0009651;GO:0009414;GO:0006351	nucleus|DNA binding|transcription factor activity, sequence-specific DNA binding|abscisic acid-activated signaling pathway|defense response to bacterium|defense response to fungus|regulation of jasmonic acid mediated signaling pathway|regulation of salicylic acid mediated signaling pathway|response to abscisic acid|response to auxin|response to cadmium ion|response to chitin|response to ethylene|…
comp47928_c2_seq2_1	5452.75	1337.27	-2.02769	0.000164619	0.0523039	Down	5469.77	1846.68	-1.56655	0.00218468	0.704446	Down	2025	gi|747041482|ref|XP_011073229.1|PREDICTED: monodehydroascorbate reductase	0	sp|P92947|MDARP_ARATH	0	Monodehydroascorbate reductase, chloroplastic OS=Arabidopsis thaliana GN=At1g63940 PE=2 SV=3	KOG1336	0	Monodehydroascorbate/ferredoxin reductase	ko00053	Ascorbate and aldarate metabolism	1	K08232	E1.6.5.4	monodehydroascorbate reductase (NADH)	GO:0009507;GO:0009570;GO:0005739;GO:0010319;GO:0005524;GO:0016656;GO:0046686;GO:0009409	chloroplast|chloroplast stroma|mitochondrion|stromule|ATP binding|monodehydroascorbate reductase (NADH) activity|response to cadmium ion|response to cold
comp47962_c0_seq4_7	377.857	61.6318	-2.61609	8.20576e-06	0.00467179	Down	378.99	66.9858	-2.50023	0.000110894	0.0838969	Down	2335	gi|764588206|ref|XP_011464867.1|PREDICTED: purple acid phosphatase 23 isoform X3 [Fragaria vesca subsp. vesca]	1.56308e-174	sp|Q6TPH1|PPA23_ARATH	5e-104	Purple acid phosphatase 23 OS=Arabidopsis thaliana GN=PAP23 PE=1 SV=2	KOG1378	5e-104	Purple acid phosphatase	-	-	-	-	-	-	GO:0005576;GO:0003993;GO:0046872	extracellular region|acid phosphatase activity|metal ion binding
comp48210_c0_seq1_4	7432.34	5057.47	-0.555401	0.00274982	0.393385	Down	7455.13	4966.09	-0.586123	0.0113611	1	Down	2752	gi|747093489|ref|XP_011094551.1|PREDICTED: serine carboxypeptidase-like [Sesamum indicum]	0	sp|P32826|SCP49_ARATH	0	Serine carboxypeptidase-like 49 OS=Arabidopsis thaliana GN=SCPL49 PE=2 SV=2	KOG1282	0	Serine carboxypeptidases (lysosomal cathepsin A)	-						GO:0005829;GO:0005576;GO:0005773;GO:0004185	cytosol|extracellular region|vacuole|serine-type carboxypeptidase activity
comp48273_c2_seq1_1	504.671	882.998	0.807067	0.0278369	1	Up	506.251	993.456	0.972603	0.0178825	1	Up	4866	gi|747049392|ref|XP_011070741.1|PREDICTED: nuclear poly(A) polymerase 1 isoform X1 [Sesamum indicum] &gt;gi|747049394|ref|XP_011070742.1| PREDICTED: nuclear poly(A) polymerase 1 isoform X1 [Sesamum indicum]	0	sp|Q9LMT2|PAPS1_ARATH	0	-	KOG2245	0	Poly(A) polymerase and related nucleotidyltransferases	ko03015	mRNA surveillance pathway	1	K14376	PAP	poly(A) polymerase	GO:0005634;GO:0005524;GO:0046872;GO:0004652;GO:0003723;GO:0009908;GO:0048366;GO:0006378;GO:0008285;GO:0045824;GO:0048451;GO:0043631	nucleus|ATP binding|metal ion binding|polynucleotide adenylyltransferase activity|RNA binding|flower development|leaf development|mRNA polyadenylation|negative regulation of cell proliferation|negative regulation of innate immune response|petal formation|RNA polyadenylation
comp48327_c1_seq3_1	1.07296	134.661	6.9716	8.12285e-07	0.000664994	Up	1.07656	44.2638	5.36162	0.0335371	1	Up	3010	gi|747099824|ref|XP_011097975.1|PREDICTED: uncharacterized protein LOC105176769 [Sesamum indicum]	1.49772e-61	-	-	-	-	-	-	-	-	-	-	-	-	-	-
comp48357_c0_seq1_8	6298.66	4507.66	-0.482667	0.0106469	0.897365	Down	6317.93	4205.75	-0.58709	0.012822	1	Down	3826	gi|747049609|ref|XP_011070855.1|PREDICTED: phosphoenolpyruvate carboxylase 4 [Sesamum indicum]	0	sp|Q8GVE8|CAPP4_ARATH	0	Phosphoenolpyruvate carboxylase 4 OS=Arabidopsis thaliana GN=PPC4 PE=2 SV=1	-	-	-	ko00620;ko00680;ko00710;ko00720;ko01200	Pyruvate metabolism|Methane metabolism|Carbon fixation in photosynthetic organisms|Carbon fixation pathways in prokaryotes|Carbon metabolism	5	K01595	ppc	phosphoenolpyruvate carboxylase	GO:0005737;GO:0008964;GO:0015977;GO:0015979;GO:0006099	cytoplasm|phosphoenolpyruvate carboxylase activity|carbon fixation|photosynthesis|tricarboxylic acid cycle
comp48685_c1_seq4_3	446.402	149.352	-1.57963	0.00139465	0.250378	Down	447.768	200.524	-1.15898	0.0277165	1	Down	1178	-	-	-	-	-	-	-	-	-	-	-	-	-	-	-	-
comp48709_c2_seq7_1	253.513	570.362	1.16982	0.00550456	0.609457	Up	254.292	544.871	1.09943	0.0223341	1	Up	2351	gi|604318238|gb|EYU29840.1|hypothetical protein MIMGU_mgv1a0059782mg	0	sp|F4IDU4|MBOA1_ARATH	2e-163	-	KOG2704	4e-162	Predicted membrane protein	ko00561;ko00564;ko00565	Glycerolipid metabolism|Glycerophospholipid metabolism|Ether lipid metabolism	3	K13519	LPT1, ALE1	lysophospholipid acyltransferase	GO:0005783;GO:0005789;GO:0016021;GO:0005886;GO:0047184;GO:0071617;GO:0016746;GO:0019375;GO:0045017;GO:0008654	endoplasmic reticulum|endoplasmic reticulum membrane|integral component of membrane|plasma membrane|1-acylglycerophosphocholine O-acyltransferase activity|lysophospholipid acyltransferase activity|transferase activity, transferring acyl groups|galactolipid biosynthetic process|glycerolipid biosynthetic process|phospholipid biosynthetic process
comp48849_c1_seq2_1	6076.67	1417.53	-2.0999	0.00016591	0.0524172	Down	6094.8	1587.06	-1.94122	0.000329016	0.196874	Down	2189	gi|747101593|ref|XP_011098930.1|PREDICTED: glycerophosphodiester phosphodiesterase GDPD1	4.79965e-128	sp|Q9SGA2|GDPD1_ARATH	3e-104	-	KOG2421	7e-105	Predicted starch-binding protein	ko00564	Glycerophospholipid metabolism	1	K18696	GDE1	glycerophosphodiester phosphodiesterase	GO:0009507;GO:0009536;GO:0008889;GO:0000287;GO:0030643;GO:0006071;GO:0046475	chloroplast|plastid|glycerophosphodiester phosphodiesterase activity|magnesium ion binding|cellular phosphate ion homeostasis|glycerol metabolic process|glycerophospholipid catabolic process
comp48863_c0_seq8_7	1441.88	3130.75	1.11856	7.7943e-07	0.000647551	Up	1446.33	3190.65	1.14145	0.000177966	0.121616	Up	1856	gi|747046130|ref|XP_011097836.1|PREDICTED: uncharacterized protein LOC105176659 [Sesamum indicum]	8.80226e-30	-	-	-	-	-	-	-	-	-	-	-	-	-	-
comp48874_c1_seq2_3	86.4162	297.254	1.78232	0.00337546	0.446971	Up	86.6832	317.851	1.87452	0.00835872	1	Up	3177	gi|848902787|ref|XP_012851276.1|PREDICTED: urease [Erythranthe guttata] &gt;gi|604311928|gb|EYU25922.1| hypothetical protein MIMGU_mgv1a001338mg [Erythranthe guttata]	0	sp|E0ZS48|UREA_ORYSI	0	Urease OS=Oryza sativa subsp. indica PE=1 SV=1				ko00230;ko00791	Purine metabolism|Atrazine degradation	2	K01427	URE	urease	GO:0016151;GO:0009039;GO:0006807;GO:0043419	nickel cation binding|urease activity|nitrogen compound metabolic process|urea catabolic process
comp48971_c0_seq8_2	226.977	35.2939	-2.68505	0.000387535	0.0986648	Down	227.677	75.4162	-1.59404	0.033833	1	Down	1579	-	-	-	-	-	-	-	-	-	-	-	-	-	-	-	-
comp49016_c0_seq1_3	121.412	577.118	2.24895	1.6303e-06	0.00121094	Up	121.782	392.624	1.68885	0.00741794	1	Up	3388	gi|747069814|ref|XP_011081715.1|PREDICTED: LOW QUALITY PROTEIN: protein EARLY FLOWERING 3 [Sesamum indicum]	0	sp|O82804|ELF3_ARATH	4e-63	Protein EARLY FLOWERING 3 OS=Arabidopsis thaliana GN=ELF3 PE=1 SV=1	-	-	-	-	-	-	-	-	-	GO:0005634;GO:0003700;GO:0007623;GO:0010031;GO:0048573;GO:0009585;GO:0009909;GO:0010119;GO:0009737;GO:0009733;GO:0009409;GO:0006351;GO:0009826	nucleus|transcription factor activity, sequence-specific DNA binding|circadian rhythm|circumnutation|photoperiodism, flowering|red, far-red light phototransduction|regulation of flower development|regulation of stomatal movement|response to abscisic acid|response to auxin|response to cold|transcription, DNA-templated|unidimensional cell growth
comp49026_c0_seq8_1	271.22	30.5886	-3.1484	0.0065487	0.683882	Down	272.015	6.03295	-5.49468	0.000135594	0.096779	Down	1201	gi|747079960|ref|XP_011087212.1|PREDICTED: transmembrane protein DDB_G0273707/DDB_G0273361-like [Sesamum indicum]	1.12539e-102	-	-	-	-	-	-	-	-	-	-	-	-	-	-
comp49031_c0_seq1_4	6797.88	8950.91	0.396949	0.0273399	1	Up	6818.66	9772.85	0.519291	0.0206663	1	Up	2865	gi|747053070|ref|XP_011072679.1|PREDICTED: ethylene-responsive transcription factor RAP2-12-like [Sesamum indicum]	0	sp|Q9SSA8|RA212_ARATH	1e-47	Ethylene-responsive transcription factor RAP2-12 OS=Arabidopsis thaliana GN=RAP2-12 PE=2 SV=1	-	-	-	-	-	-	-	-	-	GO:0005634;GO:0005886;GO:0003677;GO:0003700;GO:0070483;GO:0009873;GO:0001666;GO:0006351	nucleus|plasma membrane|DNA binding|transcription factor activity, sequence-specific DNA binding|detection of hypoxia|ethylene-activated signaling pathway|response to hypoxia|transcription, DNA-templated
comp49119_c0_seq1_8	3834.48	7615.28	0.989867	0.00986436	0.863674	Up	3846.07	6660.01	0.792138	0.000839522	0.383601	Up	1769	gi|802168|gb|AAB33009.1|crambin precursor=thionin variant Thi2Ca10 [Crambe abyssinica	6.91402e-50	sp|Q9C8D6|THN24_ARATH	7e-39	Probable thionin-2.4 OS=Arabidopsis thaliana GN=At1g66100 PE=2 SV=1	-	-	-	-	-	-	-	-	-	GO:0005576;GO:0006952	extracellular region|defense response
comp49306_c3_seq1_8	5274.98	3087.49	-0.77273	0.000121516	0.0411923	Down	5291.26	3203.8	-0.723826	0.00308488	0.874533	Down	2184	gi|747090648|ref|XP_011093021.1|PREDICTED: uncharacterized protein LOC105173071 [Sesamum indicum] &gt;gi|747090650|ref|XP_011093022.1| PREDICTED: uncharacterized protein LOC105173071 [Sesamum indicum]	4.88866e-72	-	-	-	-	-	-	-	-	-	-	-	-	-	-
comp49433_c0_seq3_7	451.518	223.134	-1.01687	0.0327126	1	Down	452.923	219.009	-1.04828	0.0445393	1	Down	2008	gi|747042091|ref|XP_011076634.1|PREDICTED: universal stress protein A-like protein [Sesamum indicum]	9.07246e-70	sp|Q8LGG8|USPAL_ARATH	6e-21	Universal stress protein A-like protein OS=Arabidopsis thaliana GN=At3g01520 PE=1 SV=2	-	-	-	-	-	-	-	-	-	GO:0005886;GO:0016208;GO:0006950	plasma membrane|AMP binding|response to stress
comp49470_c1_seq1_2	0	52.7171	Inf	0.0128479	1	Up	0	68.849	Inf	0.000653239	0.321996	Up	3696	gi|848870750|ref|XP_012835963.1|PREDICTED: ankyrin repeat-containing protein At5g02620 [Erythranthe guttata] &gt;gi|604334403|gb|EYU38487.1| hypothetical protein MIMGU_mgv1a004270mg [Erythranthe guttata]	0	sp|Q6AWW5|Y5262_ARATH	3e-170	Ankyrin repeat-containing protein At5g02620 OS=Arabidopsis thaliana GN=At5g02620 PE=1 SV=1	KOG0504	6e-179	FOG: Ankyrin repeat	-	-	-	-	-	-	GO:0005783;GO:0016021;GO:0005886	endoplasmic reticulum|integral component of membrane|plasma membrane
comp49516_c0_seq1_9	358.747	42.294	-3.08444	8.8983e-07	0.000712868	Down	359.86	101.561	-1.82508	0.00706328	1	Down	1510	gi|848917472|ref|XP_012856133.1|PREDICTED: probable 2-oxoglutarate-dependent dioxygenase AOP1 [Erythranthe guttata] &gt;gi|604301995|gb|EYU21581.1| hypothetical protein MIMGU_mgv1a010326mg [Erythranthe guttata]	1.18716e-74	sp|Q9ZTA3|AOP1C_ARATH	2e-34	Probable 2-oxoglutarate-dependent dioxygenase AOP1 OS=Arabidopsis thaliana GN=AOP1 PE=2 SV=1	KOG0143	5e-47	Iron/ascorbate family oxidoreductases	-	-	-	-	-	-	GO:0016020;GO:0051213;GO:0046872	membrane|dioxygenase activity|metal ion binding
comp49693_c0_seq1_1	4305.97	1462.65	-1.55775	7.10573e-13	1.99241e-09	Down	4319.11	1412.63	-1.61235	9.59959e-10	3.20714e-06	Down	2315	gi|747056756|ref|XP_011074651.1|PREDICTED: uncharacterized protein LOC105159329 isoform X2 [Sesamum indicum]	1.54236e-131	-	-	-	KOG4636	5e-100	Uncharacterized conserved protein with TLDc domain	-	-	-	-	-	-	-	-
comp49787_c1_seq5_7	155.419	35.2833	-2.1391	0.0463877	1	Down	155.877	29.1887	-2.41693	0.0216725	1	Down	1743	gi|747045315|ref|XP_011093343.1|PREDICTED: GDSL esterase/lipase At4g01130-like [Sesamum indicum]	4.81774e-142	sp|Q9M153|GDL61_ARATH	3e-109	GDSL esterase/lipase At4g01130 OS=Arabidopsis thaliana GN=At4g01130 PE=2 SV=1	-	-	-	-	-	-	-	-	-	GO:0005576;GO:0016788;GO:0016042	extracellular region|hydrolase activity, acting on ester bonds|lipid catabolic process
comp49823_c0_seq7_1	306.709	51.8516	-2.56441	7.45024e-05	0.0282299	Down	307.636	62.6676	-2.29543	0.00104821	0.441544	Down	3079	gi|459014497|ref|YP_007507115.1|NADH dehydrogenase subunit K (chloroplast) [Salvia miltiorrhiza] &gt;gi|401879746|gb|AFQ30933.1| NADH dehydrogenase subunit K (chloroplast) [Salvia miltiorrhiza] &gt;gi|573461955|emb|CCQ71624.1| NADH dehydrogenase subunit K (chloroplast) [Salvia miltiorrhiza]	1.04005e-155	sp|Q0ZJ16|NDHK_VITVI	3e-140	NAD(P)H-quinone oxidoreductase subunit K, chloroplastic OS=Vitis vinifera GN=ndhK PE=3 SV=2	KOG1687	2e-133	NADH-ubiquinone oxidoreductase, NUFS7/PSST/20 kDa subunit	ko00190	Oxidative phosphorylation	1	K05582	ndhK	NAD(P)H-quinone oxidoreductase subunit K	GO:0009535;GO:0051539;GO:0005506;GO:0008137;GO:0048038;GO:0019684;GO:0006810	chloroplast thylakoid membrane|4 iron, 4 sulfur cluster binding|iron ion binding|NADH dehydrogenase (ubiquinone) activity|quinone binding|photosynthesis, light reaction|transport
comp49870_c0_seq14_3	595.711	238.385	-1.32132	0.00189379	0.308506	Down	597.548	291.744	-1.03435	0.0247039	1	Down	2306	gi|802776180|ref|XP_012090852.1|PREDICTED: serine/arginine-rich SC35-like splicing factor SCL33 [Jatropha curcas] &gt;gi|643705359|gb|KDP21905.1| hypothetical protein JCGZ_03043 [Jatropha curcas]	1.70767e-51	sp|Q09X28|RR2_MORIN	2e-48	30S ribosomal protein S2, chloroplastic OS=Morus indica GN=rps2 PE=3 SV=1	KOG0832	4e-46	Mitochondrial/chloroplast ribosomal protein S2	ko03040	Spliceosome	1	K12900	FUSIP1	FUS-interacting serine-arginine-rich protein 1	GO:0009507;GO:0015935;GO:0003735;GO:0006412	chloroplast|small ribosomal subunit|structural constituent of ribosome|translation
comp50025_c1_seq2_3	1.07296	54.8235	5.67513	0.00619409	0.657103	Up	1.07656	53.8152	5.64351	0.0140435	1	Up	2806	gi|747057489|ref|XP_011075046.1|PREDICTED: uncharacterized protein LOC105159633 isoform X1 [Sesamum indicum] &gt;gi|747057491|ref|XP_011075048.1| PREDICTED: uncharacterized protein LOC105159633 isoform X1 [Sesamum indicum] &gt;gi|747057493|ref|XP_011075049.1| PREDICTED: uncharacterized protein LOC105159633 isoform X1 [Sesamum indicum]	1.99632e-125	-	-	-	-	-	-	-	-	-	-	-	-	-	-
comp50123_c0_seq5_1	194.416	547.053	1.49253	0.00075967	0.159258	Up	195.012	443.354	1.1849	0.0249429	1	Up	2380	-	-	-	-	-	-	-	-	-	-	-	-	-	-	-	-
comp50250_c0_seq1_8	592.702	1178.61	0.991708	0.0070705	0.714426	Up	594.476	1283.5	1.11039	0.00168815	0.610016	Up	1795	gi|747057993|ref|XP_011075327.1|PREDICTED: uncharacterized protein LOC105159824 [Sesamum indicum]	0	-	-	-	-	-	-	-	-	-	-	-	-	-	-
comp50258_c0_seq2_7	349.588	169.104	-1.04775	0.0389016	1	Down	350.635	158.273	-1.14755	0.0468336	1	Down	1876	gi|747063927|ref|XP_011078532.1|PREDICTED: monogalactosyldiacylglycerol synthase 2	0	sp|O82730|MGDG2_ARATH	0	Monogalactosyldiacylglycerol synthase 2, chloroplastic OS=Arabidopsis thaliana GN=MGD2 PE=1 SV=1	-	-	-	ko00561	Glycerolipid metabolism	1	K03715	E2.4.1.46	1,2-diacylglycerol 3-beta-galactosyltransferase	GO:0009707;GO:0046509;GO:0035250;GO:0016036;GO:0006631;GO:0019374;GO:0009247	chloroplast outer membrane|1,2-diacylglycerol 3-beta-galactosyltransferase activity|UDP-galactosyltransferase activity|cellular response to phosphate starvation|fatty acid metabolic process|galactolipid metabolic process|glycolipid biosynthetic process
comp50268_c0_seq20_1	357.841	63.9502	-2.4843	3.13997e-05	0.0140308	Down	358.914	53.3222	-2.75083	5.06009e-05	0.0437836	Down	2278	gi|764588197|ref|XP_011464866.1|PREDICTED: purple acid phosphatase 23 isoform X1 [Fragaria vesca subsp. vesca]	0	sp|Q6TPH1|PPA23_ARATH	1e-121	Purple acid phosphatase 23 OS=Arabidopsis thaliana GN=PAP23 PE=1 SV=2	KOG1378	1e-119	Purple acid phosphatase	-	-	-	-	-	-	GO:0005576;GO:0003993;GO:0046872	extracellular region|acid phosphatase activity|metal ion binding
comp50299_c1_seq1_1	143.077	520.177	1.86221	0.00394847	0.498147	Up	143.525	397.053	1.46802	0.00983272	1	Up	1830	gi|747072547|ref|XP_011083190.1|PREDICTED: probable mitochondrial chaperone BCS1-B [Sesamum indicum]	0	sp|Q9P6Q3|BCS1_SCHPO	3e-24	Probable mitochondrial chaperone bcs1 OS=Schizosaccharomyces pombe (strain 972 / ATCC 24843) GN=SPAC644.07 PE=2 SV=1	KOG0743	3e-134	AAA+-type ATPase	-	-	-	-	-	-	GO:0016021;GO:0005743;GO:0005739;GO:0005524;GO:0042623;GO:0016226;GO:0034551	integral component of membrane|mitochondrial inner membrane|mitochondrion|ATP binding|ATPase activity, coupled|iron-sulfur cluster assembly|mitochondrial respiratory chain complex III assembly
comp50322_c0_seq4_1	114492	52963.7	-1.11217	0.00214202	0.336007	Down	114835	60607.5	-0.921997	0.0129422	1	Down	965	gi|848933232|ref|XP_012829349.1|PREDICTED: kirola-like isoform X1 [Erythranthe guttata] &gt;gi|848933235|ref|XP_012829350.1| PREDICTED: kirola-like isoform X2 [Erythranthe guttata] &gt;gi|604297601|gb|EYU17814.1| hypothetical protein MIMGU_mgv1a015637mg [Erythranthe guttata]	9.78306e-87	sp|P85524|KIRO_ACTDE	1e-46	Kirola OS=Actinidia deliciosa PE=1 SV=1	-	-	-	-	-	-	-	-	-	GO:0009607;GO:0016068	response to biotic stimulus|type I hypersensitivity
comp50361_c0_seq3_7	1023.17	664.644	-0.622395	0.0469466	1	Down	1026.31	573.908	-0.838571	0.0226738	1	Down	3007	gi|747100375|ref|XP_011098276.1|PREDICTED: uncharacterized protein LOC105176972 [Sesamum indicum]	6.69879e-142	-	-	-	KOG4413	5e-83	26S proteasome regulatory complex, subunit PSMD5	-	-	-	-	-	-	-	-
comp50363_c1_seq7_2	975.754	1524.09	0.643361	0.0176693	1	Up	978.737	1957.52	1.00004	0.00104321	0.441544	Up	1035	gi|604347947|gb|EYU46102.1|hypothetical protein MIMGU_mgv1a012836mg [Erythranthe guttata]	1.612e-65	-	-	-	-	-	-	-	-	-	-	-	-	-	-
comp50438_c0_seq2_1	1.60944	95.924	5.89726	0.000301463	0.0820666	Up	1.61485	87.2546	5.75576	0.00109622	0.453679	Up	4713	gi|747083042|ref|XP_011088873.1|PREDICTED: protein HIRA isoform X1 [Sesamum indicum]	0	sp|Q652L2|HIRA_ORYSJ	0	Protein HIRA OS=Oryza sativa subsp. japonica GN=Os09g0567700 PE=2 SV=1	KOG0973	0	Histone transcription regulator HIRA, WD repeat superfamily	-	-	-	-	-	-	GO:0005634;GO:0016568;GO:0006355;GO:0006351	nucleus|chromatin modification|regulation of transcription, DNA-templated|transcription, DNA-templated
comp50503_c0_seq1_8	802.053	265.729	-1.59374	2.80338e-05	0.0128335	Down	804.528	304.784	-1.40035	0.00101622	0.433418	Down	858	gi|747074373|ref|XP_011084175.1|PREDICTED: uncharacterized protein LOC105166496 [Sesamum indicum]	1.16808e-35	-	-	-	-	-	-	-	-	-	-	-	-	-	-
comp50538_c0_seq2_6	63.2233	367.77	2.54028	1.78318e-05	0.00851054	Up	63.4193	481.584	2.92479	0.00157282	0.58027	Up	2279	gi|747060829|ref|XP_011076860.1|PREDICTED: apoptosis-inducing factor homolog A-like [Sesamum indicum] &gt;gi|747060831|ref|XP_011076861.1| PREDICTED: apoptosis-inducing factor homolog A-like [Sesamum indicum]	1.41818e-113	sp|B5FXE5|AIFM2_TAEGU	9e-26	Apoptosis-inducing factor 2 OS=Taeniopygia guttata GN=AIFM2 PE=2 SV=1	KOG2495	5e-101	NADH-dehydrogenase (ubiquinone)	-	-	-	-	-	-	GO:0016021;GO:0005741;GO:0003677;GO:0016491;GO:0006915	integral component of membrane|mitochondrial outer membrane|DNA binding|oxidoreductase activity|apoptotic process
comp50581_c0_seq15_7	1587.02	350.566	-2.17857	1.84936e-12	4.50913e-09	Down	1591.9	308.509	-2.36737	6.74417e-11	2.89693e-07	Down	1857	gi|747048969|ref|XP_011070513.1|PREDICTED: uncharacterized protein LOC105156155 [Sesamum indicum]	3.77838e-36	-	-	-	-	-	-	-	-	-	-	-	-	-	-
comp50652_c1_seq1_7	4899.57	3068.66	-0.675044	0.000670528	0.147945	Down	4914.6	3109.84	-0.660235	0.00690284	1	Down	1706	gi|848914782|ref|XP_012855249.1|PREDICTED: probable galacturonosyltransferase-like 9 [Erythranthe guttata]	2.27308e-180	sp|O04536|GATL9_ARATH	2e-166	Probable galacturonosyltransferase-like 9 OS=Arabidopsis thaliana GN=GATL9 PE=2 SV=1	-	-	-	-	-	-	-	-	-	GO:0005794;GO:0000139;GO:0016021;GO:0047262;GO:0016757;GO:0071555;GO:0045489;GO:0000271	Golgi apparatus|Golgi membrane|integral component of membrane|polygalacturonate 4-alpha-galacturonosyltransferase activity|transferase activity, transferring glycosyl groups|cell wall organization|pectin biosynthetic process|polysaccharide biosynthetic process
comp50666_c0_seq5_7	1682.64	758.57	-1.14937	0.000265996	0.0755279	Down	1687.86	921.861	-0.872571	0.00594757	1	Down	2799	gi|747060517|ref|XP_011076692.1|PREDICTED: phosphoinositide phospholipase C 2-like [Sesamum indicum]	0	sp|Q39033|PLCD2_ARATH	2e-96	Phosphoinositide phospholipase C 2 OS=Arabidopsis thaliana GN=PLC2 PE=1 SV=1	KOG0169	6e-97	Phosphoinositide-specific phospholipase C	ko04020;ko04070;ko00562	Calcium signaling pathway|Phosphatidylinositol signaling system|Inositol phosphate metabolism	3	K05857	PLCD	phosphatidylinositol phospholipase C, delta	GO:0005622;GO:0005886;GO:0004435;GO:0004871;GO:0035556;GO:0016042	intracellular|plasma membrane|phosphatidylinositol phospholipase C activity|signal transducer activity|intracellular signal transduction|lipid catabolic process
comp50751_c0_seq15_7	462.247	228.321	-1.0176	0.0257774	1	Down	463.689	218.005	-1.0888	0.0388097	1	Down	3035	gi|747057537|ref|XP_011075074.1|PREDICTED: DEAD-box ATP-dependent RNA helicase 37-like [Sesamum indicum] &gt;gi|747057539|ref|XP_011075075.1| PREDICTED: DEAD-box ATP-dependent RNA helicase 37-like [Sesamum indicum]	0	sp|Q84W89|RH37_ARATH	0	DEAD-box ATP-dependent RNA helicase 37 OS=Arabidopsis thaliana GN=RH37 PE=2 SV=2	KOG0335	0	ATP-dependent RNA helicase	-	-	-	-	-	-	GO:0005777;GO:0005524;GO:0004386;GO:0003723	peroxisome|ATP binding|helicase activity|RNA binding
comp50972_c0_seq14_3	1898.44	738.518	-1.36211	4.10295e-07	0.000371112	Down	1904.23	933.819	-1.02799	0.000775509	0.367086	Down	2926	gi|848930513|ref|XP_012828469.1|PREDICTED: beta carbonic anhydrase 5	2.8501e-140	sp|Q94CE3|BCA5_ARATH	5e-91		KOG1578	1e-75	Predicted carbonic anhydrase involved in protection against oxidative damage	ko00910	Nitrogen metabolism	1	K01673	cynT, can	carbonic anhydrase	GO:0009507;GO:0004089;GO:0008270;GO:0015976	chloroplast|carbonate dehydratase activity|zinc ion binding|carbon utilization
comp51186_c0_seq3_7	267.297	87.8087	-1.60601	0.011313	0.937104	Down	268.113	96.4335	-1.47523	0.0311382	1	Down	1884	gi|848880749|ref|XP_012840751.1|PREDICTED: uncharacterized protein LOC105961060 [Erythranthe guttata] &gt;gi|604329479|gb|EYU34810.1| hypothetical protein MIMGU_mgv1a010897mg [Erythranthe guttata]	5.21631e-66	sp|P0AFR6|YCIO_SHIFL	1e-09	Uncharacterized protein YciO OS=Shigella flexneri GN=yciO PE=3 SV=1	KOG3051	8e-35	RNA binding/translational regulation protein of the SUA5 family	-	-	-	-	-	-	GO:0003725	double-stranded RNA binding
comp51201_c0_seq1_1	0	48.9483	Inf	0.00247172	0.372612	Up	0	36.6628	Inf	0.0225868	1	Up	1238	gi|747099834|ref|XP_011097980.1|PREDICTED: G-type lectin S-receptor-like serine/threonine-protein kinase At4g27290 [Sesamum indicum]	2.91078e-137	sp|P17840|SLSG3_BRAOL	5e-60	S-locus-specific glycoprotein S13 OS=Brassica oleracea GN=SLSG PE=2 SV=2	-	-	-	-	-	-	-	-	-	GO:0060320	rejection of self pollen
comp51314_c2_seq10_1	10.1106	82.5527	3.02944	0.0211851	1	Up	10.144	95.0104	3.22746	0.0345129	1	Up	4011	gi|747076825|ref|XP_011085498.1|PREDICTED: uncharacterized protein LOC105167458 [Sesamum indicum]	1.15645e-81	-	-	-	-	-	-	-	-	-	-	-	-	-	-
comp51332_c0_seq21_4	384.954	147.191	-1.387	0.00671885	0.696463	Down	386.12	151.399	-1.35069	0.0183755	1	Down	2575	gi|848860472|ref|XP_012831078.1|PREDICTED: protein unc-50 homolog [Erythranthe guttata] &gt;gi|604343863|gb|EYU42697.1| hypothetical protein MIMGU_mgv1a012334mg [Erythranthe guttata]	3.9633e-59	sp|Q54DD7|UNC50_DICDI	2e-25	Protein unc-50 homolog OS=Dictyostelium discoideum GN=DDB_G0292320 PE=3 SV=1	KOG3012	9e-49	Uncharacterized conserved protein	-	-	-	-	-	-	GO:0030173;GO:0006810	integral component of Golgi membrane|transport
comp51344_c2_seq156_1	4.29184	90.6847	4.40119	0.0015902	0.273549	Up	4.30626	89.07	4.37043	0.0413924	1	Up	5384	gi|953267817|gb|ALO61894.1|mediator of RNA polymerase II transcription subunit 5a [Rehmannia glutinosa]	0	sp|Q9LUG9|MD33A_ARATH	0	Mediator of RNA polymerase II transcription subunit 33A OS=Arabidopsis thaliana GN=MED33A PE=1 SV=1	KOG1282	5e-110	Serine carboxypeptidases (lysosomal cathepsin A)	-	-	-	-	-	-	GO:0016592;GO:0009698;GO:2000762;GO:0006355;GO:0006351	mediator complex|phenylpropanoid metabolic process|regulation of phenylpropanoid metabolic process|regulation of transcription, DNA-templated|transcription, DNA-templated
comp51359_c0_seq3_1	3.67287	76.6987	4.38422	0.00434646	0.520376	Up	3.6846	124.448	5.07789	0.000239265	0.156397	Up	1619	gi|747079340|ref|XP_011086865.1|PREDICTED: protein TIFY 9 isoform X2 [Sesamum indicum]	1.34838e-50	sp|Q93ZM9|TIF9_ARATH	8e-30	Protein TIFY 9 OS=Arabidopsis thaliana GN=TIFY9 PE=1 SV=1	-	-	-	ko04075	Plant hormone signal transduction	1	K13464	JAZ	jasmonate ZIM domain-containing protein	GO:0005634;GO:0042803;GO:0003714;GO:0006952;GO:1903507;GO:2000022;GO:0010112;GO:0006355;GO:0009753;GO:0009611;GO:0006351	nucleus|protein homodimerization activity|transcription corepressor activity|defense response|negative regulation of nucleic acid-templated transcription|regulation of jasmonic acid mediated signaling pathway|regulation of systemic acquired resistance|regulation of transcription, DNA-templated|response to jasmonic acid|response to wounding|transcription, DNA-templated
comp51575_c0_seq14_1	2082.04	1048.7	-0.989394	0.000100419	0.0356418	Down	2088.43	1227.23	-0.76702	0.00921436	1	Down	3484	gi|747059818|ref|XP_011076309.1|PREDICTED: BRASSINOSTEROID INSENSITIVE 1-associated receptor kinase 1 [Sesamum indicum]	1.77591e-167	sp|C0LGF4|FEI1_ARATH	3e-21	LRR receptor-like serine/threonine-protein kinase FEI 1 OS=Arabidopsis thaliana GN=FEI1 PE=1 SV=1	KOG1187	1e-20	Serine/threonine protein kinase	-	-	-	-	-	-	-	-
comp51612_c0_seq1_7	55.6309	0	-	0.0132205	1	Down	55.7891	0	-	0.0129821	1	Down	495	-	-	-	-	-	-	-	-	-	-	-	-	-	-	-	-
comp51621_c1_seq4_1	4.29184	109.845	4.67773	0.000286926	0.0794595	Up	4.30626	96.7449	4.48968	0.0417778	1	Up	1337	-	-	-	-	-	-	-	-	-	-	-	-	-	-	-	-
comp51686_c0_seq5_7	140.067	23.9201	-2.54982	0.0197816	1	Down	140.479	11.8302	-3.56981	0.00217825	0.704261	Down	3025	gi|747044098|ref|XP_011087248.1|PREDICTED: chaperone protein dnaJ 1	3.45437e-176	sp|A5WBF8|DNAJ_PSYWF	1e-59	Chaperone protein DnaJ OS=Psychrobacter sp. (strain PRwf-1) GN=dnaJ PE=3 SV=1	KOG0715	1e-100	Molecular chaperone (DnaJ superfamily)	-	-	-	-	-	-	GO:0005737;GO:0005524;GO:0008270;GO:0006260;GO:0006457;GO:0009408	cytoplasm|ATP binding|zinc ion binding|DNA replication|protein folding|response to heat
comp51714_c0_seq73_1	15.4754	178.812	3.53039	0.000106092	0.0373012	Up	15.5268	100.827	2.69905	0.0306827	1	Up	3145	gi|747043882|ref|XP_011086111.1|PREDICTED: protein ZINC INDUCED FACILITATOR 1-like [Sesamum indicum]	5.69635e-119	sp|Q94BZ1|ZIFL1_ARATH	1e-99	Protein ZINC INDUCED FACILITATOR-LIKE 1 OS=Arabidopsis thaliana GN=ZIFL1 PE=2 SV=1	KOG2615	4e-91	Permease of the major facilitator superfamily	-	-	-	-	-	-	GO:0016021;GO:0009705;GO:0005886;GO:0022821;GO:0010540;GO:0009630;GO:0071805;GO:0090333;GO:0080167;GO:0009414;GO:0048364	integral component of membrane|plant-type vacuole membrane|plasma membrane|potassium ion antiporter activity|basipetal auxin transport|gravitropism|potassium ion transmembrane transport|regulation of stomatal closure|response to karrikin|response to water deprivation|root development
comp51901_c1_seq17_8	266.141	19.7652	-3.75115	1.33154e-06	0.0010229	Down	266.96	8.8623	-4.9128	1.2604e-07	0.000286023	Down	1600	gi|657951532|ref|XP_008353274.1|PREDICTED: BTB/POZ domain-containing protein At1g55760 isoform X2 [Malus domestica] &gt;gi|658038950|ref|XP_008355041.1| PREDICTED: BTB/POZ domain-containing protein At1g55760-like isoform X2 [Malus domestica]	1.18581e-88	sp|Q680K8|Y1576_ARATH	2e-76	BTB/POZ domain-containing protein At1g55760 OS=Arabidopsis thaliana GN=At1g55760 PE=2 SV=1	KOG1987	5e-77	Speckle-type POZ protein SPOP and related proteins with TRAF, MATH and BTB/POZ domains	-	-	-	-	-	-	-	-
comp52061_c1_seq161_3	219.298	705.884	1.68654	0.000413461	0.102823	Up	220.01	799.932	1.86231	3.19449e-05	0.0300164	Up	4588	gi|835979429|ref|XP_012701719.1|PREDICTED: soluble inorganic pyrophosphatase-like isoform X1 [Setaria italica]	1.0155e-27	sp|Q9LFF9|IPYR4_ARATH	4e-28	-	KOG1626	1e-28	Inorganic pyrophosphatase/Nucleosome remodeling factor, subunit NURF38	-	-	-	-	-	-	GO:0005829;GO:0004427;GO:0000287;GO:0006796;GO:0046686	cytosol|inorganic diphosphatase activity|magnesium ion binding|phosphate-containing compound metabolic process|response to cadmium ion
comp52077_c0_seq3_3	5894.87	11352.8	0.945521	0.000218292	0.0644294	Up	5913.07	10458.7	0.822725	0.000232146	0.153412	Up	3200	gi|747090778|ref|XP_011093093.1|PREDICTED: protein LHY-like [Sesamum indicum]	0	sp|Q6R0H1|LHY_ARATH	7e-46	Protein LHY OS=Arabidopsis thaliana GN=LHY PE=1 SV=2	KOG0724	2e-46	Zuotin and related molecular chaperones (DnaJ superfamily), contains DNA-binding domains	-	-	-	-	-	-	GO:0005634;GO:0003700;GO:0044212;GO:0007623;GO:0048574;GO:0042754;GO:0043433;GO:0042752;GO:0006355;GO:0009737;GO:0009733;GO:0046686;GO:0009409;GO:0009723;GO:0009739;GO:0009753;GO:0009751;GO:0009651;GO:0006351	nucleus|transcription factor activity, sequence-specific DNA binding|transcription regulatory region DNA binding|circadian rhythm|long-day photoperiodism, flowering|negative regulation of circadian rhythm|negative regulation of sequence-specific DNA binding transcription factor activity|regulation of circadian rhythm|regulation of transcription, DNA-templated|response to abscisic acid|response to…
comp52125_c0_seq1_5	53.648	172.978	1.68899	0.0262476	1	Up	53.8282	206.44	1.93929	0.0151368	1	Up	1010	-	-	-	-	-	-	-	-	-	-	-	-	-	-	-	-
comp52234_c2_seq2_2	15904.8	4960.14	-1.68101	4.33444e-21	3.47244e-17	Down	15953.5	6455.29	-1.30532	3.8533e-09	1.25256e-05	Down	3247	gi|848927610|ref|XP_012827532.1|PREDICTED: alpha-glucosidase [Erythranthe guttata] &gt;gi|604299141|gb|EYU19076.1| hypothetical protein MIMGU_mgv1a001054mg [Erythranthe guttata]	0	sp|O04893|AGLU_SPIOL	0	Alpha-glucosidase OS=Spinacia oleracea PE=1 SV=1	KOG1065	0	Maltase glucoamylase and related hydrolases, glycosyl hydrolase family 31	ko00052;ko00500	Galactose metabolism|Starch and sucrose metabolism	2	K01187	malZ	alpha-glucosidase	GO:0004558;GO:0030246;GO:0032450	alpha-1,4-glucosidase activity|carbohydrate binding|maltose alpha-glucosidase activity
comp52295_c0_seq1_7	31.0345	0	-	0.0305585	1	Down	31.1224	0	-	0.0368282	1	Down	874	-	-	-	-	-	-	-	-	-	-	-	-	-	-	-	-
comp52379_c6_seq13_1	622.039	363.865	-0.773604	0.0471531	1	Down	623.966	241.663	-1.36847	0.00362252	0.953372	Down	3371	gi|747080397|ref|XP_011087448.1|PREDICTED: terminal uridylyltransferase 7-like [Sesamum indicum]	1.02776e-115	sp|Q9VD44|GLD2A_DROME	5e-08	Poly(A) RNA polymerase gld-2 homolog A OS=Drosophila melanogaster GN=Gld2 PE=1 SV=3	KOG2277	2e-52	S-M checkpoint control protein CID1 and related nucleotidyltransferases	-	-	-	-	-	-	GO:0005737;GO:0043005;GO:0005654;GO:0005524;GO:0046872;GO:0004652;GO:0003723;GO:0007616;GO:0006397;GO:0043631	cytoplasm|neuron projection|nucleoplasm|ATP binding|metal ion binding|polynucleotide adenylyltransferase activity|RNA binding|long-term memory|mRNA processing|RNA polyadenylation
comp52461_c0_seq2_8	2.47617	78.0628	4.97845	0.00200054	0.320874	Up	2.48298	85.0451	5.09809	0.00296089	0.853994	Up	816	-	-	-	-	-	-	-	-	-	-	-	-	-	-	-	-
comp52622_c0_seq2_4	381.03	1192.3	1.64577	3.91294e-07	0.000356803	Up	382.232	1294.12	1.75945	0.00315953	0.885795	Up	1673	gi|1754795|gb|AAB39387.1|omega-3 fatty acid desaturase [Perilla frutescens]	1.1774e-78	sp|P48620|FAD3C_SESIN	2e-71	Omega-3 fatty acid desaturase, chloroplastic OS=Sesamum indicum GN=FAD7 PE=2 SV=1	-	-	-	-	-	-	-	-	-	GO:0031969;GO:0016717;GO:0006636	chloroplast membrane|oxidoreductase activity, acting on paired donors, with oxidation of a pair of donors resulting in the reduction of molecular oxygen to two molecules of water|unsaturated fatty acid biosynthetic process
comp52625_c0_seq4_6	428.906	13.7503	-4.96313	1.25376e-13	4.01769e-10	Down	430.192	36.0609	-3.57647	8.96049e-08	0.000211315	Down	1216	gi|657951532|ref|XP_008353274.1|PREDICTED: BTB/POZ domain-containing protein At1g55760 isoform X2 [Malus domestica] &gt;gi|658038950|ref|XP_008355041.1| PREDICTED: BTB/POZ domain-containing protein At1g55760-like isoform X2 [Malus domestica]	6.93858e-93	sp|Q680K8|Y1576_ARATH	2e-80	BTB/POZ domain-containing protein At1g55760 OS=Arabidopsis thaliana GN=At1g55760 PE=2 SV=1	KOG1987	4e-81	Speckle-type POZ protein SPOP and related proteins with TRAF, MATH and BTB/POZ domains	-	-	-	-	-	-	-	-
comp52634_c0_seq1_4	1230.74	288.755	-2.09161	0.023243	1	Down	1234.63	350.997	-1.81456	0.0315568	1	Down	1633	gi|848872184|ref|XP_012836654.1|PREDICTED: basic 7S globulin-like [Erythranthe guttata] &gt;gi|604333835|gb|EYU38145.1| hypothetical protein MIMGU_mgv1a006647mg [Erythranthe guttata]	0	sp|P13917|7SB1_SOYBN	4e-69	Basic 7S globulin OS=Glycine max GN=BG PE=1 SV=2	KOG1339	1e-141	Aspartyl protease	-	-	-	-	-	-	GO:0004190;GO:0042802;GO:0045735	aspartic-type endopeptidase activity|identical protein binding|nutrient reservoir activity
comp52732_c0_seq1_2	1421.5	2132.54	0.585163	0.0152814	1	Up	1425.86	2114.03	0.568165	0.0480686	1	Up	1846	gi|747053923|ref|XP_011073144.1|PREDICTED: dihydropyrimidine dehydrogenase [NADP(+)]-like [Sesamum indicum] &gt;gi|747053925|ref|XP_011073145.1| PREDICTED: dihydropyrimidine dehydrogenase [NADP(+)]-like [Sesamum indicum] &gt;gi|747053927|ref|XP_011073146.1| PREDICTED: dihydropyrimidine dehydrogenase [NADP(+)]-like [Sesamum indicum]	0	sp|Q9LVI9|DPYD_ARATH	0	-	KOG1799	0	Dihydropyrimidine dehydrogenase	ko00770;ko00410;ko00240;ko00983	Pantothenate and CoA biosynthesis|beta-Alanine metabolism|Pyrimidine metabolism|Drug metabolism - other enzymes	4	K00207	DPYD	dihydropyrimidine dehydrogenase (NADP+)	GO:0009507;GO:0009570;GO:0005737;GO:0009536;GO:0017113;GO:0019483;GO:0043562;GO:0006212	chloroplast|chloroplast stroma|cytoplasm|plastid|dihydropyrimidine dehydrogenase (NADP+) activity|beta-alanine biosynthetic process|cellular response to nitrogen levels|uracil catabolic process
comp52979_c2_seq2_4	37.6378	242.331	2.68673	0.000328832	0.0884441	Up	37.7413	197.455	2.38731	0.0096365	1	Up	956	gi|747091702|ref|XP_011093592.1|PREDICTED: chloroplast processing peptidase [Sesamum indicum]	1.31142e-125	sp|Q8H0W1|PLSP1_ARATH	8e-112	Chloroplast processing peptidase OS=Arabidopsis thaliana GN=PLSP1 PE=2 SV=2	KOG0171	2e-88	Mitochondrial inner membrane protease, subunit IMP1	ko03060	Protein export	1	K03100	lepB, TPP	signal peptidase I	GO:0009507;GO:0009941;GO:0009535;GO:0016021;GO:0009526;GO:0055035;GO:0008233;GO:0008236;GO:0051604;GO:0010027	chloroplast|chloroplast envelope|chloroplast thylakoid membrane|integral component of membrane|plastid envelope|plastid thylakoid membrane|peptidase activity|serine-type peptidase activity|protein maturation|thylakoid membrane organization
comp53074_c0_seq9_3	164.459	625.486	1.92725	0.0040113	0.500444	Up	164.911	784.686	2.25042	5.49215e-05	0.046848	Up	4104	gi|747077953|ref|XP_011086127.1|PREDICTED: protein TRANSPORT INHIBITOR RESPONSE 1-like [Sesamum indicum] &gt;gi|747077955|ref|XP_011086128.1| PREDICTED: protein TRANSPORT INHIBITOR RESPONSE 1-like [Sesamum indicum] &gt;gi|747077957|ref|XP_011086129.1| PREDICTED: protein TRANSPORT INHIBITOR RESPONSE 1-like [Sesamum indicum]	0	sp|Q7XVM8|TIR1B_ORYSJ	7e-138	Transport inhibitor response 1-like protein Os04g0395600 OS=Oryza sativa subsp. japonica GN=Os04g0395600 PE=2 SV=1	KOG1947	3e-134	Leucine rich repeat proteins, some proteins contain F-box	ko04075	Plant hormone signal transduction	1	K14485	TIR1	transport inhibitor response 1	GO:0005737;GO:0005634;GO:0019005;GO:0010011;GO:0000822;GO:0009734;GO:0016567;GO:0031146	cytoplasm|nucleus|SCF ubiquitin ligase complex|auxin binding|inositol hexakisphosphate binding|auxin-activated signaling pathway|protein ubiquitination|SCF-dependent proteasomal ubiquitin-dependent protein catabolic process
comp53200_c0_seq2_4	2183.43	3315.38	0.602576	0.028281	1	Up	2190.16	3466.12	0.662288	0.0104294	1	Up	2710	gi|747064559|ref|XP_011078867.1|PREDICTED: zinc finger A20 and AN1 domain-containing stress-associated protein 8-like [Sesamum indicum]	4.78601e-80	sp|A3BDI8|SAP8_ORYSJ	2e-63	Zinc finger A20 and AN1 domain-containing stress-associated protein 8 OS=Oryza sativa subsp. japonica GN=SAP8 PE=2 SV=1	KOG3173	2e-41	Predicted Zn-finger protein	-	-	-	-	-	-	GO:0003677;GO:0008270	DNA binding|zinc ion binding
comp53269_c0_seq22_7	557.953	189.05	-1.56137	0.000403714	0.101297	Down	559.631	246.885	-1.18064	0.0133355	1	Down	3492	gi|747067182|ref|XP_011080299.1|PREDICTED: transcription factor EMB1444 [Sesamum indicum]	0	sp|Q58G01|LHWL3_ARATH	1e-103	Transcription factor bHLH155 OS=Arabidopsis thaliana GN=BHLH155 PE=2 SV=1	-	-	-	-	-	-	-	-	-	GO:0005634;GO:0003677;GO:0006355;GO:0048364;GO:0006351	nucleus|DNA binding|regulation of transcription, DNA-templated|root development|transcription, DNA-templated
comp53384_c0_seq3_7	55.7953	0.91645	-5.92794	0.00461159	0.542735	Down	55.9631	2.36603	-4.56393	0.0254794	1	Down	1603	-	-	-	-	-	-	-	-	-	-	-	-	-	-
comp53420_c0_seq9_1	1051.11	1794.76	0.771876	0.00278462	0.396655	Up	1054.36	1631.33	0.629683	0.0396448	1	Up	5129	gi|848873346|ref|XP_012837232.1|PREDICTED: lysine histidine transporter-like 8 [Erythranthe guttata] &gt;gi|604333658|gb|EYU38009.1| hypothetical protein MIMGU_mgv11b003533mg [Erythranthe guttata]	0	sp|Q9SX98|LHTL8_ARATH	2e-131	Lysine histidine transporter-like 8 OS=Arabidopsis thaliana GN=AATL1 PE=1 SV=1	KOG1303	5e-132	Amino acid transporters	-	-	-	-	-	-	GO:0016021;GO:0005886;GO:0006865	integral component of membrane|plasma membrane|amino acid transport
comp53464_c0_seq8_7	798.255	350.325	-1.18816	0.00707902	0.714644	Down	800.733	364.505	-1.13538	0.00646267	1	Down	2013	gi|747069678|ref|XP_011081642.1|PREDICTED: (S)-coclaurine N-methyltransferase isoform X1 [Sesamum indicum]	1.45169e-169	sp|Q5C9L6|CNMT_THLFG	2e-105	(S)-coclaurine N-methyltransferase OS=Thalictrum flavum subsp. glaucum PE=1 SV=1	KOG1269	2e-07	SAM-dependent methyltransferases	ko00950	Isoquinoline alkaloid biosynthesis	1	K13384	E2.1.1.140	(S)-coclaurine N-methyltransferase	GO:0005737;GO:0030794;GO:0008610	cytoplasm|(S)-coclaurine-N-methyltransferase activity|lipid biosynthetic process
comp53509_c1_seq3_1	61.6132	249.653	2.01861	0.00265739	0.387645	Up	61.8118	195.366	1.66023	0.0382635	1	Up	6698	gi|747082378|ref|XP_011088507.1|PREDICTED: uncharacterized protein LOC105169716 isoform X2 [Sesamum indicum]	0	-	-	-	-	-	-	-	-	-	-	-	-	-	-
comp53643_c1_seq2_4	2.06343	40.8542	4.30737	0.0494566	1	Up	2.06976	52.9776	4.67785	0.029615	1	Up	1637	-	-	-	-	-	-	-	-	-	-	-	-	-	-	-	-
comp53790_c1_seq1_4	0.990468	48.6405	5.6179	0.0115167	0.947732	Up	0.993191	42.6957	5.42588	0.038615	1	Up	2582	gi|747076823|ref|XP_011085497.1|PREDICTED: uncharacterized protein LOC105167456 isoform X3 [Sesamum indicum]	0	sp|Q9ZVN4|Y1500_ARATH	5e-31	Probable tyrosine-protein phosphatase At1g05000 OS=Arabidopsis thaliana GN=At1g05000 PE=1 SV=1	KOG1572	1e-31	Predicted protein tyrosine phosphatase	-	-	-	-	-	-	GO:0004725	protein tyrosine phosphatase activity
comp53858_c1_seq2_1	2592.62	1484.42	-0.804506	0.000513495	0.121503	Down	2600.53	1692.34	-0.619782	0.0233875	1	Down	4497	gi|848928746|ref|XP_012827906.1|PREDICTED: very-long-chain (3R)-3-hydroxyacyl-CoA dehydratase 2 [Erythranthe guttata] &gt;gi|604298965|gb|EYU18935.1| hypothetical protein MIMGU_mgv1a013104mg [Erythranthe guttata]	6.1281e-92	sp|Q94CS9|TIP12_ORYSJ	7e-57	Probable aquaporin TIP1-2 OS=Oryza sativa subsp. japonica GN=TIP1-2 PE=2 SV=1	KOG0223	2e-57	Aquaporin (major intrinsic protein family)	ko00062;ko01040;ko01212	Fatty acid elongation|Biosynthesis of unsaturated fatty acids|Fatty acid metabolism	3	K10703	PHS1, PAS2	very-long-chain (3R)-3-hydroxyacyl-CoA dehydratase	GO:0042807;GO:0005887;GO:0009705;GO:0015254;GO:0015250;GO:0009992;GO:0015793;GO:0034220;GO:0006833	central vacuole|integral component of plasma membrane|plant-type vacuole membrane|glycerol channel activity|water channel activity|cellular water homeostasis|glycerol transport|ion transmembrane transport|water transport
comp53882_c0_seq1_6	1599.07	1100.15	-0.539542	0.0428571	1	Down	1603.98	853.096	-0.910877	0.00459352	1	Down	2079	gi|747080775|ref|XP_011087650.1|PREDICTED: uncharacterized protein LOC105169073 [Sesamum indicum]	0	-	-	-	-	-	-	-	-	-	-	-	-	-	-
comp54008_c0_seq5_3	227.431	82.0435	-1.47097	0.0271125	1	Down	228.124	72.112	-1.66151	0.0281464	1	Down	1915	gi|747094298|ref|XP_011094980.1|PREDICTED: uncharacterized protein LOC105174543 [Sesamum indicum]	0	sp|Q8S4F6|SQD2_ARATH	3e-127	-	KOG1111	1e-112	N-acetylglucosaminyltransferase complex, subunit PIG-A/SPT14, required for phosphatidylinositol biosynthesis/Sulfolipid synthase	ko00561	Glycerolipid metabolism	1	K06119	SQD2	sulfoquinovosyltransferase	GO:0009507;GO:0009941;GO:0031969;GO:0016021;GO:0009536;GO:0008194;GO:0016036;GO:0009247;GO:0046506	chloroplast|chloroplast envelope|chloroplast membrane|integral component of membrane|plastid|UDP-glycosyltransferase activity|cellular response to phosphate starvation|glycolipid biosynthetic process|sulfolipid biosynthetic process
comp54019_c1_seq31_7	127.231	36.3027	-1.8093	0.0494083	1	Down	127.62	19.4015	-2.71761	0.0151316	1	Down	2531	gi|747053906|ref|XP_011073135.1|PREDICTED: uncharacterized protein LOC105158182 [Sesamum indicum]	8.97666e-101	sp|P44439|PCNB_HAEIN	9e-16	Poly(A) polymerase I OS=Haemophilus influenzae (strain ATCC 51907 / DSM 11121 / KW20 / Rd) GN=pcnB PE=3 SV=1	KOG2159	4e-68	tRNA nucleotidyltransferase/poly(A) polymerase	-	-	-	-	-	-	GO:0005524;GO:0004652;GO:0003723;GO:0006378;GO:0006351	ATP binding|polynucleotide adenylyltransferase activity|RNA binding|mRNA polyadenylation|transcription, DNA-templated
comp54070_c0_seq1_1	1702.45	2863.37	0.7501	0.0164211	1	Up	1707.67	2556.54	0.582162	0.0343395	1	Up	1107	gi|747059117|ref|XP_011075923.1|PREDICTED: uncharacterized protein LOC105160301 [Sesamum indicum]	1.69147e-57	-	-	-	-	-	-	-	-	-	-	-	-	-	-
comp54127_c1_seq46_4	235.522	949.077	2.01066	8.6479e-08	8.98084e-05	Up	236.207	993.358	2.07226	9.66872e-07	0.0016809	Up	2348	gi|604316669|gb|EYU28861.1|hypothetical protein MIMGU_mgv1a006580mg [Erythranthe guttata]	1.18118e-172	sp|Q9ZPR7|UPS1_ARATH	2e-150	Ureide permease 1 OS=Arabidopsis thaliana GN=UPS1 PE=1 SV=1	-	-	-		-	-	-	-	-	GO:0016021;GO:0005274;GO:0005524;GO:0015210;GO:0015720;GO:0043100;GO:1903791;GO:0015857	integral component of membrane|allantoin uptake transmembrane transporter activity|ATP binding|uracil transmembrane transporter activity|allantoin transport|pyrimidine nucleobase salvage|uracil transmembrane transport|uracil transport
comp54258_c0_seq3_4	4185.69	7314.92	0.805377	9.52993e-05	0.0341488	Up	4198.72	6893.43	0.715272	0.00188808	0.648816	Up	1975	gi|238818581|gb|ACR57217.1|1-deoxy-d-xylulose 5-phosphate reductoisomerase [Salvia miltiorrhiza]	0	sp|Q9XES0|DXR_MENPI	0	1-deoxy-D-xylulose 5-phosphate reductoisomerase, chloroplastic OS=Mentha piperita GN=DXR PE=2 SV=2	-	-	-	ko00900	Terpenoid backbone biosynthesis	1	K00099	dxr	1-deoxy-D-xylulose-5-phosphate reductoisomerase	GO:0009507;GO:0030604;GO:0046872;GO:0070402;GO:0019288	chloroplast|1-deoxy-D-xylulose-5-phosphate reductoisomerase activity|metal ion binding|NADPH binding|isopentenyl diphosphate biosynthetic process, methylerythritol 4-phosphate pathway
comp54316_c1_seq1_7	2499.59	1609.01	-0.635521	0.0152753	1	Down	2507.33	1542.07	-0.701286	0.013227	1	Down	2709	gi|747105322|ref|XP_011100935.1|PREDICTED: probable mediator of RNA polymerase II transcription subunit 26c [Sesamum indicum]	5.664e-86	sp|F4KFC7|MD26C_ARATH	1e-31	Probable mediator of RNA polymerase II transcription subunit 26c OS=Arabidopsis thaliana GN=MED26C PE=2 SV=1	-	-	-	-	-	-	-	-	-	GO:0005829;GO:0005634;GO:0003677;GO:0003746;GO:0006355;GO:0006351	cytosol|nucleus|DNA binding|translation elongation factor activity|regulation of transcription, DNA-templated|transcription, DNA-templated
comp54353_c1_seq35_4	3123.86	2196.9	-0.507861	0.0201168	1	Down	3133.49	2026.49	-0.628788	0.0184284	1	Down	4980	gi|747078864|ref|XP_011086610.1|PREDICTED: alpha-glucan water dikinase	0	sp|Q8LPT9|GWD1_CITRE	0	Alpha-glucan water dikinase, chloroplastic OS=Citrus reticulata GN=R1 PE=2 SV=1	-	-	-	-	-	-	-	-	-	GO:0009507;GO:0050521;GO:0005524;GO:0046872;GO:0005975	chloroplast|alpha-glucan, water dikinase activity|ATP binding|metal ion binding|carbohydrate metabolic process
comp54417_c0_seq1_3	382.068	1256.45	1.71745	0.0165135	1	Up	383.194	879.675	1.19889	0.00339249	0.919961	Up	1633	gi|747093616|ref|XP_011094622.1|PREDICTED: UDP-glycosyltransferase 86A1-like [Sesamum indicum]	0	sp|Q9SJL0|U86A1_ARATH	6e-149	UDP-glycosyltransferase 86A1 OS=Arabidopsis thaliana GN=UGT86A1 PE=2 SV=1	KOG1192	2e-149	UDP-glucuronosyl and UDP-glucosyl transferase	-	-	-	-	-	-	GO:0016758	transferase activity, transferring hexosyl groups
comp54433_c2_seq7_7	508.096	186.739	-1.44408	0.0216688	1	Down	509.689	207.751	-1.29476	0.0270572	1	Down	4555	gi|357502801|ref|XP_003621689.1|NAD(P)H-quinone oxidoreductase chain 4 [Medicago truncatula] &gt;gi|355496704|gb|AES77907.1| NAD(P)H-quinone oxidoreductase chain 4 [Medicago truncatula]	0	sp|Q06R80|NU4C_JASNU	0	NAD(P)H-quinone oxidoreductase chain 4, chloroplastic OS=Jasminum nudiflorum GN=ndhD PE=3 SV=1	KOG4845	0	NADH dehydrogenase, subunit 4	ko00190	Oxidative phosphorylation	1	K05575	ndhD	NAD(P)H-quinone oxidoreductase subunit 4	GO:0009535;GO:0016021;GO:0008137;GO:0048038;GO:0042773	chloroplast thylakoid membrane|integral component of membrane|NADH dehydrogenase (ubiquinone) activity|quinone binding|ATP synthesis coupled electron transport
comp54463_c0_seq1_6	599.632	213.217	-1.49176	0.000505428	0.120356	Down	601.476	178.776	-1.75035	0.00041558	0.23248	Down	864	-	-	-	-	-	-	-	-	-	-	-	-	-	-	-	-
comp54503_c0_seq5_7	0	25.9412	Inf	0.0471529	1	Up	0	32.887	Inf	0.0342315	1	Up	1800	gi|747093393|ref|XP_011094499.1|PREDICTED: shugoshin-1-like isoform X2 [Sesamum indicum]	6.72729e-28	-	-	-	-	-	-	-	-	-	-	-	-	-	-
comp54504_c0_seq32_3	1236.07	2074.64	0.747105	0.0259328	1	Up	1239.96	2580.21	1.0572	0.00213484	0.693754	Up	5889	gi|747048644|ref|XP_011070338.1|PREDICTED: cellulose synthase-like protein D3 isoform X1 [Sesamum indicum]	0	sp|A2YU42|CSLD2_ORYSI	0	Cellulose synthase-like protein D2 OS=Oryza sativa subsp. indica GN=CSLD2 PE=3 SV=1	-	-	-	-	-	-	-	-	-	GO:0000139;GO:0016021;GO:0016760;GO:0071555;GO:0030244	Golgi membrane|integral component of membrane|cellulose synthase (UDP-forming) activity|cell wall organization|cellulose biosynthetic process
comp54522_c2_seq1_3	1657.39	3056.59	0.883012	9.16362e-05	0.0329414	Up	1662.46	2966.06	0.835231	0.00209214	0.685916	Up	2652	gi|747081407|ref|XP_011087976.1|PREDICTED: oligopeptide transporter 4 [Sesamum indicum]	0	sp|Q9FME8|OPT4_ARATH	0	Oligopeptide transporter 4 OS=Arabidopsis thaliana GN=OPT4 PE=2 SV=1	KOG2262	0	Sexual differentiation process protein ISP4	-	-	-	-	-	-	GO:0016021;GO:0016020;GO:0015833;GO:0015031;GO:0080167;GO:0055085	integral component of membrane|membrane|peptide transport|protein transport|response to karrikin|transmembrane transport
comp54527_c1_seq12_4	3310.49	1673.86	-0.983864	8.39033e-06	0.00474731	Down	3320.51	2017.38	-0.718925	0.0163656	1	Down	2682	gi|747042415|ref|XP_011078420.1|PREDICTED: aluminum-activated malate transporter 4-like [Sesamum indicum]	0	sp|Q9LS46|ALMT9_ARATH	2e-121	Aluminum-activated malate transporter 9 OS=Arabidopsis thaliana GN=ALMT9 PE=2 SV=1	KOG4711	6e-122	Predicted membrane protein	-	-	-	-	-	-	GO:0016021;GO:0009705;GO:0005253;GO:0015140;GO:0071423;GO:0015743	integral component of membrane|plant-type vacuole membrane|anion channel activity|malate transmembrane transporter activity|malate transmembrane transport|malate transport
comp54573_c0_seq47_7	331.304	1297.02	1.96897	1.72743e-09	2.58327e-06	Up	332.321	1186.01	1.83547	1.64232e-06	0.00250033	Up	2097	gi|747058528|ref|XP_011075604.1|PREDICTED: ureide permease 1-like [Sesamum indicum]	3.39322e-169	sp|Q41706|UPSA3_VIGUN	2e-129	Probable ureide permease A3 (Fragment) OS=Vigna unguiculata GN=A3 PE=2 SV=2	-	-	-	-	-	-	-	-	-	GO:0016021;GO:0005524;GO:0071705	integral component of membrane|ATP binding|nitrogen compound transport
comp54671_c1_seq15_7	175.39	15.5252	-3.49789	0.000147236	0.0478659	Down	175.94	19.9224	-3.14262	0.00168895	0.610016	Down	2400	gi|747075136|ref|XP_011084591.1|PREDICTED: uncharacterized protein LOC105166803 [Sesamum indicum] &gt;gi|747075138|ref|XP_011084592.1| PREDICTED: uncharacterized protein LOC105166803 [Sesamum indicum]	3.03969e-81	-	-	-	-	-	-	-	-	-	-	-	-
comp54716_c0_seq2_5	1095.97	597.668	-0.87479	0.00486612	0.566156	Down	1099.34	627.646	-0.808614	0.0242864	1	Down	1696	gi|848886787|ref|XP_012843634.1|PREDICTED: MADS-box protein SOC1 [Erythranthe guttata] &gt;gi|848886790|ref|XP_012843635.1| PREDICTED: MADS-box protein SOC1 [Erythranthe guttata] &gt;gi|604321454|gb|EYU32030.1| hypothetical protein MIMGU_mgv1a013555mg [Erythranthe guttata]	1.75196e-108	sp|O64645|SOC1_ARATH	4e-76	MADS-box protein SOC1 OS=Arabidopsis thaliana GN=SOC1 PE=1 SV=1	KOG0014	9e-77	MADS box transcription factor	-	-	-	-	-	-	GO:0005737;GO:0005634;GO:0003677;GO:0003700;GO:0008134;GO:0030154;GO:0009908;GO:0010077;GO:0009911;GO:0045893;GO:0000060;GO:0009409;GO:0009739;GO:0006351	cytoplasm|nucleus|DNA binding|transcription factor activity, sequence-specific DNA binding|transcription factor binding|cell differentiation|flower development|maintenance of inflorescence meristem identity|positive regulation of flower development|positive regulation of transcription, DNA-templated|protein import into nucleus, translocation|response to cold|response to gibberellin|transcription,…
comp54845_c0_seq2_8	1222.13	719.891	-0.763544	0.0102923	0.883391	Down	1225.87	738.912	-0.730338	0.033474	1	Down	2083	gi|747100497|ref|XP_011098338.1|PREDICTED: beta-glucosidase 18-like [Sesamum indicum]	0	sp|Q7XSK0|BGL18_ORYSJ	3e-149	Beta-glucosidase 18 OS=Oryza sativa subsp. japonica GN=BGLU18 PE=3 SV=2	KOG0626	8e-133	Beta-glucosidase, lactase phlorizinhydrolase, and related proteins	ko00940;ko00500;ko00460	Phenylpropanoid biosynthesis|Starch and sucrose metabolism|Cyanoamino acid metabolism	3	K05350	bglB	beta-glucosidase	GO:0008422;GO:0005975	beta-glucosidase activity|carbohydrate metabolic process
comp54853_c0_seq10_7	982.399	461.871	-1.08882	0.00099939	0.196304	Down	985.401	543.505	-0.858419	0.0348717	1	Down	2373	gi|848930513|ref|XP_012828469.1|PREDICTED: beta carbonic anhydrase 5	2.38517e-142	sp|Q94CE3|BCA5_ARATH	2e-92	-	KOG1578	2e-76	Predicted carbonic anhydrase involved in protection against oxidative damage	ko00910	Nitrogen metabolism	1	K01673	cynT, can	carbonic anhydrase	GO:0009507;GO:0004089;GO:0008270;GO:0015976	chloroplast|carbonate dehydratase activity|zinc ion binding|carbon utilization
comp54995_c0_seq48_4	31.5286	140.218	2.15294	0.0162039	1	Up	31.6336	211.978	2.74439	0.00143378	0.54399	Up	3829	gi|747057840|ref|XP_011075240.1|PREDICTED: uncharacterized protein LOC105159750 isoform X2 [Sesamum indicum]	0	sp|Q5SPP5|EFR3B_DANRE	3e-14	Protein EFR3 homolog B OS=Danio rerio GN=efr3b PE=3 SV=2	KOG1877	0	Putative transmembrane protein cmp44E	-	-	-	-	-	-	-	-
[truncated: 2,108 more rows]
