# Supplementary material for: Integrative transcriptomic and metabolomic analyses unveil tanshinone biosynthesis in Salvia miltiorrhiza root under N starvation stress
Source: PLoS One. 2022 Aug 25;17(8):e0273495. doi: 10.1371/journal.pone.0273495 (PMC9409544; doi:10.1371/journal.pone.0273495)
Supplement: S7 Table — (XLSX) [file pone.0273495.s017.xlsx]

## Sheet: Go top20 enrichment 45d
S7 Table Top 20 GO enrichment pathways involved in N0 vs. Nf, Nl vs. Nf, and N0 vs. Nl at 45, 60, and 75 days after transplanting (DAT)
Top 20 GO enrichment pathways involved in N0 vs.Nf, Nl vs.Nf and N0 vs.Nl at45 DAT.
N0 vs.Nf up/down regulated
ID	#Pathway	category	DEG	DEG_all	Gene	Gene_all	p value	FDR	GeneID	Cluster_frequency(%)	Genome_frequency(%)	Enrichment_score
GO:0015114	phosphate ion transmembrane transporter activity	MF	24	1602	44	56618	1.37422e-27	1.7784e-25	comp45646_c0_seq1_2,CL25455Contig1,CL13988Contig1,CL3779Contig2,CL80876Contig1,comp61877_c0_seq3_9,CL1156Contig1,CL193Contig5,comp50579_c0_seq210_7,CL15769Contig1,comp24610_c0_seq2_7,CL39850Contig1,CL61136Contig1,CL193Contig13,CL8366Contig1,CL78481Contig1,comp52557_c1_seq1_8,CL1156Contig2,CL41113Contig1,CL87991Contig1,comp21514_c0_seq1_4,CL9130Contig2,CL9130Contig1,CL2Contig253	1.49813	0.0777138	19.2775
GO:0035435	phosphate ion transmembrane transport	BP	24	1602	56	56618	3.92593e-24	4.79836e-22	comp45646_c0_seq1_2,CL25455Contig1,CL13988Contig1,CL3779Contig2,CL80876Contig1,comp61877_c0_seq3_9,CL1156Contig1,CL193Contig5,comp50579_c0_seq210_7,CL15769Contig1,comp24610_c0_seq2_7,CL39850Contig1,CL61136Contig1,CL193Contig13,CL8366Contig1,CL78481Contig1,comp52557_c1_seq1_8,CL1156Contig2,CL41113Contig1,CL87991Contig1,comp21514_c0_seq1_4,CL9130Contig2,CL9130Contig1,CL2Contig253	1.49813	0.0989085	15.1466
GO:0006817	phosphate ion transport	BP	24	1602	76	56618	3.20789e-20	3.7144e-18	comp45646_c0_seq1_2,CL25455Contig1,CL13988Contig1,CL80876Contig1,comp61877_c0_seq3_9,CL1156Contig1,CL193Contig5,comp50579_c0_seq210_7,CL15769Contig1,comp24610_c0_seq2_7,CL39850Contig1,CL61136Contig1,CL193Contig13,CL8366Contig1,CL78481Contig1,CL1156Contig2,CL41113Contig1,CL6868Contig2,CL87991Contig1,CL3702Contig2,comp21514_c0_seq1_4,CL9130Contig2,CL9130Contig1,CL2Contig253	1.49813	0.134233	11.1607
GO:0016036	cellular response to phosphate starvation	BP	23	1602	118	56618	3.18736e-14	3.5061e-12	CL26299Contig1,comp54008_c0_seq5_3,CL61745Contig1,CL25455Contig1,CL19130Contig1,CL33Contig21,CL3779Contig2,CL33Contig17,CL551Contig3,CL80876Contig1,CL12586Contig2,comp63000_c0_seq1_5,comp50579_c0_seq210_7,CL15769Contig1,comp24610_c0_seq2_7,CL61136Contig1,comp50258_c0_seq2_7,CL8366Contig1,CL78481Contig1,comp52557_c1_seq1_8,CL41113Contig1,CL2Contig253,comp74755_c0_seq3_9	1.43571	0.208414	6.88871
GO:0005315	inorganic phosphate transmembrane transporter activity	MF	16	1602	65	56618	2.27318e-12	2.38143e-10	comp56754_c4_seq2_4,CL46652Contig1,comp60264_c1_seq2_8,comp45646_c0_seq1_2,comp53937_c2_seq3_3,comp51025_c1_seq2_1,CL1156Contig1,CL4941Contig1,CL39850Contig1,CL1156Contig2,CL8384Contig2,comp53315_c0_seq2_7,CL87991Contig1,comp21514_c0_seq1_4,CL9130Contig2,CL9130Contig1	0.998752	0.114804	8.69959
GO:0015979	photosynthesis	BP	29	1602	230	56618	4.38296e-12	4.38296e-10	CL10941Contig1,comp56754_c4_seq2_4,comp71384_c0_seq5_5,CL2Contig118,comp20888_c0_seq1_1,comp61412_c0_seq1_6,comp60264_c1_seq2_8,comp62405_c1_seq4_8,CL6244Contig1,CL1860Contig3,comp59136_c1_seq3_4,CL9108Contig1,CL35515Contig1,comp51025_c1_seq2_1,CL9649Contig2,CL615Contig4,CL4Contig58,CL20767Contig1,CL3016Contig1,comp62844_c0_seq9_8,comp57038_c1_seq14_7,CL5608Contig3,comp58552_c1_seq5_8,CL39780Cont…	1.81024	0.406231	4.45617
GO:0005887	integral component of plasma membrane	CC	52	1602	694	56618	1.12784e-10	1.07881e-08	CL1Contig370,comp62984_c5_seq1_8,CL2350Contig2,CL42891Contig1,comp63006_c1_seq1_9,CL1Contig520,comp55340_c0_seq4_7,comp45646_c0_seq1_2,comp73691_c1_seq9_5,comp48043_c0_seq45_2,CL13988Contig1,CL26520Contig1,comp56659_c0_seq36_4,comp63963_c0_seq10_6,CL1Contig225,comp61877_c0_seq3_9,comp57382_c1_seq86_7,comp55930_c1_seq1_4,comp55646_c0_seq1_4,CL6964Contig1,CL1156Contig1,CL18955Contig2,CL1010Contig2,…	3.24594	1.22576	2.64811
GO:1901684	arsenate ion transmembrane transport	BP	5	1602	6	56618	5.08501e-10	4.66126e-08	comp45646_c0_seq1_2,CL13988Contig1,CL1156Contig1,CL193Contig13,CL1156Contig2	0.31211	0.0105973	29.4517
GO:0003700	transcription factor activity, sequence-specific DNA binding	MF	129	1602	2707	56618	3.8285e-09	3.36908e-07	CL8569Contig2,CL13969Contig1,CL1933Contig1,CL16808Contig1,CL13668Contig1,CL10510Contig2,comp52077_c0_seq3_3,comp58227_c1_seq4_8,comp20888_c0_seq1_1,CL5267Contig1,comp71902_c0_seq12_9,CL11300Contig1,comp61705_c6_seq3_8,CL184Contig6,CL184Contig7,CL1Contig1614,CL23Contig5,CL7532Contig1,CL113Contig16,comp54716_c0_seq2_5,CL1956Contig2,comp42122_c0_seq1_2,CL7289Contig1,comp34780_c0_seq1_6,CL119Contig2,…	8.05243	4.78117	1.6842
GO:0015293	symporter activity	MF	26	1602	259	56618	7.62502e-09	6.45194e-07	comp45646_c0_seq1_2,CL10Contig22,comp70717_c2_seq21_9,CL2306Contig1,comp53694_c0_seq1_7,CL13988Contig1,comp61877_c0_seq3_9,comp55646_c0_seq1_4,CL1156Contig1,CL18955Contig2,CL193Contig5,CL2Contig291,CL39850Contig1,CL193Contig13,CL15274Contig1,CL15274Contig2,CL1156Contig2,CL7359Contig1,CL10429Contig2,comp44649_c0_seq10_2,CL87991Contig1,comp21514_c0_seq1_4,CL9130Contig2,CL9130Contig1,comp73583_c4_se…	1.62297	0.457452	3.54785
GO:0003993	acid phosphatase activity	MF	18	1602	139	56618	1.6265e-08	1.32529e-06	CL5090Contig2,comp50864_c4_seq2_3,comp58193_c0_seq1_9,comp47056_c0_seq1_7,CL1488Contig5,comp53927_c0_seq1_5,CL12586Contig2,comp47962_c0_seq4_7,CL31125Contig1,comp61849_c0_seq3_6,comp50268_c0_seq20_1,comp63818_c0_seq4_9,comp55756_c0_seq48_8,CL24691Contig1,CL14510Contig1,comp46512_c0_seq5_7,CL17304Contig1,comp57890_c0_seq18_4	1.1236	0.245505	4.57667
GO:0015152	glucose-6-phosphate transmembrane transporter activity	MF	4	1602	6	56618	1.05614e-07	8.01213e-06	comp56754_c4_seq2_4,comp60264_c1_seq2_8,comp51025_c1_seq2_1,comp53315_c0_seq2_7	0.249688	0.0105973	23.5614
GO:0015760	glucose-6-phosphate transport	BP	4	1602	6	56618	1.05614e-07	8.01213e-06	comp56754_c4_seq2_4,comp60264_c1_seq2_8,comp51025_c1_seq2_1,comp53315_c0_seq2_7	0.249688	0.0105973	23.5614
GO:0015793	glycerol transport	BP	12	1602	73	56618	1.26441e-07	9.27237e-06	comp63006_c1_seq1_9,CL1Contig520,comp73691_c1_seq9_5,comp56771_c0_seq15_8,CL34990Contig1,CL17562Contig1,CL4908Contig2,CL9842Contig1,comp53858_c1_seq2_1,comp36104_c0_seq1_2,CL1Contig1892,CL27665Contig1	0.749064	0.128934	5.80966
GO:0009507	chloroplast	CC	161	1602	3802	56618	1.43546e-07	1.01872e-05	CL2Contig43,CL2Contig114,comp68583_c0_seq5_5,CL2Contig280,comp74654_c2_seq30_9,CL3171Contig3,CL630Contig2,CL630Contig6,CL3Contig28,comp54008_c0_seq5_3,CL2Contig207,CL2Contig206,CL26621Contig1,comp61412_c0_seq1_6,CL4092Contig2,comp55071_c0_seq1_7,CL61745Contig1,comp33104_c0_seq1_3,comp62405_c1_seq4_8,CL18960Contig1,CL2Contig76,comp70095_c0_seq18_9,comp56396_c0_seq2_4,comp42490_c0_seq3_3,CL19Contig…	10.0499	6.71518	1.4966
GO:0005537	mannose binding	MF	6	1602	17	56618	2.17308e-07	1.49399e-05	CL2713Contig2,CL1Contig518,CL18829Contig1,CL1Contig591,CL1Contig1380,CL3858Contig1	0.374532	0.0300258	12.4737
GO:0010200	response to chitin	BP	20	1602	208	56618	5.79283e-07	3.86189e-05	CL13668Contig1,comp20888_c0_seq1_1,CL1Contig1054,CL5391Contig1,comp42325_c0_seq3_3,comp47675_c0_seq10_2,CL1543Contig2,CL42809Contig1,CL8188Contig1,CL680Contig2,CL680Contig1,comp62691_c0_seq1_5,CL9Contig21,comp69208_c1_seq10_9,comp56820_c0_seq4_6,comp36774_c0_seq1_2,comp47897_c0_seq2_8,CL1Contig158,CL1Contig1919,CL37Contig7	1.24844	0.367374	3.39828
GO:0006833	water transport	BP	10	1602	58	56618	6.04024e-07	3.90839e-05	comp63006_c1_seq1_9,CL1Contig520,comp73691_c1_seq9_5,CL34990Contig1,CL17562Contig1,CL4908Contig2,CL9842Contig1,comp53858_c1_seq2_1,CL1Contig1892,CL27665Contig1	0.62422	0.102441	6.09346
GO:0030604	1-deoxy-D-xylulose-5-phosphate reductoisomerase activity	MF	3	1602	4	56618	6.38631e-07	4.01425e-05	CL589Contig1,CL589Contig4,comp54258_c0_seq3_4	0.187266	0.00706489	26.5066
GO:0015714	phosphoenolpyruvate transport	BP	5	1602	13	56618	7.35461e-07	4.49448e-05	comp56754_c4_seq2_4,comp60264_c1_seq2_8,comp51025_c1_seq2_1,CL15433Contig1,comp53315_c0_seq2_7	0.31211	0.0229609	13.5931
N0 vs. Nf up regulated
ID	#Pathway	category	DEG	DEG_all	Gene	Gene_all	p value	FDR	GeneID	Cluster_frequency(%)	Genome_frequency(%)	Enrichment_score
GO:0015152	glucose-6-phosphate transmembrane transporter activity	MF	4	743	6	56618	2.27929e-09	3.17732e-07	comp56754_c4_seq2_4,comp60264_c1_seq2_8,comp51025_c1_seq2_1,comp53315_c0_seq2_7	0.538358	0.0105973	50.8013
GO:0015760	glucose-6-phosphate transport	BP	4	743	6	56618	2.27929e-09	3.17732e-07	comp56754_c4_seq2_4,comp60264_c1_seq2_8,comp51025_c1_seq2_1,comp53315_c0_seq2_7	0.538358	0.0105973	50.8013
GO:0015714	phosphoenolpyruvate transport	BP	5	743	13	56618	7.94251e-09	1.00653e-06	comp56754_c4_seq2_4,comp60264_c1_seq2_8,comp51025_c1_seq2_1,CL15433Contig1,comp53315_c0_seq2_7	0.672948	0.0229609	29.3084
GO:0009643	photosynthetic acclimation	BP	4	743	8	56618	2.08139e-08	2.07247e-06	comp56754_c4_seq2_4,comp60264_c1_seq2_8,comp51025_c1_seq2_1,comp53315_c0_seq2_7	0.538358	0.0141298	38.1009
GO:0015120	phosphoglycerate transmembrane transporter activity	MF	4	743	8	56618	2.08139e-08	2.07247e-06	comp56754_c4_seq2_4,comp60264_c1_seq2_8,comp51025_c1_seq2_1,comp53315_c0_seq2_7	0.538358	0.0141298	38.1009
GO:0015713	phosphoglycerate transport	BP	4	743	8	56618	2.08139e-08	2.07247e-06	comp56754_c4_seq2_4,comp60264_c1_seq2_8,comp51025_c1_seq2_1,comp53315_c0_seq2_7	0.538358	0.0141298	38.1009
GO:0030604	1-deoxy-D-xylulose-5-phosphate reductoisomerase activity	MF	3	743	4	56618	2.94219e-08	2.73427e-06	CL589Contig1,CL589Contig4,comp54258_c0_seq3_4	0.403769	0.00706489	57.1514
GO:0046029	mannitol dehydrogenase activity	MF	4	743	9	56618	4.63229e-08	4.03588e-06	comp68920_c3_seq31_6,CL2211Contig2,CL2211Contig5,comp61995_c1_seq10_8	0.538358	0.015896	33.8675
GO:0016021	integral component of membrane	CC	208	743	11350	56618	6.67978e-08	5.47742e-06	CL1Contig370,CL1774Contig1,comp26590_c0_seq1_1,comp56754_c4_seq2_4,CL10854Contig1,CL6513Contig2,CL18157Contig1,CL46652Contig1,comp42155_c0_seq1_2,CL26845Contig1,comp54509_c1_seq162_3,CL93Contig6,CL15Contig10,CL454Contig7,CL11423Contig2,CL1Contig1848,comp60264_c1_seq2_8,CL2290Contig1,comp69996_c1_seq1_6,comp55261_c0_seq1_8,CL10Contig22,CL1Contig994,comp56055_c0_seq2_6,comp66976_c2_seq7_6,CL21Conti…	27.9946	20.0466	1.39648
GO:0035436	triose phosphate transmembrane transport	BP	5	743	18	56618	8.12445e-08	6.29193e-06	comp56754_c4_seq2_4,comp60264_c1_seq2_8,comp51025_c1_seq2_1,CL15433Contig1,comp53315_c0_seq2_7	0.672948	0.031792	21.1672
GO:0045548	phenylalanine ammonia-lyase activity	MF	5	743	19	56618	1.1742e-07	8.61495e-06	comp68852_c0_seq4_9,CL1Contig1216,comp46060_c0_seq1_1,comp50646_c0_seq2_7,CL71Contig2	0.672948	0.0335582	20.0531
GO:0071917	triose-phosphate transmembrane transporter activity	MF	4	743	12	56618	2.818e-07	1.96415e-05	comp56754_c4_seq2_4,comp60264_c1_seq2_8,comp51025_c1_seq2_1,comp53315_c0_seq2_7	0.538358	0.0211947	25.4006
GO:0009800	cinnamic acid biosynthetic process	BP	5	743	23	56618	4.17759e-07	2.77312e-05	comp68852_c0_seq4_9,CL1Contig1216,comp46060_c0_seq1_1,comp50646_c0_seq2_7,CL71Contig2	0.672948	0.0406231	16.5656
GO:0010109	regulation of photosynthesis	BP	4	743	13	56618	4.52961e-07	2.87012e-05	comp56754_c4_seq2_4,comp60264_c1_seq2_8,comp51025_c1_seq2_1,comp53315_c0_seq2_7	0.538358	0.0229609	23.4467
GO:0080139	borate efflux transmembrane transporter activity	MF	3	743	7	56618	9.97855e-07	6.00656e-05	CL1Contig225,CL61542Contig1,comp40538_c0_seq1_2	0.403769	0.0123636	32.658
GO:0035445	borate transmembrane transport	BP	4	743	15	56618	1.03413e-06	6.00656e-05	comp63006_c1_seq1_9,CL1Contig225,CL61542Contig1,comp40538_c0_seq1_2	0.538358	0.0264933	20.3205
GO:0019288	isopentenyl diphosphate biosynthetic process, methylerythritol 4-phosphate pathway	BP	6	743	44	56618	1.63775e-06	9.13209e-05	CL589Contig1,CL589Contig4,comp59962_c0_seq1_4,comp47624_c0_seq1_4,comp54258_c0_seq3_4,CL540Contig1	0.807537	0.0777138	10.3912
GO:0080167	response to karrikin	BP	14	743	257	56618	1.95855e-06	0.000101963	comp56754_c4_seq2_4,comp60264_c1_seq2_8,CL521Contig10,comp54522_c2_seq1_3,CL10628Contig1,CL124Contig3,comp38397_c0_seq1_1,comp51025_c1_seq2_1,CL2437Contig2,CL2Contig291,comp51714_c0_seq73_1,CL143Contig2,comp53315_c0_seq2_7,CL143Contig5	1.88425	0.453919	4.15108
GO:0005452	inorganic anion exchanger activity	MF	3	743	8	56618	1.9749e-06	0.000101963	CL1Contig225,CL61542Contig1,comp40538_c0_seq1_2	0.403769	0.0141298	28.5757
GO:0005315	inorganic phosphate transmembrane transporter activity	MF	7	743	65	56618	2.21245e-06	0.000110149	comp56754_c4_seq2_4,CL46652Contig1,comp60264_c1_seq2_8,comp51025_c1_seq2_1,CL4941Contig1,CL8384Contig2,comp53315_c0_seq2_7	0.942127	0.114804	8.20636
N0 vs. Nf up regulated
ID	#Pathway	category	DEG	DEG_all	Gene	Gene_all	p value	FDR	GeneID	Cluster_frequency(%)	Genome_frequency(%)	Enrichment_score
GO:0015114	phosphate ion transmembrane transporter activity	MF	19	859	44	56618	4.19788e-25	6.8612e-23	comp45646_c0_seq1_2,CL13988Contig1,CL80876Contig1,comp61877_c0_seq3_9,CL1156Contig1,CL193Contig5,comp50579_c0_seq210_7,CL15769Contig1,comp24610_c0_seq2_7,CL39850Contig1,CL193Contig13,CL8366Contig1,CL78481Contig1,CL1156Contig2,CL87991Contig1,comp21514_c0_seq1_4,CL9130Contig2,CL9130Contig1,CL2Contig253	2.21187	0.0777138	28.4618
GO:0035435	phosphate ion transmembrane transport	BP	19	859	56	56618	1.57909e-22	2.32283e-20	comp45646_c0_seq1_2,CL13988Contig1,CL80876Contig1,comp61877_c0_seq3_9,CL1156Contig1,CL193Contig5,comp50579_c0_seq210_7,CL15769Contig1,comp24610_c0_seq2_7,CL39850Contig1,CL193Contig13,CL8366Contig1,CL78481Contig1,CL1156Contig2,CL87991Contig1,comp21514_c0_seq1_4,CL9130Contig2,CL9130Contig1,CL2Contig253	2.21187	0.0989085	22.3628
GO:0006817	phosphate ion transport	BP	21	859	76	56618	2.47835e-22	3.31423e-20	comp45646_c0_seq1_2,CL13988Contig1,CL80876Contig1,comp61877_c0_seq3_9,CL1156Contig1,CL193Contig5,comp50579_c0_seq210_7,CL15769Contig1,comp24610_c0_seq2_7,CL39850Contig1,CL193Contig13,CL8366Contig1,CL78481Contig1,CL1156Contig2,CL6868Contig2,CL87991Contig1,CL3702Contig2,comp21514_c0_seq1_4,CL9130Contig2,CL9130Contig1,CL2Contig253	2.4447	0.134233	18.2124
GO:0015979	photosynthesis	BP	22	859	230	56618	1.47757e-12	1.81126e-10	CL10941Contig1,comp71384_c0_seq5_5,CL2Contig118,comp61412_c0_seq1_6,comp62405_c1_seq4_8,CL6244Contig1,CL1860Contig3,comp59136_c1_seq3_4,CL9108Contig1,CL35515Contig1,CL9649Contig2,CL4Contig58,CL20767Contig1,CL3016Contig1,comp62844_c0_seq9_8,comp57038_c1_seq14_7,CL5608Contig3,comp58552_c1_seq5_8,CL39780Contig1,CL2Contig2,CL2Contig252,comp48357_c0_seq1_8	2.56112	0.406231	6.30458
GO:0003993	acid phosphatase activity	MF	17	859	139	56618	5.08864e-12	5.75799e-10	CL5090Contig2,comp58193_c0_seq1_9,comp47056_c0_seq1_7,CL1488Contig5,comp53927_c0_seq1_5,CL12586Contig2,comp47962_c0_seq4_7,CL31125Contig1,comp61849_c0_seq3_6,comp50268_c0_seq20_1,comp63818_c0_seq4_9,comp55756_c0_seq48_8,CL24691Contig1,CL14510Contig1,comp46512_c0_seq5_7,CL17304Contig1,comp57890_c0_seq18_4	1.97905	0.245505	8.06112
GO:1901684	arsenate ion transmembrane transport	BP	5	859	6	56618	1.1988e-11	1.2596e-09	comp45646_c0_seq1_2,CL13988Contig1,CL1156Contig1,CL193Contig13,CL1156Contig2	0.582072	0.0105973	54.9263
GO:0016036	cellular response to phosphate starvation	BP	15	859	118	56618	3.79671e-11	3.72331e-09	CL26299Contig1,comp54008_c0_seq5_3,CL61745Contig1,CL19130Contig1,CL33Contig21,CL551Contig3,CL80876Contig1,CL12586Contig2,comp50579_c0_seq210_7,CL15769Contig1,comp24610_c0_seq2_7,comp50258_c0_seq2_7,CL8366Contig1,CL78481Contig1,CL2Contig253	1.74622	0.208414	8.37858
GO:0009535	chloroplast thylakoid membrane	CC	38	859	883	56618	4.66766e-09	4.29133e-07	comp54433_c2_seq7_7,comp71384_c0_seq5_5,CL2Contig118,comp68149_c0_seq5_9,CL45Contig6,CL7900Contig1,CL9108Contig1,CL35515Contig1,CL387Contig2,CL2Contig265,CL2Contig189,CL9649Contig2,CL2Contig56,CL2Contig295,CL20767Contig1,comp49823_c0_seq7_1,comp62844_c0_seq9_8,comp58791_c0_seq2_8,comp57038_c1_seq14_7,comp57420_c0_seq1_9,CL5608Contig3,comp29340_c0_seq1_5,comp59340_c3_seq8_4,CL82537Contig1,CL24781C…	4.42375	1.55957	2.83651
GO:0005315	inorganic phosphate transmembrane transporter activity	MF	9	859	65	56618	5.17353e-08	4.47663e-06	comp45646_c0_seq1_2,comp53937_c2_seq3_3,CL1156Contig1,CL39850Contig1,CL1156Contig2,CL87991Contig1,comp21514_c0_seq1_4,CL9130Contig2,CL9130Contig1	1.04773	0.114804	9.12621
GO:0048038	quinone binding	MF	11	859	104	56618	6.65674e-08	5.30938e-06	comp54433_c2_seq7_7,CL2Contig265,CL2Contig189,CL2Contig56,comp49823_c0_seq7_1,CL833Contig4,CL82537Contig1,CL2Contig69,CL2Contig132,CL2Contig14,CL2Contig4	1.28056	0.183687	6.97141
GO:0009507	chloroplast	CC	99	859	3802	56618	6.8578e-08	5.30938e-06	CL2Contig43,CL2Contig114,comp68583_c0_seq5_5,CL2Contig280,comp74654_c2_seq30_9,CL3171Contig3,CL630Contig2,CL630Contig6,comp54008_c0_seq5_3,CL2Contig207,CL2Contig206,comp61412_c0_seq1_6,comp55071_c0_seq1_7,CL61745Contig1,comp33104_c0_seq1_3,comp62405_c1_seq4_8,CL18960Contig1,comp70095_c0_seq18_9,comp57031_c2_seq54_7,comp46343_c0_seq1_8,comp54853_c0_seq10_7,comp47928_c2_seq2_1,comp49870_c0_seq14_3,…	11.525	6.71518	1.71627
GO:0019684	photosynthesis, light reaction	BP	6	859	26	56618	9.24045e-08	6.66814e-06	CL2Contig265,comp49823_c0_seq7_1,CL82537Contig1,CL2Contig69,CL2Contig132,CL2Contig14	0.698487	0.0459218	15.2104
GO:0080040	positive regulation of cellular response to phosphate starvation	BP	4	859	9	56618	9.51944e-08	6.66814e-06	CL80876Contig1,CL15769Contig1,CL78481Contig1,CL2Contig253	0.465658	0.015896	29.294
GO:0042542	response to hydrogen peroxide	BP	12	859	149	56618	5.19571e-07	3.47404e-05	CL1Contig1054,CL1Contig493,CL9086Contig2,comp47675_c0_seq10_2,CL2016Contig1,comp36139_c0_seq1_4,comp69208_c1_seq10_9,CL24691Contig1,CL6127Contig2,CL6127Contig3,CL1Contig1919,CL30241Contig1	1.39697	0.263167	5.30831
GO:0010200	response to chitin	BP	14	859	208	56618	8.28146e-07	5.29654e-05	CL13668Contig1,CL1Contig1054,comp42325_c0_seq3_3,comp47675_c0_seq10_2,CL1543Contig2,CL42809Contig1,CL8188Contig1,CL680Contig2,CL680Contig1,comp62691_c0_seq1_5,comp69208_c1_seq10_9,comp47897_c0_seq2_8,CL1Contig1919,CL37Contig7	1.6298	0.367374	4.43635
GO:0019567	arabinose biosynthetic process	BP	4	859	13	56618	9.24456e-07	5.66614e-05	CL81573Contig1,comp44180_c0_seq5_1,CL25767Contig1,CL62219Contig1	0.465658	0.0229609	20.2805
GO:0004867	serine-type endopeptidase inhibitor activity	MF	5	859	23	56618	9.70665e-07	5.71139e-05	CL30619Contig1,CL28934Contig2,CL23560Contig1,CL24332Contig1,CL25572Contig1	0.582072	0.0406231	14.3286
GO:0042773	ATP synthesis coupled electron transport	BP	6	859	37	56618	1.25091e-06	7.07726e-05	comp54433_c2_seq7_7,CL2Contig265,CL2Contig189,CL2Contig56,CL2Contig14,CL2Contig4	0.698487	0.0653502	10.6884
GO:0005887	integral component of plasma membrane	CC	28	859	694	56618	1.32171e-06	7.20087e-05	comp62984_c5_seq1_8,CL1Contig520,comp45646_c0_seq1_2,comp48043_c0_seq45_2,CL13988Contig1,comp56659_c0_seq36_4,comp63963_c0_seq10_6,comp61877_c0_seq3_9,comp57382_c1_seq86_7,comp55646_c0_seq1_4,CL1156Contig1,CL18955Contig2,CL1010Contig2,CL193Contig5,CL39850Contig1,CL193Contig13,comp44234_c0_seq20_2,CL1156Contig2,CL4908Contig2,CL14271Contig1,comp53858_c1_seq2_1,CL87991Contig1,CL2700Contig3,comp21514…	3.2596	1.22576	2.65925
GO:0003700	transcription factor activity, sequence-specific DNA binding	MF	72	859	2707	56618	1.91136e-06	0.000100415	CL8569Contig2,CL1933Contig1,CL13668Contig1,CL10510Contig2,comp58227_c1_seq4_8,comp61705_c6_seq3_8,CL1Contig1614,comp54716_c0_seq2_5,CL1956Contig2,CL119Contig2,comp73344_c0_seq10_9,CL2781Contig1,CL41095Contig1,CL1Contig1054,CL5802Contig2,CL1612Contig3,CL2465Contig4,comp76216_c0_seq1_5,CL228Contig9,CL4230Contig1,comp42325_c0_seq3_3,CL997Contig9,CL11709Contig2,comp39636_c0_seq1_7,comp47675_c0_seq10_…	8.38184	4.78117	1.7531
Nl vs. Nf up/down regulated
ID	#Pathway	category	DEG	DEG_all	Gene	Gene_all	p value	FDR	GeneID	Cluster_frequency(%)	Genome_frequency(%)	Enrichment_score
GO:0015114	phosphate ion transmembrane transporter activity	MF	17	913	44	56618	3.20242e-21	3.23658e-19	comp45646_c0_seq1_2,CL25455Contig1,CL3779Contig1,CL80876Contig1,comp61877_c0_seq3_9,CL1156Contig1,CL193Contig5,CL15769Contig1,comp24610_c0_seq2_7,CL39850Contig1,CL61136Contig1,CL8366Contig1,CL78481Contig1,CL87991Contig1,CL9130Contig2,CL9130Contig1,CL2Contig253	1.86199	0.0777138	23.9596
GO:0035435	phosphate ion transmembrane transport	BP	17	913	56	56618	5.51126e-19	5.22192e-17	comp45646_c0_seq1_2,CL25455Contig1,CL3779Contig1,CL80876Contig1,comp61877_c0_seq3_9,CL1156Contig1,CL193Contig5,CL15769Contig1,comp24610_c0_seq2_7,CL39850Contig1,CL61136Contig1,CL8366Contig1,CL78481Contig1,CL87991Contig1,CL9130Contig2,CL9130Contig1,CL2Contig253	1.86199	0.0989085	18.8254
GO:0006817	phosphate ion transport	BP	16	913	76	56618	4.57557e-15	4.08033e-13	comp45646_c0_seq1_2,CL25455Contig1,CL80876Contig1,comp61877_c0_seq3_9,CL1156Contig1,CL193Contig5,CL15769Contig1,comp24610_c0_seq2_7,CL39850Contig1,CL61136Contig1,CL8366Contig1,CL78481Contig1,CL87991Contig1,CL9130Contig2,CL9130Contig1,CL2Contig253	1.75246	0.134233	13.0554
GO:0016036	cellular response to phosphate starvation	BP	16	913	118	56618	8.89922e-12	7.49512e-10	comp54008_c0_seq5_3,CL61745Contig1,CL25455Contig1,CL19130Contig1,CL33Contig21,CL3779Contig1,CL33Contig17,CL80876Contig1,CL12586Contig2,CL15769Contig1,comp24610_c0_seq2_7,CL61136Contig1,comp50258_c0_seq2_7,CL8366Contig1,CL78481Contig1,CL2Contig253	1.75246	0.208414	8.40856
GO:0003993	acid phosphatase activity	MF	15	913	139	56618	1.09872e-09	8.76666e-08	CL5090Contig2,comp58193_c0_seq1_9,comp47056_c0_seq1_7,CL1488Contig5,CL12586Contig2,comp47962_c0_seq4_7,CL31125Contig1,comp61849_c0_seq3_6,comp50268_c0_seq20_1,comp63818_c0_seq4_9,CL24691Contig1,CL14510Contig1,comp46512_c0_seq5_7,CL17304Contig1,comp57890_c0_seq18_4	1.64294	0.245505	6.69207
GO:0015293	symporter activity	MF	19	913	259	56618	1.11251e-08	8.43283e-07	comp45646_c0_seq1_2,comp70717_c2_seq21_9,CL21000Contig1,comp61877_c0_seq3_9,comp55646_c0_seq1_4,CL1156Contig1,CL18955Contig2,CL193Contig5,CL2Contig291,CL39850Contig1,CL15274Contig1,CL15274Contig2,CL7359Contig1,CL10429Contig2,comp44649_c0_seq10_2,CL87991Contig1,CL9130Contig2,CL9130Contig1,comp73583_c4_seq4_9	2.08105	0.457452	4.54923
GO:0030604	1-deoxy-D-xylulose-5-phosphate reductoisomerase activity	MF	3	913	4	56618	6.71821e-08	4.8499e-06	CL589Contig1,CL589Contig4,comp54258_c0_seq3_4	0.328587	0.00706489	46.5099
GO:0080040	positive regulation of cellular response to phosphate starvation	BP	4	913	9	56618	1.28796e-07	8.87521e-06	CL80876Contig1,CL15769Contig1,CL78481Contig1,CL2Contig253	0.438116	0.015896	27.5614
GO:0005537	mannose binding	MF	5	913	17	56618	1.8394e-07	1.21241e-05	CL2713Contig2,CL1Contig518,CL18829Contig1,CL1Contig591,CL1Contig1380	0.547645	0.0300258	18.2392
GO:0009409	response to cold	BP	26	913	564	56618	7.3966e-07	4.67218e-05	comp52077_c0_seq3_3,comp20888_c0_seq1_1,CL3808Contig2,comp54716_c0_seq2_5,CL1Contig825,comp47928_c2_seq2_1,CL4281Contig2,CL61743Contig1,comp56278_c0_seq2_4,comp46998_c0_seq15_4,CL261Contig2,CL2332Contig2,CL2332Contig3,comp36139_c0_seq1_4,CL1Contig1191,CL6127Contig2,CL6127Contig3,CL7502Contig1,comp65024_c0_seq1_5,CL1Contig158,comp49016_c0_seq1_3,CL13480Contig2,CL13480Contig1,CL5944Contig1,CL2511Co…	2.84775	0.99615	2.85876
GO:0009247	glycolipid biosynthetic process	BP	5	913	26	56618	3.02301e-06	0.000183315	comp54008_c0_seq5_3,CL61745Contig1,CL33Contig21,CL33Contig17,comp50258_c0_seq2_7	0.547645	0.0459218	11.9256
GO:1901683	arsenate ion transmembrane transporter activity	MF	2	913	3	56618	4.17968e-06	0.000225678	comp45646_c0_seq1_2,CL1156Contig1	0.219058	0.00529867	41.3421
GO:0015858	nucleoside transport	BP	3	913	8	56618	4.46592e-06	0.000225678	comp51278_c0_seq14_1,comp69449_c0_seq36_6,CL26386Contig2	0.328587	0.0141298	23.2549
GO:0019374	galactolipid metabolic process	BP	3	913	8	56618	4.46592e-06	0.000225678	CL33Contig21,CL33Contig17,comp50258_c0_seq2_7	0.328587	0.0141298	23.2549
GO:0035250	UDP-galactosyltransferase activity	MF	3	913	8	56618	4.46592e-06	0.000225678	CL33Contig21,CL33Contig17,comp50258_c0_seq2_7	0.328587	0.0141298	23.2549
GO:1901642	nucleoside transmembrane transport	BP	3	913	8	56618	4.46592e-06	0.000225678	comp51278_c0_seq14_1,comp69449_c0_seq36_6,CL26386Contig2	0.328587	0.0141298	23.2549
GO:0009607	response to biotic stimulus	BP	10	913	124	56618	5.84518e-06	0.000285848	comp50322_c0_seq4_1,CL43070Contig1,CL54665Contig1,comp37096_c0_seq2_7,comp55794_c0_seq1_3,CL34358Contig1,CL10461Contig2,CL12474Contig1,CL2920Contig1,CL5572Contig1	1.09529	0.219012	5.00106
GO:0004089	carbonate dehydratase activity	MF	7	913	63	56618	7.84803e-06	0.000353835	comp54853_c0_seq10_7,CL39350Contig1,comp56551_c1_seq2_4,CL25112Contig1,comp50972_c0_seq14_3,CL1890Contig2,comp58641_c0_seq35_4	0.766703	0.111272	6.89035
GO:0010378	temperature compensation of the circadian clock	BP	3	913	9	56618	7.93562e-06	0.000353835	comp36139_c0_seq1_4,CL6127Contig2,CL6127Contig3	0.328587	0.015896	20.671
GO:0051377	mannose-ethanolamine phosphotransferase activity	MF	3	913	9	56618	7.93562e-06	0.000353835	CL36940Contig1,CL23356Contig1,CL23356Contig2	0.328587	0.015896	20.671
Nl vs. Nf up regulated
ID	#Pathway	category	DEG	DEG_all	Gene	Gene_all	p value	FDR	GeneID	Cluster_frequency(%)	Genome_frequency(%)	Enrichment_score
GO:0030604	1-deoxy-D-xylulose-5-phosphate reductoisomerase activity	MF	3	424	4	56618	3.10119e-09	4.16889e-07	CL589Contig1,CL589Contig4,comp54258_c0_seq3_4	0.707547	0.00706489	100.15
GO:0015858	nucleoside transport	BP	3	424	8	56618	2.11977e-07	2.21634e-05	comp51278_c0_seq14_1,comp69449_c0_seq36_6,CL26386Contig2	0.707547	0.0141298	50.0749
GO:1901642	nucleoside transmembrane transport	BP	3	424	8	56618	2.11977e-07	2.21634e-05	comp51278_c0_seq14_1,comp69449_c0_seq36_6,CL26386Contig2	0.707547	0.0141298	50.0749
GO:0008174	mRNA methyltransferase activity	MF	5	424	40	56618	5.2691e-07	4.95823e-05	CL6Contig20,comp26441_c0_seq1_3,comp57458_c2_seq1_7,CL6Contig25,CL101Contig9	1.17925	0.0706489	16.6916
GO:0039694	viral RNA genome replication	BP	5	424	48	56618	1.6015e-06	0.000120076	CL6Contig20,comp26441_c0_seq1_3,comp57458_c2_seq1_7,CL6Contig25,CL101Contig9	1.17925	0.0847787	13.9097
GO:0015180	L-alanine transmembrane transporter activity	MF	2	424	4	56618	1.65886e-06	0.000120076	CL42891Contig1,CL80779Contig1	0.471698	0.00706489	66.7665
GO:0015808	L-alanine transport	BP	2	424	4	56618	1.65886e-06	0.000120076	CL42891Contig1,CL80779Contig1	0.471698	0.00706489	66.7665
GO:0005337	nucleoside transmembrane transporter activity	MF	3	424	14	56618	2.92508e-06	0.000196607	comp51278_c0_seq14_1,comp69449_c0_seq36_6,CL26386Contig2	0.707547	0.0247271	28.6142
GO:0090610	bundle sheath cell fate specification	BP	2	424	5	56618	4.12402e-06	0.000258714	comp36701_c0_seq1_1,CL1912Contig5	0.471698	0.00883111	53.4132
GO:0005537	mannose binding	MF	3	424	17	56618	6.83197e-06	0.000401805	CL1Contig518,CL1Contig591,CL1Contig1380	0.707547	0.0300258	23.5647
GO:0009905	ent-copalyl diphosphate synthase activity	MF	2	424	6	56618	8.20208e-06	0.000428787	CL83252Contig1,CL25005Contig1	0.471698	0.0105973	44.511
GO:0050589	leucocyanidin oxygenase activity	MF	2	424	6	56618	8.20208e-06	0.000428787	comp68433_c0_seq3_6,CL53111Contig1	0.471698	0.0105973	44.511
GO:0008519	ammonium transmembrane transporter activity	MF	4	424	38	56618	9.42054e-06	0.000466565	CL280Contig5,CL280Contig1,CL280Contig6,CL12Contig27	0.943396	0.0671165	14.0561
GO:0008798	beta-aspartyl-peptidase activity	MF	2	424	7	56618	1.42737e-05	0.000671576	CL7542Contig1,CL1535Contig1	0.471698	0.0123636	38.1523
GO:0019288	isopentenyl diphosphate biosynthetic process, methylerythritol 4-phosphate pathway	BP	4	424	44	56618	1.9644e-05	0.000880238	CL589Contig1,CL589Contig4,comp54258_c0_seq3_4,CL540Contig1	0.943396	0.0777138	12.1394
GO:0008234	cysteine-type peptidase activity	MF	8	424	200	56618	2.27441e-05	0.000972826	CL6Contig20,comp26441_c0_seq1_3,CL7Contig31,CL7Contig39,comp57458_c2_seq1_7,CL6Contig25,CL7Contig53,CL7Contig9	1.88679	0.353245	5.34132
GO:0016021	integral component of membrane	CC	119	424	11350	56618	2.73669e-05	0.00111966	CL80597Contig1,CL7438Contig4,comp57979_c0_seq9_4,CL6513Contig2,CL26845Contig1,CL11423Contig2,CL4402Contig3,comp55432_c1_seq31_4,comp69996_c1_seq1_6,CL1Contig994,comp70717_c2_seq21_9,comp51278_c0_seq14_1,comp52190_c2_seq136_1,comp54504_c0_seq32_3,comp54522_c2_seq1_3,comp71153_c1_seq3_5,comp50555_c0_seq2_7,CL3452Contig1,CL1073Contig3,CL10723Contig1,CL4256Contig2,CL8527Contig2,CL2359Contig1,comp5029…	28.066	20.0466	1.40004
GO:0015293	symporter activity	MF	9	424	259	56618	3.00249e-05	0.00117722	comp70717_c2_seq21_9,CL21000Contig1,CL2Contig291,CL15274Contig1,CL15274Contig2,CL7359Contig1,CL10429Contig2,comp44649_c0_seq10_2,comp73583_c4_seq4_9	2.12264	0.457452	4.64014
GO:0070402	NADPH binding	MF	3	424	27	56618	4.7479e-05	0.00156159	CL589Contig1,CL589Contig4,comp54258_c0_seq3_4	0.707547	0.047688	14.837
GO:0004067	asparaginase activity	MF	2	424	10	56618	4.81255e-05	0.00156159	CL7542Contig1,CL1535Contig1	0.471698	0.0176622	26.7066
Nl vs. Nf down regulated
ID	#Pathway	category	DEG	DEG_all	Gene	Gene_all	p value	FDR	GeneID	Cluster_frequency(%)	Genome_frequency(%)	Enrichment_score
GO:0015114	phosphate ion transmembrane transporter activity	MF	14	489	44	56618	1.63775e-20	1.78696e-18	comp45646_c0_seq1_2,CL80876Contig1,comp61877_c0_seq3_9,CL1156Contig1,CL193Contig5,CL15769Contig1,comp24610_c0_seq2_7,CL39850Contig1,CL8366Contig1,CL78481Contig1,CL87991Contig1,CL9130Contig2,CL9130Contig1,CL2Contig253	2.86299	0.0777138	36.8401
GO:0035435	phosphate ion transmembrane transport	BP	14	489	56	56618	1.05335e-18	1.03439e-16	comp45646_c0_seq1_2,CL80876Contig1,comp61877_c0_seq3_9,CL1156Contig1,CL193Contig5,CL15769Contig1,comp24610_c0_seq2_7,CL39850Contig1,CL8366Contig1,CL78481Contig1,CL87991Contig1,CL9130Contig2,CL9130Contig1,CL2Contig253	2.86299	0.0989085	28.9458
GO:0006817	phosphate ion transport	BP	14	489	76	56618	1.5727e-16	1.40399e-14	comp45646_c0_seq1_2,CL80876Contig1,comp61877_c0_seq3_9,CL1156Contig1,CL193Contig5,CL15769Contig1,comp24610_c0_seq2_7,CL39850Contig1,CL8366Contig1,CL78481Contig1,CL87991Contig1,CL9130Contig2,CL9130Contig1,CL2Contig253	2.86299	0.134233	21.3285
GO:0003993	acid phosphatase activity	MF	15	489	139	56618	1.07472e-13	8.79483e-12	CL5090Contig2,comp58193_c0_seq1_9,comp47056_c0_seq1_7,CL1488Contig5,CL12586Contig2,comp47962_c0_seq4_7,CL31125Contig1,comp61849_c0_seq3_6,comp50268_c0_seq20_1,comp63818_c0_seq4_9,CL24691Contig1,CL14510Contig1,comp46512_c0_seq5_7,CL17304Contig1,comp57890_c0_seq18_4	3.06748	0.245505	12.4946
GO:0016036	cellular response to phosphate starvation	BP	12	489	118	56618	3.87912e-11	2.93023e-09	comp54008_c0_seq5_3,CL61745Contig1,CL19130Contig1,CL33Contig21,CL80876Contig1,CL12586Contig2,CL15769Contig1,comp24610_c0_seq2_7,comp50258_c0_seq2_7,CL8366Contig1,CL78481Contig1,CL2Contig253	2.45399	0.208414	11.7746
GO:0080040	positive regulation of cellular response to phosphate starvation	BP	4	489	9	56618	5.76625e-09	4.04461e-07	CL80876Contig1,CL15769Contig1,CL78481Contig1,CL2Contig253	0.817996	0.015896	51.4592
GO:1901683	arsenate ion transmembrane transporter activity	MF	2	489	3	56618	6.4035e-07	3.65095e-05	comp45646_c0_seq1_2,CL1156Contig1	0.408998	0.00529867	77.1888
GO:0004345	glucose-6-phosphate dehydrogenase activity	MF	4	489	20	56618	6.55947e-07	3.65095e-05	CL56569Contig1,CL10919Contig1,CL10919Contig2,CL62567Contig1	0.817996	0.0353245	23.1566
GO:0010378	temperature compensation of the circadian clock	BP	3	489	9	56618	6.69218e-07	3.65095e-05	comp36139_c0_seq1_4,CL6127Contig2,CL6127Contig3	0.613497	0.015896	38.5944
GO:0051377	mannose-ethanolamine phosphotransferase activity	MF	3	489	9	56618	6.69218e-07	3.65095e-05	CL36940Contig1,CL23356Contig1,CL23356Contig2	0.613497	0.015896	38.5944
GO:0005315	inorganic phosphate transmembrane transporter activity	MF	6	489	65	56618	1.55185e-06	8.02061e-05	comp45646_c0_seq1_2,CL1156Contig1,CL39850Contig1,CL87991Contig1,CL9130Contig2,CL9130Contig1	1.22699	0.114804	10.6877
GO:0006580	ethanolamine metabolic process	BP	2	489	4	56618	2.54491e-06	0.000124693	CL419Contig6,CL419Contig5	0.408998	0.00706489	57.8916
GO:0009247	glycolipid biosynthetic process	BP	4	489	26	56618	2.66656e-06	0.000124693	comp54008_c0_seq5_3,CL61745Contig1,CL33Contig21,comp50258_c0_seq2_7	0.817996	0.0459218	17.8128
GO:0048038	quinone binding	MF	7	489	104	56618	3.64863e-06	0.000157747	comp54433_c2_seq7_7,comp50370_c2_seq4_2,CL2Contig189,comp49823_c0_seq7_1,comp45913_c0_seq2_3,CL2Contig69,CL2Contig14	1.43149	0.183687	7.7931
GO:0019567	arabinose biosynthetic process	BP	3	489	13	56618	3.69469e-06	0.000157747	comp44180_c0_seq5_1,CL25767Contig1,CL62219Contig1	0.613497	0.0229609	26.7192
GO:0010438	cellular response to sulfur starvation	BP	2	489	5	56618	6.32132e-06	0.000258647	CL26481Contig1,comp56714_c0_seq8_8	0.408998	0.00883111	46.3133
GO:0004324	ferredoxin-NADP+ reductase activity	MF	3	489	16	56618	9.21314e-06	0.000361892	comp62405_c1_seq4_8,CL6244Contig1,comp59136_c1_seq3_4	0.613497	0.0282596	21.7094
GO:0009507	chloroplast	CC	58	489	3802	56618	1.05352e-05	0.000397908	CL2Contig43,comp68583_c0_seq5_5,CL2Contig280,CL630Contig2,CL630Contig6,comp54008_c0_seq5_3,comp55071_c0_seq1_7,CL236Contig10,CL61745Contig1,comp62405_c1_seq4_8,comp48424_c0_seq8_7,comp70095_c0_seq18_9,comp54853_c0_seq10_7,comp47928_c2_seq2_1,comp49870_c0_seq14_3,CL6244Contig1,CL56569Contig1,CL1Contig1054,CL23727Contig2,comp59136_c1_seq3_4,CL1282Contig1,CL15333Contig1,CL3651Contig1,CL2Contig57,CL1…	11.8609	6.71518	1.76629
GO:0030643	cellular phosphate ion homeostasis	BP	3	489	17	56618	1.19657e-05	0.000425352	comp70095_c0_seq18_9,comp48849_c1_seq2_1,CL24691Contig1	0.613497	0.0300258	20.4323
GO:0045595	regulation of cell differentiation	BP	2	489	6	56618	1.25613e-05	0.000425352	CL261Contig2,comp52842_c0_seq1_4	0.408998	0.0105973	38.5944
N0 vs. Nl up/down regulated
ID	#Pathway	category	DEG	DEG_all	Gene	Gene_all	p value	FDR	GeneID	Cluster_frequency(%)	Genome_frequency(%)	Enrichment_score
GO:0004594	pantothenate kinase activity	MF	3	222	17	56618	5.26029e-07	0.000113447	CL2943Contig1,comp54069_c0_seq3_4,comp60078_c0_seq4_8	1.35135	0.0300258	45.0064
GO:0006363	termination of RNA polymerase I transcription	BP	2	222	11	56618	9.5879e-06	0.00141465	comp72414_c0_seq5_9,CL31916Contig1	0.900901	0.0194285	46.3702
GO:0008444	CDP-diacylglycerol-glycerol-3-phosphate 3-phosphatidyltransferase activity	MF	1	222	2	56618	1.53054e-05	0.00141465	CL42733Contig1	0.45045	0.00353245	127.518
GO:0030187	melatonin biosynthetic process	BP	1	222	2	56618	1.53054e-05	0.00141465	CL187Contig9	0.45045	0.00353245	127.518
GO:0071289	cellular response to nickel ion	BP	1	222	2	56618	1.53054e-05	0.00141465	comp62691_c0_seq1_5	0.45045	0.00353245	127.518
GO:0031224	intrinsic component of membrane	CC	2	222	15	56618	2.61344e-05	0.00211362	CL3759Contig1,comp51521_c0_seq12_7	0.900901	0.0264933	34.0048
GO:0004575	sucrose alpha-glucosidase activity	MF	3	222	46	56618	3.29896e-05	0.00211648	CL56963Contig1,CL3148Contig3,CL3973Contig1	1.35135	0.0812462	16.6328
GO:0000408	EKC/KEOPS complex	CC	2	222	17	56618	3.88322e-05	0.00211648	comp56638_c0_seq1_4,comp49259_c1_seq1_1	0.900901	0.0300258	30.0042
GO:0005987	sucrose catabolic process	BP	2	222	17	56618	3.88322e-05	0.00211648	CL56963Contig1,CL3973Contig1	0.900901	0.0300258	30.0042
GO:0001054	RNA polymerase I activity	MF	1	222	3	56618	4.57972e-05	0.00211648	CL31916Contig1	0.45045	0.00529867	85.012
GO:0019836	hemolysis by symbiont of host erythrocytes	BP	1	222	3	56618	4.57972e-05	0.00211648	CL3186Contig2	0.45045	0.00529867	85.012
GO:0046460	neutral lipid biosynthetic process	BP	1	222	3	56618	4.57972e-05	0.00211648	CL60709Contig1	0.45045	0.00529867	85.012
GO:0015937	coenzyme A biosynthetic process	BP	3	222	53	56618	5.79395e-05	0.00249912	CL2943Contig1,comp54069_c0_seq3_4,comp60078_c0_seq4_8	1.35135	0.0936098	14.436
GO:0033926	glycopeptide alpha-N-acetylgalactosaminidase activity	MF	2	222	22	56618	8.66788e-05	0.00256992	CL56963Contig1,CL3973Contig1	0.900901	0.0388569	23.1851
GO:0001132	RNA polymerase II transcription factor activity, TBP-class protein binding RNA	MF	1	222	4	56618	9.13571e-05	0.00256992	CL17713Contig1	0.45045	0.00706489	63.759
GO:0004059	aralkylamine N-acetyltransferase activity	MF	1	222	4	56618	9.13571e-05	0.00256992	CL187Contig9	0.45045	0.00706489	63.759
GO:0010862	positive regulation of pathway-restricted SMAD protein phosphorylation	BP	1	222	4	56618	9.13571e-05	0.00256992	CL53322Contig1	0.45045	0.00706489	63.759
GO:0017113	dihydropyrimidine dehydrogenase (NADP+) activity	MF	1	222	4	56618	9.13571e-05	0.00256992	CL7594Contig1	0.45045	0.00706489	63.759
GO:0031248	protein acetyltransferase complex	CC	1	222	4	56618	9.13571e-05	0.00256992	CL187Contig9	0.45045	0.00706489	63.759
GO:0060391	positive regulation of SMAD protein import into nucleus	BP	1	222	4	56618	9.13571e-05	0.00256992	CL53322Contig1	0.45045	0.00706489	63.759
N0 vs. Nl up regulated
ID	#Pathway	category	DEG	DEG_all	Gene	Gene_all	p value	FDR	GeneID	Cluster_frequency(%)	Genome_frequency(%)	Enrichment_score
GO:0031224	intrinsic component of membrane	CC	2	99	15	56618	2.32367e-06	0.000366021	CL3759Contig1,comp51521_c0_seq12_7	2.0202	0.0264933	76.2532
GO:0030187	melatonin biosynthetic process	BP	1	99	2	56618	3.02663e-06	0.000366021	CL187Contig9	1.0101	0.00353245	285.949
GO:0005987	sucrose catabolic process	BP	2	99	17	56618	3.46392e-06	0.000366021	CL56963Contig1,CL3973Contig1	2.0202	0.0300258	67.2822
GO:0033926	glycopeptide alpha-N-acetylgalactosaminidase activity	MF	2	99	22	56618	7.79506e-06	0.000617758	CL56963Contig1,CL3973Contig1	2.0202	0.0388569	51.9908
GO:0004059	aralkylamine N-acetyltransferase activity	MF	1	99	4	56618	1.81183e-05	0.000820502	CL187Contig9	1.0101	0.00706489	142.975
GO:0031248	protein acetyltransferase complex	CC	1	99	4	56618	1.81183e-05	0.000820502	CL187Contig9	1.0101	0.00706489	142.975
GO:0097196	Shu complex	CC	1	99	4	56618	1.81183e-05	0.000820502	CL6645Contig2	1.0101	0.00706489	142.975
GO:0019941	modification-dependent protein catabolic process	BP	1	99	5	56618	3.01628e-05	0.000869236	CL13669Contig2	1.0101	0.00883111	114.38
GO:0031129	inductive cell-cell signaling	BP	1	99	5	56618	3.01628e-05	0.000869236	CL35280Contig1	1.0101	0.00883111	114.38
GO:0061597	cyclic pyranopterin monophosphate synthase activity	MF	1	99	5	56618	3.01628e-05	0.000869236	comp74971_c0_seq4_5	1.0101	0.00883111	114.38
GO:2000039	regulation of trichome morphogenesis	BP	1	99	5	56618	3.01628e-05	0.000869236	CL35280Contig1	1.0101	0.00883111	114.38
GO:0035965	cardiolipin acyl-chain remodeling	BP	1	99	7	56618	6.31972e-05	0.00163218	CL3759Contig1	1.0101	0.0123636	81.6999
GO:0004575	sucrose alpha-glucosidase activity	MF	2	99	46	56618	7.45307e-05	0.00163218	CL56963Contig1,CL3973Contig1	2.0202	0.0812462	24.8652
GO:0031957	very long-chain fatty acid-CoA ligase activity	MF	1	99	8	56618	8.41668e-05	0.00163218	CL37714Contig1	1.0101	0.0141298	71.4874
GO:0019887	protein kinase regulator activity	MF	2	99	51	56618	0.0001016	0.00163218	comp66639_c0_seq5_5,comp46564_c0_seq2_3	2.0202	0.0900774	22.4274
GO:0002949	tRNA threonylcarbamoyladenosine modification	BP	1	99	9	56618	0.000108091	0.00163218	comp49259_c1_seq1_1	1.0101	0.015896	63.5443
GO:0006650	glycerophospholipid metabolic process	BP	1	99	9	56618	0.000108091	0.00163218	comp51521_c0_seq12_7	1.0101	0.015896	63.5443
GO:0019008	molybdopterin synthase complex	CC	1	99	9	56618	0.000108091	0.00163218	comp74971_c0_seq4_5	1.0101	0.015896	63.5443
GO:0048530	fruit morphogenesis	BP	1	99	9	56618	0.000108091	0.00163218	CL35280Contig1	1.0101	0.015896	63.5443
GO:0070552	BRISC complex	CC	1	99	9	56618	0.000108091	0.00163218	CL3458Contig3	1.0101	0.015896	63.5443
N0 vs. Nl down regulated
ID	#Pathway	category	DEG	DEG_all	Gene	Gene_all	p value	FDR	GeneID	Cluster_frequency(%)	Genome_frequency(%)	Enrichment_score
GO:0006363	termination of RNA polymerase I transcription	BP	2	123	11	56618	1.62993e-06	0.000240686	comp72414_c0_seq5_9,CL31916Contig1	1.62602	0.0194285	83.6925
GO:0008444	CDP-diacylglycerol-glycerol-3-phosphate 3-phosphatidyltransferase activity	MF	1	123	2	56618	4.68127e-06	0.00041476	CL42733Contig1	0.813008	0.00353245	230.154
GO:0071289	cellular response to nickel ion	BP	1	123	2	56618	4.68127e-06	0.00041476	comp62691_c0_seq1_5	0.813008	0.00353245	230.154
GO:0004594	pantothenate kinase activity	MF	2	123	17	56618	6.65352e-06	0.000491251	comp54069_c0_seq3_4,comp60078_c0_seq4_8	1.62602	0.0300258	54.154
GO:0001054	RNA polymerase I activity	MF	1	123	3	56618	1.40238e-05	0.000690282	CL31916Contig1	0.813008	0.00529867	153.436
GO:0019836	hemolysis by symbiont of host erythrocytes	BP	1	123	3	56618	1.40238e-05	0.000690282	CL3186Contig2	0.813008	0.00529867	153.436
GO:0046460	neutral lipid biosynthetic process	BP	1	123	3	56618	1.40238e-05	0.000690282	CL60709Contig1	0.813008	0.00529867	153.436
GO:0001132	RNA polymerase II transcription factor activity, TBP-class protein binding RNA	MF	1	123	4	56618	2.80076e-05	0.000954414	CL17713Contig1	0.813008	0.00706489	115.077
GO:0010862	positive regulation of pathway-restricted SMAD protein phosphorylation	BP	1	123	4	56618	2.80076e-05	0.000954414	CL53322Contig1	0.813008	0.00706489	115.077
GO:0017113	dihydropyrimidine dehydrogenase (NADP+) activity	MF	1	123	4	56618	2.80076e-05	0.000954414	CL7594Contig1	0.813008	0.00706489	115.077
GO:0060391	positive regulation of SMAD protein import into nucleus	BP	1	123	4	56618	2.80076e-05	0.000954414	CL53322Contig1	0.813008	0.00706489	115.077
GO:0004372	glycine hydroxymethyltransferase activity	MF	2	123	29	56618	3.5078e-05	0.00110997	CL1680Contig4,CL1680Contig2	1.62602	0.0512205	31.7454
GO:0006544	glycine metabolic process	BP	2	123	30	56618	3.89137e-05	0.00114925	CL1680Contig4,CL1680Contig2	1.62602	0.0529867	30.6873
GO:0010219	regulation of vernalization response	BP	1	123	5	56618	4.66129e-05	0.00121468	CL9335Contig2	0.813008	0.00883111	92.0618
GO:0035048	splicing factor protein import into nucleus	BP	1	123	5	56618	4.66129e-05	0.00121468	comp58779_c0_seq6_9	0.813008	0.00883111	92.0618
GO:0006563	L-serine metabolic process	BP	2	123	36	56618	6.77861e-05	0.00147287	CL1680Contig4,CL1680Contig2	1.62602	0.063584	25.5727
GO:0010111	glyoxysome organization	BP	1	123	6	56618	6.98198e-05	0.00147287	comp41184_c0_seq1_6	0.813008	0.0105973	76.7182
GO:0043649	dicarboxylic acid catabolic process	BP	1	123	6	56618	6.98198e-05	0.00147287	CL139Contig9	0.813008	0.0105973	76.7182
GO:0052815	medium-chain acyl-CoA hydrolase activity	MF	1	123	6	56618	6.98198e-05	0.00147287	CL139Contig9	0.813008	0.0105973	76.7182
GO:0016290	palmitoyl-CoA hydrolase activity	MF	1	123	7	56618	9.76085e-05	0.00180169	CL139Contig9	0.813008	0.0123636	65.7584

## Sheet: Go top20 enrichment 60d
Top 20 GO enrichment pathways involved in Nf vs.N0, Nf vs.Nl and Nl vs.N0 at 60 DAT.
Nf vs. N0 up/down regulated
ID	#Pathway	category	DEG	DEG_all	Gene	Gene_all	p value	FDR	GeneID	Cluster_frequency(%)	Genome_frequency(%)	Enrichment_score
GO:0003700	transcription factor activity, sequence-specific DNA binding	MF	300	3227	2707	56618	3.33239e-29	2.66433e-27	comp58706_c0_seq42_4,CL208Contig8,comp52589_c0_seq5_8,CL7048Contig1,CL17126Contig1,CL505Contig2,CL1933Contig1,CL16808Contig1,CL13668Contig1,CL9998Contig1,CL4280Contig1,CL6464Contig2,comp52077_c0_seq3_3,CL17754Contig1,CL20Contig20,CL6318Contig1,comp20888_c0_seq1_1,CL58952Contig1,CL622Contig3,comp50430_c0_seq9_3,comp74197_c1_seq2_5,comp38911_c0_seq1_2,CL5267Contig1,CL30492Contig1,CL38702Contig1,CL1…	9.29656	4.78117	1.94441
GO:0010200	response to chitin	BP	41	3227	208	56618	7.00262e-13	5.46856e-11	CL13668Contig1,comp20888_c0_seq1_1,CL30492Contig1,CL10788Contig1,CL507Contig6,CL9370Contig1,CL1Contig1054,CL5391Contig1,comp53760_c0_seq3_4,comp38511_c0_seq1_2,CL128Contig7,CL37915Contig1,CL24000Contig1,comp42325_c0_seq3_3,CL996Contig2,CL4119Contig1,comp47675_c0_seq10_2,CL1431Contig4,CL42809Contig1,CL680Contig2,CL680Contig1,CL9688Contig1,CL6289Contig3,comp51556_c0_seq2_9,CL4Contig57,CL9Contig21,c…	1.27053	0.367374	3.45841
GO:0015114	phosphate ion transmembrane transporter activity	MF	16	3227	44	56618	1.05813e-10	8.07545e-09	comp45646_c0_seq1_2,CL25455Contig1,CL13988Contig1,CL80876Contig1,comp61877_c0_seq3_9,CL1156Contig1,CL6868Contig3,CL15769Contig1,comp24610_c0_seq2_7,CL39850Contig1,CL61136Contig1,CL193Contig13,CL8366Contig1,CL41113Contig1,CL87991Contig1,CL9130Contig2	0.495817	0.0777138	6.38003
GO:0043565	sequence-specific DNA binding	MF	95	3227	850	56618	1.80889e-10	1.34984e-08	CL505Contig2,CL16808Contig1,CL13668Contig1,comp69996_c2_seq28_6,comp20888_c0_seq1_1,CL5267Contig1,CL30492Contig1,CL7964Contig2,CL10788Contig1,CL5747Contig2,CL4397Contig1,CL18630Contig1,CL21Contig30,comp34937_c0_seq2_8,CL2781Contig1,CL9370Contig1,comp57371_c0_seq1_8,CL1Contig1054,CL76962Contig1,CL2465Contig4,CL5391Contig1,CL400Contig4,CL25512Contig1,CL128Contig7,comp43937_c0_seq6_2,CL4281Contig2,C…	2.94391	1.50129	1.96092
GO:0006817	phosphate ion transport	BP	20	3227	76	56618	9.6775e-10	7.06458e-08	comp58063_c0_seq328_8,comp45646_c0_seq1_2,CL25455Contig1,CL13988Contig1,comp63081_c0_seq144_6,CL80876Contig1,comp61877_c0_seq3_9,CL1156Contig1,CL6868Contig3,CL15769Contig1,comp24610_c0_seq2_7,CL39850Contig1,CL61136Contig1,CL193Contig13,CL8366Contig1,CL41113Contig1,CL26886Contig1,CL87991Contig1,CL11250Contig4,CL9130Contig2	0.619771	0.134233	4.61713
GO:0006351	transcription, DNA-templated	BP	399	3227	5262	56618	1.18432e-09	8.46155e-08	comp58706_c0_seq42_4,CL101Contig11,CL208Contig8,comp52589_c0_seq5_8,CL5742Contig2,CL17126Contig1,CL505Contig2,CL1933Contig1,CL16808Contig1,CL13668Contig1,CL9998Contig1,CL4280Contig1,CL948Contig3,CL36927Contig1,CL10364Contig1,CL6464Contig2,comp52077_c0_seq3_3,CL17754Contig1,CL32300Contig1,CL20Contig20,CL6318Contig1,comp20888_c0_seq1_1,CL6Contig1,comp42271_c0_seq3_7,CL58952Contig1,CL622Contig3,CL62…	12.3644	9.29386	1.33039
GO:0080167	response to karrikin	BP	40	3227	257	56618	2.58823e-09	1.81068e-07	comp56754_c4_seq2_4,CL9998Contig1,comp68770_c0_seq14_5,CL5197Contig1,comp54522_c2_seq1_3,comp56750_c0_seq1_8,CL112Contig6,comp56378_c0_seq2_6,CL10628Contig1,comp53487_c0_seq1_1,comp53984_c0_seq2_6,comp74628_c0_seq1_9,CL124Contig3,comp38397_c0_seq1_1,comp51025_c1_seq2_1,comp15522_c0_seq1_2,comp47064_c1_seq6_1,comp57887_c0_seq16_4,CL2Contig291,comp38180_c0_seq1_7,comp59185_c0_seq3_8,CL13794Contig2,…	1.23954	0.453919	2.73075
GO:0035435	phosphate ion transmembrane transport	BP	16	3227	56	56618	7.83406e-09	5.36873e-07	comp45646_c0_seq1_2,CL25455Contig1,CL13988Contig1,CL80876Contig1,comp61877_c0_seq3_9,CL1156Contig1,CL6868Contig3,CL15769Contig1,comp24610_c0_seq2_7,CL39850Contig1,CL61136Contig1,CL193Contig13,CL8366Contig1,CL41113Contig1,CL87991Contig1,CL9130Contig2	0.495817	0.0989085	5.01288
GO:0016021	integral component of membrane	CC	773	3227	11350	56618	9.78844e-09	6.57392e-07	CL1Contig370,CL39877Contig1,CL69Contig4,CL47592Contig1,CL25084Contig1,comp62078_c0_seq10_8,CL79929Contig1,CL12215Contig1,comp69736_c1_seq2_6,CL27529Contig1,CL1Contig740,comp70782_c0_seq12_6,CL28794Contig1,comp72281_c0_seq2_9,CL10316Contig1,CL866Contig3,comp34167_c0_seq1_1,comp69914_c0_seq4_5,comp54433_c2_seq7_7,comp54190_c0_seq10_7,CL16735Contig1,CL25882Contig1,comp56754_c4_seq2_4,CL41390Contig1,…	23.9541	20.0466	1.19492
GO:0005886	plasma membrane	CC	442	3227	6066	56618	2.09752e-08	1.38107e-06	CL27529Contig1,comp70782_c0_seq12_6,CL12532Contig1,CL866Contig3,CL44112Contig1,CL2350Contig2,comp54190_c0_seq10_7,comp61773_c1_seq1_6,CL34738Contig1,comp50666_c0_seq5_7,CL15311Contig1,CL41390Contig1,CL809Contig6,CL2Contig281,CL4835Contig1,CL11502Contig2,comp58063_c0_seq328_8,CL170Contig6,comp30181_c0_seq1_1,CL9449Contig1,CL78164Contig1,comp68770_c0_seq14_5,CL20Contig20,comp53355_c1_seq57_3,CL2891…	13.6969	10.7139	1.27843
GO:0005887	integral component of plasma membrane	CC	76	3227	694	56618	2.35243e-08	1.51913e-06	CL1Contig370,CL922Contig2,CL2350Contig2,CL34738Contig1,CL42891Contig1,CL2Contig281,CL1Contig520,comp62629_c0_seq10_6,comp55340_c0_seq4_7,comp45646_c0_seq1_2,CL21000Contig1,CL1371Contig1,comp48043_c0_seq45_2,comp40943_c0_seq1_7,CL1Contig98,CL53303Contig1,CL44031Contig1,CL13988Contig1,CL77994Contig1,comp48718_c1_seq8_1,CL26520Contig1,CL5957Contig3,CL15507Contig1,CL1Contig225,comp61877_c0_seq3_9,CL3…	2.35513	1.22576	1.92136
GO:1901684	arsenate ion transmembrane transport	BP	5	3227	6	56618	3.4132e-08	2.16255e-06	comp45646_c0_seq1_2,CL13988Contig1,CL1156Contig1,CL193Contig13,CL52041Contig1	0.154943	0.0105973	14.6209
GO:0005354	galactose transmembrane transporter activity	MF	5	3227	7	56618	2.27272e-07	1.17412e-05	comp62629_c0_seq10_6,CL141Contig5,CL141Contig8,comp56771_c0_seq15_8,comp36104_c0_seq1_2	0.154943	0.0123636	12.5322
GO:0005365	myo-inositol transmembrane transporter activity	MF	5	3227	7	56618	2.27272e-07	1.17412e-05	comp62629_c0_seq10_6,CL141Contig5,CL141Contig8,comp56771_c0_seq15_8,comp36104_c0_seq1_2	0.154943	0.0123636	12.5322
GO:0015148	D-xylose transmembrane transporter activity	MF	5	3227	7	56618	2.27272e-07	1.17412e-05	comp62629_c0_seq10_6,CL141Contig5,CL141Contig8,comp56771_c0_seq15_8,comp36104_c0_seq1_2	0.154943	0.0123636	12.5322
GO:0015575	mannitol transmembrane transporter activity	MF	5	3227	7	56618	2.27272e-07	1.17412e-05	comp62629_c0_seq10_6,CL141Contig5,CL141Contig8,comp56771_c0_seq15_8,comp36104_c0_seq1_2	0.154943	0.0123636	12.5322
GO:0015576	sorbitol transmembrane transporter activity	MF	5	3227	7	56618	2.27272e-07	1.17412e-05	comp62629_c0_seq10_6,CL141Contig5,CL141Contig8,comp56771_c0_seq15_8,comp36104_c0_seq1_2	0.154943	0.0123636	12.5322
GO:0015591	D-ribose transmembrane transporter activity	MF	5	3227	7	56618	2.27272e-07	1.17412e-05	comp62629_c0_seq10_6,CL141Contig5,CL141Contig8,comp56771_c0_seq15_8,comp36104_c0_seq1_2	0.154943	0.0123636	12.5322
GO:0015752	D-ribose transport	BP	5	3227	7	56618	2.27272e-07	1.17412e-05	comp62629_c0_seq10_6,CL141Contig5,CL141Contig8,comp56771_c0_seq15_8,comp36104_c0_seq1_2	0.154943	0.0123636	12.5322
GO:0015753	D-xylose transport	BP	5	3227	7	56618	2.27272e-07	1.17412e-05	comp62629_c0_seq10_6,CL141Contig5,CL141Contig8,comp56771_c0_seq15_8,comp36104_c0_seq1_2	0.154943	0.0123636	12.5322
Nf vs. N0 up regulated
ID	#Pathway	category	DEG	DEG_all	Gene	Gene_all	p value	FDR	GeneID	Cluster_frequency(%)	Genome_frequency(%)	Enrichment_score
GO:0003700	transcription factor activity, sequence-specific DNA binding	MF	184	1285	2707	56618	4.11243e-41	4.07359e-39	comp58706_c0_seq42_4,CL208Contig8,CL7048Contig1,CL505Contig2,CL1933Contig1,CL16808Contig1,CL9998Contig1,CL6464Contig2,comp52077_c0_seq3_3,CL17754Contig1,CL20Contig20,CL6318Contig1,comp20888_c0_seq1_1,CL622Contig3,comp50430_c0_seq9_3,comp74197_c1_seq2_5,comp38911_c0_seq1_2,CL5267Contig1,CL30492Contig1,CL38702Contig1,CL11300Contig1,CL184Contig6,CL184Contig7,comp48591_c0_seq30_3,CL459Contig1,CL8375C…	14.3191	4.78117	2.99489
GO:0006351	transcription, DNA-templated	BP	237	1285	5262	56618	3.65784e-25	3.43259e-23	comp58706_c0_seq42_4,CL208Contig8,CL5742Contig2,CL505Contig2,CL1933Contig1,CL16808Contig1,CL9998Contig1,CL948Contig3,CL10364Contig1,CL6464Contig2,comp52077_c0_seq3_3,CL17754Contig1,CL32300Contig1,CL20Contig20,CL6318Contig1,comp20888_c0_seq1_1,CL6Contig1,CL622Contig3,CL622Contig5,comp50430_c0_seq9_3,CL17546Contig1,comp74197_c1_seq2_5,comp38911_c0_seq1_2,CL5267Contig1,CL30492Contig1,CL38702Contig1,…	18.4436	9.29386	1.98449
GO:0003677	DNA binding	MF	168	1285	4388	56618	1.05793e-11	9.43147e-10	comp58706_c0_seq42_4,CL34407Contig1,CL208Contig8,CL5742Contig2,CL1933Contig1,comp61773_c1_seq1_6,CL9998Contig1,CL948Contig3,CL10364Contig1,CL6464Contig2,CL32300Contig1,CL20Contig20,CL6318Contig1,CL622Contig3,CL622Contig5,comp50430_c0_seq9_3,comp74197_c1_seq2_5,comp38911_c0_seq1_2,CL38702Contig1,CL11300Contig1,CL26534Contig1,CL184Contig6,CL184Contig7,CL459Contig1,CL8375Contig1,CL169Contig12,comp61…	13.0739	7.75019	1.68692
GO:0043565	sequence-specific DNA binding	MF	52	1285	850	56618	6.45701e-11	5.48231e-09	CL505Contig2,CL16808Contig1,comp20888_c0_seq1_1,CL5267Contig1,CL30492Contig1,CL10788Contig1,CL18630Contig1,CL21Contig30,comp34937_c0_seq2_8,comp57371_c0_seq1_8,CL5391Contig1,CL400Contig4,comp43937_c0_seq6_2,CL4281Contig2,CL5860Contig2,CL11363Contig1,CL16202Contig1,comp51532_c0_seq6_8,CL9910Contig2,CL21Contig13,CL221Contig1,CL221Contig4,CL221Contig5,CL18533Contig1,CL7330Contig1,CL5690Contig1,comp4…	4.04669	1.50129	2.69548
GO:0019288	isopentenyl diphosphate biosynthetic process, methylerythritol 4-phosphate pathway	BP	11	1285	44	56618	1.91687e-10	1.55354e-08	CL589Contig1,CL35318Contig1,comp68373_c0_seq7_9,CL589Contig4,comp59962_c0_seq1_4,comp47624_c0_seq1_4,comp54258_c0_seq3_4,CL540Contig3,CL870Contig2,CL540Contig2,CL540Contig1	0.856031	0.0777138	11.0152
GO:0051745	4-hydroxy-3-methylbut-2-en-1-yl diphosphate reductase activity	MF	5	1285	7	56618	9.27546e-10	7.1905e-08	comp68373_c0_seq7_9,comp47624_c0_seq1_4,CL540Contig3,CL540Contig2,CL540Contig1	0.389105	0.0123636	31.4719
GO:0004497	monooxygenase activity	MF	37	1285	543	56618	1.44313e-09	1.07213e-07	comp72281_c0_seq2_9,comp75209_c2_seq15_9,CL174Contig6,CL6046Contig1,CL51Contig2,CL51Contig3,CL51Contig1,CL174Contig13,comp71153_c1_seq3_5,comp70761_c2_seq23_6,CL63016Contig1,CL10770Contig1,CL18724Contig1,CL8826Contig1,CL316Contig3,comp46456_c2_seq1_2,CL1Contig1887,CL3433Contig2,CL4064Contig1,comp57001_c2_seq2_4,CL1176Contig2,CL6985Contig1,comp60810_c1_seq1_6,CL6400Contig1,CL73Contig2,CL3910Contig…	2.87938	0.959059	3.00229
GO:0005506	iron ion binding	MF	59	1285	1134	56618	2.15514e-09	1.53705e-07	comp72281_c0_seq2_9,comp75209_c2_seq15_9,CL174Contig6,CL6046Contig1,CL51Contig2,CL51Contig3,CL51Contig1,CL174Contig13,CL45367Contig1,comp49340_c0_seq2_1,comp71153_c1_seq3_5,comp70761_c2_seq23_6,CL63016Contig1,CL10770Contig1,comp54979_c5_seq58_3,CL18724Contig1,CL1Contig781,CL1Contig1903,CL8826Contig1,CL316Contig3,comp46456_c2_seq1_2,CL1Contig1887,CL11748Contig1,CL3433Contig2,CL4064Contig1,comp5700…	4.59144	2.0029	2.2924
GO:0016602	CCAAT-binding factor complex	CC	8	1285	26	56618	3.4303e-09	2.35239e-07	comp50655_c0_seq18_2,comp48921_c0_seq2_3,CL9987Contig1,comp70704_c2_seq16_6,comp75219_c1_seq25_5,comp74725_c0_seq23_9,CL2105Contig3,CL407Contig6	0.622568	0.0459218	13.5571
GO:0048032	galacturonate binding	MF	5	1285	8	56618	3.63836e-09	2.40267e-07	CL4872Contig2,comp36535_c0_seq1_2,comp43515_c0_seq4_4,comp49552_c1_seq1_8,comp41605_c0_seq1_1	0.389105	0.0141298	27.5379
GO:0016705	oxidoreductase activity, acting on paired donors, with incorporation or reduction of molecular oxygen	MF	35	1285	533	56618	9.71505e-09	6.1864e-07	comp72281_c0_seq2_9,comp75209_c2_seq15_9,CL174Contig6,CL6046Contig1,CL51Contig2,CL51Contig3,CL51Contig1,CL174Contig13,comp71153_c1_seq3_5,comp70761_c2_seq23_6,CL63016Contig1,CL18724Contig1,CL8826Contig1,CL316Contig3,comp46456_c2_seq1_2,CL1Contig1887,CL6778Contig1,CL3433Contig2,CL4064Contig1,comp57001_c2_seq2_4,CL6985Contig1,comp60810_c1_seq1_6,CL6400Contig1,CL73Contig2,CL3910Contig3,CL51Contig13,…	2.72374	0.941397	2.89329
GO:0015145	monosaccharide transmembrane transporter activity	MF	6	1285	15	56618	1.67494e-08	1.0298e-06	comp62629_c0_seq10_6,CL3173Contig3,CL141Contig5,CL141Contig8,comp53998_c0_seq1_1,comp36104_c0_seq1_2	0.466926	0.0264933	17.6243
GO:0020037	heme binding	MF	56	1285	1140	56618	3.80737e-08	2.26285e-06	comp72281_c0_seq2_9,comp75209_c2_seq15_9,CL174Contig6,CL6046Contig1,CL51Contig2,CL51Contig3,CL51Contig1,CL174Contig13,CL45367Contig1,comp71153_c1_seq3_5,comp70761_c2_seq23_6,CL4373Contig3,CL63016Contig1,CL10770Contig1,CL2910Contig1,comp54979_c5_seq58_3,CL18724Contig1,CL1Contig781,CL8826Contig1,CL316Contig3,comp46456_c2_seq1_2,CL1Contig1887,CL72Contig17,CL3433Contig2,comp54484_c2_seq1_8,CL4064Cont…	4.35798	2.01349	2.16439
GO:0045892	negative regulation of transcription, DNA-templated	BP	26	1285	360	56618	8.2737e-08	4.75871e-06	comp20888_c0_seq1_1,CL10788Contig1,comp34937_c0_seq2_8,CL8680Contig4,comp74731_c1_seq11_9,CL400Contig4,CL11544Contig2,CL11544Contig1,comp49855_c0_seq1_3,CL11Contig12,CL7330Contig1,comp47958_c1_seq18_1,CL9688Contig1,comp51556_c0_seq2_9,CL13479Contig1,comp73651_c1_seq7_5,comp67552_c0_seq1_6,CL390Contig1,comp43775_c0_seq1_3,CL1377Contig1,comp36774_c0_seq1_2,CL948Contig1,CL11101Contig1,CL11101Contig2…	2.02335	0.63584	3.18216
GO:0005354	galactose transmembrane transporter activity	MF	4	1285	7	56618	1.2082e-07	5.12909e-06	comp62629_c0_seq10_6,CL141Contig5,CL141Contig8,comp36104_c0_seq1_2	0.311284	0.0123636	25.1775
GO:0005365	myo-inositol transmembrane transporter activity	MF	4	1285	7	56618	1.2082e-07	5.12909e-06	comp62629_c0_seq10_6,CL141Contig5,CL141Contig8,comp36104_c0_seq1_2	0.311284	0.0123636	25.1775
GO:0015148	D-xylose transmembrane transporter activity	MF	4	1285	7	56618	1.2082e-07	5.12909e-06	comp62629_c0_seq10_6,CL141Contig5,CL141Contig8,comp36104_c0_seq1_2	0.311284	0.0123636	25.1775
GO:0015575	mannitol transmembrane transporter activity	MF	4	1285	7	56618	1.2082e-07	5.12909e-06	comp62629_c0_seq10_6,CL141Contig5,CL141Contig8,comp36104_c0_seq1_2	0.311284	0.0123636	25.1775
GO:0015576	sorbitol transmembrane transporter activity	MF	4	1285	7	56618	1.2082e-07	5.12909e-06	comp62629_c0_seq10_6,CL141Contig5,CL141Contig8,comp36104_c0_seq1_2	0.311284	0.0123636	25.1775
GO:0015591	D-ribose transmembrane transporter activity	MF	4	1285	7	56618	1.2082e-07	5.12909e-06	comp62629_c0_seq10_6,CL141Contig5,CL141Contig8,comp36104_c0_seq1_2	0.311284	0.0123636	25.1775
Nf vs. N0 down regulated
ID	#Pathway	category	DEG	DEG_all	Gene	Gene_all	p value	FDR	GeneID	Cluster_frequency(%)	Genome_frequency(%)	Enrichment_score
GO:0006817	phosphate ion transport	BP	17	1942	76	56618	7.54189e-11	7.9039e-09	comp58063_c0_seq328_8,comp45646_c0_seq1_2,CL13988Contig1,comp63081_c0_seq144_6,CL80876Contig1,comp61877_c0_seq3_9,CL1156Contig1,CL6868Contig3,CL15769Contig1,comp24610_c0_seq2_7,CL39850Contig1,CL193Contig13,CL8366Contig1,CL26886Contig1,CL87991Contig1,CL11250Contig4,CL9130Contig2	0.875386	0.134233	6.5214
GO:0015114	phosphate ion transmembrane transporter activity	MF	13	1942	44	56618	1.3028e-10	1.31282e-08	comp45646_c0_seq1_2,CL13988Contig1,CL80876Contig1,comp61877_c0_seq3_9,CL1156Contig1,CL6868Contig3,CL15769Contig1,comp24610_c0_seq2_7,CL39850Contig1,CL193Contig13,CL8366Contig1,CL87991Contig1,CL9130Contig2	0.669413	0.0777138	8.61382
GO:0010200	response to chitin	BP	27	1942	208	56618	8.1804e-10	7.93802e-08	CL13668Contig1,CL507Contig6,CL9370Contig1,CL1Contig1054,CL128Contig7,CL37915Contig1,CL24000Contig1,comp42325_c0_seq3_3,CL996Contig2,CL4119Contig1,comp47675_c0_seq10_2,CL1431Contig4,CL42809Contig1,CL680Contig2,CL680Contig1,CL4Contig57,comp69208_c1_seq10_9,CL1Contig719,comp47897_c0_seq2_8,comp49549_c0_seq1_7,CL62444Contig1,comp54841_c0_seq10_8,comp60645_c2_seq1_8,CL54529Contig1,CL2Contig1,CL1Contig…	1.39032	0.367374	3.78448
GO:1901684	arsenate ion transmembrane transport	BP	5	1942	6	56618	1.61631e-09	1.51241e-07	comp45646_c0_seq1_2,CL13988Contig1,CL1156Contig1,CL193Contig13,CL52041Contig1	0.257467	0.0105973	24.2954
GO:0035435	phosphate ion transmembrane transport	BP	13	1942	56	56618	4.47312e-09	4.04123e-07	comp45646_c0_seq1_2,CL13988Contig1,CL80876Contig1,comp61877_c0_seq3_9,CL1156Contig1,CL6868Contig3,CL15769Contig1,comp24610_c0_seq2_7,CL39850Contig1,CL193Contig13,CL8366Contig1,CL87991Contig1,CL9130Contig2	0.669413	0.0989085	6.768
GO:0010442	guard cell morphogenesis	BP	6	1942	11	56618	1.61557e-08	1.36542e-06	CL28911Contig1,CL1Contig1150,CL29830Contig1,CL1Contig750,comp47887_c0_seq2_9,CL41264Contig1	0.30896	0.0194285	15.9024
GO:0052541	plant-type cell wall cellulose metabolic process	BP	6	1942	11	56618	1.61557e-08	1.36542e-06	CL28911Contig1,CL1Contig1150,CL29830Contig1,CL1Contig750,comp47887_c0_seq2_9,CL41264Contig1	0.30896	0.0194285	15.9024
GO:0010411	xyloglucan metabolic process	BP	17	1942	106	56618	2.19012e-08	1.79316e-06	CL241Contig7,comp48191_c0_seq1_2,comp58178_c0_seq2_8,CL7539Contig1,comp66018_c1_seq2_5,CL436Contig2,CL436Contig5,CL1207Contig4,CL1207Contig1,CL1207Contig2,CL1207Contig3,CL992Contig4,CL159Contig1,CL436Contig4,CL33870Contig1,CL1298Contig3,comp55358_c2_seq14_3	0.875386	0.18722	4.67572
GO:0005618	cell wall	CC	71	1942	1068	56618	6.1019e-08	4.84454e-06	CL241Contig7,CL9202Contig1,CL3255Contig1,comp50458_c0_seq5_1,CL7539Contig1,comp71778_c0_seq4_9,comp66018_c1_seq2_5,CL17923Contig2,CL4341Contig1,CL961Contig2,CL436Contig2,CL436Contig5,comp61539_c0_seq2_6,CL11173Contig1,CL961Contig4,CL7636Contig1,CL8061Contig2,comp34487_c0_seq5_7,CL1207Contig4,CL1207Contig1,CL1207Contig2,CL1207Contig3,CL1543Contig1,CL8488Contig3,CL2145Contig4,CL40803Contig1,CL159Co…	3.65602	1.88633	1.93817
GO:0034484	raffinose catabolic process	BP	9	1942	32	56618	7.12107e-08	5.48741e-06	comp56750_c0_seq1_8,comp53984_c0_seq2_6,comp47064_c1_seq6_1,comp57887_c0_seq16_4,comp38180_c0_seq1_7,CL2473Contig6,CL2473Contig4,CL2473Contig5,comp73520_c0_seq22_5	0.46344	0.0565191	8.1997
GO:0016757	transferase activity, transferring glycosyl groups	MF	36	1942	408	56618	1.06668e-07	7.9849e-06	CL65346Contig1,comp48589_c0_seq24_4,comp48191_c0_seq1_2,comp58178_c0_seq2_8,CL2410Contig2,CL18916Contig2,CL44Contig17,comp56750_c0_seq1_8,CL12704Contig2,comp45288_c0_seq13_1,comp53984_c0_seq2_6,CL15791Contig2,CL162Contig10,comp34487_c0_seq5_7,comp65668_c0_seq33_5,CL992Contig4,comp68793_c0_seq47_5,CL188Contig6,CL8948Contig1,comp47064_c1_seq6_1,comp57887_c0_seq16_4,comp53226_c0_seq27_4,CL5Contig62,…	1.85376	0.720619	2.57245
GO:0008889	glycerophosphodiester phosphodiesterase activity	MF	11	1942	51	56618	1.17571e-07	8.55652e-06	CL28911Contig1,comp70095_c0_seq18_9,CL1Contig1150,CL29830Contig1,comp48849_c1_seq2_1,comp74285_c0_seq3_5,CL1Contig750,comp47887_c0_seq2_9,CL38249Contig1,CL9483Contig4,CL41264Contig1	0.566426	0.0900774	6.28822
GO:0005576	extracellular region	CC	98	1942	1705	56618	3.33e-07	2.358e-05	comp73234_c1_seq10_5,comp52475_c0_seq1_3,CL5090Contig2,CL4Contig98,CL54588Contig1,CL3255Contig1,CL4Contig3,CL18410Contig1,comp58193_c0_seq1_9,CL13457Contig1,comp39526_c0_seq1_3,comp48210_c0_seq1_4,CL26941Contig1,comp47056_c0_seq1_7,CL16Contig15,CL11956Contig1,CL961Contig2,CL19Contig15,comp54539_c0_seq3_7,CL42760Contig1,CL961Contig4,CL1269Contig1,CL34322Contig1,CL7636Contig1,comp34487_c0_seq5_7,CL…	5.04634	3.01141	1.67574
GO:0005794	Golgi apparatus	CC	124	1942	2306	56618	3.94203e-07	2.71793e-05	CL69Contig4,CL12215Contig1,CL27529Contig1,CL34738Contig1,CL11502Contig2,CL18316Contig1,CL241Contig7,comp33873_c0_seq1_1,CL7964Contig2,CL45572Contig1,comp55618_c0_seq3_7,comp58178_c0_seq2_8,comp71040_c0_seq14_9,CL15959Contig1,CL1371Contig1,CL59910Contig1,comp48043_c0_seq45_2,CL2177Contig1,CL2177Contig3,CL2177Contig2,CL2177Contig4,comp58641_c1_seq7_8,CL18916Contig2,comp45343_c1_seq1_7,comp38226_c0_…	6.38517	4.07291	1.56772
GO:0016762	xyloglucan:xyloglucosyl transferase activity	MF	11	1942	63	56618	1.35097e-06	9.07576e-05	CL241Contig7,CL7539Contig1,comp66018_c1_seq2_5,CL1207Contig4,CL1207Contig1,CL1207Contig2,CL1207Contig3,CL159Contig1,CL33870Contig1,CL1298Contig3,comp55358_c2_seq14_3	0.566426	0.111272	5.09046
GO:0000293	ferric-chelate reductase activity	MF	8	1942	37	56618	3.36344e-06	0.000220305	CL83883Contig1,CL83176Contig1,CL13489Contig1,CL11Contig30,CL11Contig31,CL18123Contig1,CL28666Contig1,CL57167Contig1	0.411946	0.0653502	6.30367
GO:0006071	glycerol metabolic process	BP	13	1942	93	56618	3.49611e-06	0.00022341	CL28911Contig1,comp70095_c0_seq18_9,CL1Contig1150,CL29830Contig1,CL8925Contig3,comp48849_c1_seq2_1,comp74285_c0_seq3_5,CL1Contig750,comp47887_c0_seq2_9,CL59272Contig1,CL38249Contig1,CL9483Contig4,CL41264Contig1	0.669413	0.164259	4.07536
GO:0005983	starch catabolic process	BP	10	1942	60	56618	5.48169e-06	0.000341953	comp63090_c0_seq26_8,comp47997_c0_seq17_2,comp48529_c0_seq3_4,comp69481_c0_seq94_9,CL12091Contig2,CL16997Contig2,CL11174Contig2,comp44220_c0_seq7_1,CL9665Contig1,CL9665Contig3	0.514933	0.105973	4.85908
GO:0002039	p53 binding	MF	7	1942	30	56618	5.62671e-06	0.000342837	comp49188_c0_seq30_3,comp55333_c1_seq13_4,comp50491_c1_seq30_7,comp55248_c0_seq17_8,comp64762_c0_seq33_6,comp46346_c0_seq9_2,CL2049Contig3	0.360453	0.0529867	6.80271
GO:0009045	xylose isomerase activity	MF	3	1942	5	56618	6.71109e-06	0.000399615	comp44925_c0_seq1_7,comp45782_c0_seq1_3,CL1Contig455	0.15448	0.00883111	17.4927
Nf vs. Nl up/down regulated
ID	#Pathway	category	DEG	DEG_all	Gene	Gene_all	p value	FDR	GeneID	Cluster_frequency(%)	Genome_frequency(%)	Enrichment_score
GO:0010200	response to chitin	BP	30	1379	208	56618	9.33784e-16	9.16381e-14	CL49Contig8,comp20888_c0_seq1_1,CL9370Contig1,comp53760_c0_seq3_4,CL128Contig7,CL37915Contig1,CL996Contig2,CL4119Contig1,CL1431Contig4,CL1431Contig2,CL42809Contig1,comp70938_c0_seq1_6,CL680Contig1,CL3382Contig1,CL4Contig57,CL9Contig21,comp69208_c1_seq10_9,CL1042Contig2,CL1Contig1409,CL1Contig719,comp47897_c0_seq2_8,comp51218_c0_seq2_8,comp54841_c0_seq10_8,comp60645_c2_seq1_8,CL54529Contig1,CL1Con…	2.17549	0.367374	5.92172
GO:0009611	response to wounding	BP	32	1379	340	56618	2.43509e-11	2.28581e-09	CL25084Contig1,CL30619Contig1,comp20888_c0_seq1_1,comp46688_c2_seq5_2,CL24451Contig1,CL128Contig7,comp51124_c0_seq22_2,CL55411Contig1,CL267Contig5,CL8184Contig2,CL17903Contig1,CL24332Contig1,comp51463_c0_seq1_8,CL1000Contig1,comp70938_c0_seq1_6,CL109Contig7,CL3382Contig1,CL25572Contig1,CL7624Contig1,comp72640_c3_seq39_9,CL1000Contig9,CL8440Contig1,CL57Contig5,comp52724_c0_seq7_1,CL35030Contig1,CL…	2.32052	0.600516	3.86422
GO:0015114	phosphate ion transmembrane transporter activity	MF	12	1379	44	56618	2.58551e-11	2.32588e-09	comp45646_c0_seq1_2,CL25455Contig1,CL80876Contig1,CL15769Contig1,comp24610_c0_seq2_7,CL39850Contig1,CL193Contig13,CL8366Contig1,CL87991Contig1,comp21514_c0_seq1_4,CL9130Contig2,CL9130Contig1	0.870196	0.0777138	11.1974
GO:0006817	phosphate ion transport	BP	15	1379	76	56618	3.86559e-11	3.33832e-09	comp58063_c0_seq328_8,comp45646_c0_seq1_2,CL25455Contig1,comp63081_c0_seq144_6,CL80876Contig1,CL15769Contig1,comp24610_c0_seq2_7,CL39850Contig1,CL193Contig13,CL8366Contig1,CL26886Contig1,CL87991Contig1,comp21514_c0_seq1_4,CL9130Contig2,CL9130Contig1	1.08774	0.134233	8.10341
GO:0035435	phosphate ion transmembrane transport	BP	13	1379	56	56618	5.4176e-11	4.49869e-09	comp45646_c0_seq1_2,CL25455Contig1,CL80876Contig1,CL15769Contig1,comp24610_c0_seq2_7,CL39850Contig1,CL193Contig13,CL8366Contig1,CL1Contig1773,CL87991Contig1,comp21514_c0_seq1_4,CL9130Contig2,CL9130Contig1	0.942712	0.0989085	9.53116
GO:0004143	diacylglycerol kinase activity	MF	10	1379	30	56618	6.14563e-11	4.91423e-09	CL24320Contig4,CL24320Contig2,comp51421_c0_seq15_1,comp51124_c0_seq22_2,comp53193_c0_seq1_1,CL1000Contig1,CL1000Contig9,comp52724_c0_seq7_1,CL24320Contig3,CL24320Contig1	0.725163	0.0529867	13.6858
GO:0016021	integral component of membrane	CC	364	1379	11350	56618	3.30814e-09	2.55082e-07	CL39877Contig1,CL47592Contig1,CL25084Contig1,comp62078_c0_seq10_8,CL79929Contig1,CL27529Contig1,CL1Contig740,CL1Contig1513,CL28794Contig1,CL27495Contig1,comp54433_c2_seq7_7,comp54190_c0_seq10_7,CL209Contig5,CL627Contig3,CL16735Contig1,CL25882Contig1,comp46595_c0_seq18_3,CL8010Contig2,CL59986Contig1,CL81843Contig1,comp58063_c0_seq328_8,CL40092Contig1,CL78164Contig1,comp54239_c0_seq13_7,CL41224Cont…	26.3959	20.0466	1.31673
GO:0005509	calcium ion binding	MF	48	1379	796	56618	5.09632e-09	3.79413e-07	CL44112Contig1,CL45292Contig1,comp54239_c0_seq13_7,CL5268Contig2,CL5268Contig1,CL40852Contig1,CL4120Contig2,CL46010Contig1,comp23557_c0_seq1_8,comp53904_c2_seq5_1,comp70738_c0_seq9_5,CL44Contig17,CL1Contig595,CL2707Contig1,CL13Contig2,comp40908_c0_seq2_8,comp67970_c0_seq1_9,comp49423_c0_seq3_8,comp47748_c1_seq2_4,CL24157Contig1,CL765Contig3,CL48094Contig1,CL1Contig535,CL4426Contig1,CL16619Contig1…	3.48078	1.40591	2.47582
GO:0007205	protein kinase C-activating G-protein coupled receptor signaling pathway	BP	10	1379	45	56618	8.17116e-09	5.88051e-07	CL24320Contig4,CL24320Contig2,comp51421_c0_seq15_1,comp51124_c0_seq22_2,comp53193_c0_seq1_1,CL1000Contig1,CL1000Contig9,comp52724_c0_seq7_1,CL24320Contig3,CL24320Contig1	0.725163	0.07948	9.12384
GO:0015085	calcium ion transmembrane transporter activity	MF	6	1379	17	56618	7.86562e-08	5.47803e-06	CL47592Contig1,CL40852Contig1,comp48181_c0_seq1_4,comp42411_c1_seq2_2,CL712Contig3,CL12329Contig1	0.435098	0.0300258	14.4908
GO:0045140	inositol phosphoceramide synthase activity	MF	5	1379	11	56618	8.59227e-08	5.7971e-06	CL18316Contig1,comp70021_c3_seq51_9,CL43Contig16,comp52443_c1_seq3_7,CL43Contig7	0.362582	0.0194285	18.6624
GO:0033882	choloyl-CoA hydrolase activity	MF	4	1379	7	56618	1.71573e-07	1.09612e-05	CL139Contig7,CL139Contig9,CL139Contig15,comp56400_c1_seq33_4	0.290065	0.0123636	23.4613
GO:0005886	plasma membrane	CC	208	1379	6066	56618	1.72617e-07	1.09612e-05	CL27529Contig1,CL12532Contig1,CL44112Contig1,CL27624Contig1,comp54190_c0_seq10_7,CL209Contig5,CL627Contig3,CL34738Contig1,comp46595_c0_seq18_3,CL809Contig6,CL2Contig281,CL11502Contig1,comp50679_c1_seq1_7,comp58063_c0_seq328_8,CL78164Contig1,comp53355_c1_seq57_3,CL28911Contig1,CL41224Contig1,CL4402Contig2,CL40852Contig1,comp45646_c0_seq1_2,CL34019Contig1,comp29953_c0_seq1_3,CL23Contig7,CL2747Conti…	15.0834	10.7139	1.40783
GO:0010098	suspensor development	BP	8	1379	40	56618	4.07151e-07	2.51154e-05	CL13878Contig1,CL8342Contig1,comp59333_c0_seq104_4,CL711Contig6,comp70324_c0_seq32_6,comp74714_c0_seq33_5,CL711Contig4,comp52969_c0_seq66_7	0.580131	0.0706489	8.21146
GO:0010120	camalexin biosynthetic process	BP	6	1379	21	56618	4.31791e-07	2.58954e-05	CL1Contig1409,CL1Contig719,comp54841_c0_seq10_8,CL2Contig1,CL37Contig13,CL37Contig7	0.435098	0.0370907	11.7307
GO:0010229	inflorescence development	BP	10	1379	66	56618	5.41894e-07	3.16202e-05	CL13878Contig1,CL8342Contig1,comp59333_c0_seq104_4,CL711Contig6,comp70324_c0_seq32_6,comp74714_c0_seq33_5,comp54841_c0_seq10_8,CL711Contig4,CL2Contig1,comp52969_c0_seq66_7	0.725163	0.116571	6.2208
GO:0051403	stress-activated MAPK cascade	BP	9	1379	57	56618	1.08565e-06	6.16819e-05	CL13878Contig1,CL8342Contig1,comp59333_c0_seq104_4,CL711Contig6,comp70324_c0_seq32_6,comp74714_c0_seq33_5,CL711Contig4,CL4604Contig1,comp52969_c0_seq66_7	0.652647	0.100675	6.48273
GO:0047617	acyl-CoA hydrolase activity	MF	5	1379	16	56618	1.34126e-06	7.42508e-05	CL52Contig8,CL139Contig7,CL139Contig9,CL139Contig15,comp56400_c1_seq33_4	0.362582	0.0282596	12.8304
GO:0004089	carbonate dehydratase activity	MF	9	1379	63	56618	2.81539e-06	0.000151961	comp70069_c1_seq16_9,comp48626_c4_seq23_1,CL1Contig807,comp68113_c0_seq21_5,CL1890Contig4,CL43Contig4,comp50491_c0_seq7_7,CL1Contig585,comp60775_c0_seq13_6	0.652647	0.111272	5.86533
GO:0006636	unsaturated fatty acid biosynthetic process	BP	10	1379	79	56618	3.41707e-06	0.000179938	CL38465Contig1,comp58673_c0_seq28_8,CL1Contig1319,comp53101_c1_seq28_7,comp74599_c1_seq62_5,CL55298Contig1,CL53342Contig1,CL53216Contig1,comp56289_c0_seq2_8,CL30720Contig1	0.725163	0.139532	5.19713
Nf vs. Nl up regulated
ID	#Pathway	category	DEG	DEG_all	Gene	Gene_all	p value	FDR	GeneID	Cluster_frequency(%)	Genome_frequency(%)	Enrichment_score
GO:0004769	steroid delta-isomerase activity	MF	2	301	3	56618	1.48771e-07	1.51746e-05	CL308Contig4,CL308Contig6	0.664452	0.00529867	125.4
GO:0016995	cholesterol oxidase activity	MF	2	301	3	56618	1.48771e-07	1.51746e-05	CL308Contig4,CL308Contig6	0.664452	0.00529867	125.4
GO:0042157	lipoprotein metabolic process	BP	2	301	3	56618	1.48771e-07	1.51746e-05	CL64924Contig1,CL80208Contig1	0.664452	0.00529867	125.4
GO:0008203	cholesterol metabolic process	BP	4	301	29	56618	4.39372e-07	4.03344e-05	CL64924Contig1,CL80208Contig1,CL308Contig4,CL308Contig6	1.3289	0.0512205	25.9448
GO:0034364	high-density lipoprotein particle	CC	2	301	4	56618	5.92735e-07	4.94664e-05	CL64924Contig1,CL80208Contig1	0.664452	0.00706489	94.0498
GO:0005537	mannose binding	MF	3	301	17	56618	1.76465e-06	0.000134996	CL1Contig518,CL1Contig591,CL1Contig1380	0.996678	0.0300258	33.1941
GO:0009687	abscisic acid metabolic process	BP	2	301	8	56618	8.16811e-06	0.000576794	comp53760_c0_seq3_4,CL9Contig21	0.664452	0.0141298	47.0249
GO:0016042	lipid catabolic process	BP	11	301	472	56618	1.03906e-05	0.000646501	comp70738_c0_seq9_5,CL26699Contig1,CL14974Contig2,CL52Contig8,CL569Contig4,comp73024_c2_seq95_5,comp58776_c0_seq17_4,CL11491Contig2,CL27899Contig1,comp66550_c0_seq5_5,CL1951Contig2	3.65449	0.833657	4.38368
GO:0043447	alkane biosynthetic process	BP	2	301	9	56618	1.22039e-05	0.000646501	CL6282Contig1,CL6282Contig2	0.664452	0.015896	41.7999
GO:0006694	steroid biosynthetic process	BP	3	301	28	56618	1.44968e-05	0.000646501	CL308Contig4,CL308Contig6,CL54088Contig1	0.996678	0.0494542	20.1535
GO:0043292	contractile fiber	CC	2	301	11	56618	2.37833e-05	0.000646501	comp45575_c0_seq3_3,CL606Contig2	0.664452	0.0194285	34.1999
GO:2001032	regulation of double-strand break repair via nonhomologous end joining	BP	2	301	11	56618	2.37833e-05	0.000646501	comp45575_c0_seq3_3,CL606Contig2	0.664452	0.0194285	34.1999
GO:0002227	innate immune response in mucosa	BP	1	301	2	56618	2.817e-05	0.000646501	CL64924Contig1	0.332226	0.00353245	94.0498
GO:0004613	phosphoenolpyruvate carboxykinase (GTP) activity	MF	1	301	2	56618	2.817e-05	0.000646501	CL80603Contig1	0.332226	0.00353245	94.0498
GO:0004760	serine-pyruvate transaminase activity	MF	1	301	2	56618	2.817e-05	0.000646501	comp23507_c0_seq1_8	0.332226	0.00353245	94.0498
GO:0006475	internal protein amino acid acetylation	BP	1	301	2	56618	2.817e-05	0.000646501	CL80603Contig1	0.332226	0.00353245	94.0498
GO:0010873	positive regulation of cholesterol esterification	BP	1	301	2	56618	2.817e-05	0.000646501	CL64924Contig1	0.332226	0.00353245	94.0498
GO:0010898	positive regulation of triglyceride catabolic process	BP	1	301	2	56618	2.817e-05	0.000646501	CL64924Contig1	0.332226	0.00353245	94.0498
GO:0018158	protein oxidation	BP	1	301	2	56618	2.817e-05	0.000646501	CL80208Contig1	0.332226	0.00353245	94.0498
GO:0018206	peptidyl-methionine modification	BP	1	301	2	56618	2.817e-05	0.000646501	CL80208Contig1	0.332226	0.00353245	94.0498
Nf vs. Nl down regulated
ID	#Pathway	category	DEG	DEG_all	Gene	Gene_all	p value	FDR	GeneID	Cluster_frequency(%)	Genome_frequency(%)	Enrichment_score
GO:0010200	response to chitin	BP	28	1078	208	56618	8.53637e-17	9.18194e-15	CL49Contig8,comp20888_c0_seq1_1,CL9370Contig1,CL128Contig7,CL37915Contig1,CL996Contig2,CL4119Contig1,CL1431Contig4,CL1431Contig2,CL42809Contig1,comp70938_c0_seq1_6,CL680Contig1,CL3382Contig1,CL4Contig57,comp69208_c1_seq10_9,CL1042Contig2,CL1Contig1409,CL1Contig719,comp47897_c0_seq2_8,comp51218_c0_seq2_8,comp54841_c0_seq10_8,comp60645_c2_seq1_8,CL54529Contig1,CL1Contig158,CL2Contig1,CL196Contig2,C…	2.5974	0.367374	7.07018
GO:0004143	diacylglycerol kinase activity	MF	10	1078	30	56618	4.44865e-12	4.5036e-10	CL24320Contig4,CL24320Contig2,comp51421_c0_seq15_1,comp51124_c0_seq22_2,comp53193_c0_seq1_1,CL1000Contig1,CL1000Contig9,comp52724_c0_seq7_1,CL24320Contig3,CL24320Contig1	0.927644	0.0529867	17.5071
GO:0006817	phosphate ion transport	BP	14	1078	76	56618	1.37064e-11	1.31049e-09	comp58063_c0_seq328_8,comp45646_c0_seq1_2,comp63081_c0_seq144_6,CL80876Contig1,CL15769Contig1,comp24610_c0_seq2_7,CL39850Contig1,CL193Contig13,CL8366Contig1,CL26886Contig1,CL87991Contig1,comp21514_c0_seq1_4,CL9130Contig2,CL9130Contig1	1.2987	0.134233	9.67498
GO:0015114	phosphate ion transmembrane transporter activity	MF	11	1078	44	56618	2.5735e-11	2.33105e-09	comp45646_c0_seq1_2,CL80876Contig1,CL15769Contig1,comp24610_c0_seq2_7,CL39850Contig1,CL193Contig13,CL8366Contig1,CL87991Contig1,comp21514_c0_seq1_4,CL9130Contig2,CL9130Contig1	1.02041	0.0777138	13.1303
GO:0009611	response to wounding	BP	28	1078	340	56618	2.76085e-11	2.37572e-09	CL30619Contig1,comp20888_c0_seq1_1,comp46688_c2_seq5_2,CL24451Contig1,CL128Contig7,comp51124_c0_seq22_2,CL55411Contig1,CL267Contig5,CL8184Contig2,CL17903Contig1,comp51463_c0_seq1_8,CL1000Contig1,comp70938_c0_seq1_6,CL109Contig7,CL3382Contig1,comp72640_c3_seq39_9,CL1000Contig9,CL8440Contig1,CL57Contig5,comp52724_c0_seq7_1,CL35030Contig1,CL57Contig15,comp54841_c0_seq10_8,CL1Contig465,CL1Contig158,C…	2.5974	0.600516	4.32529
GO:0035435	phosphate ion transmembrane transport	BP	12	1078	56	56618	3.56883e-11	2.92474e-09	comp45646_c0_seq1_2,CL80876Contig1,CL15769Contig1,comp24610_c0_seq2_7,CL39850Contig1,CL193Contig13,CL8366Contig1,CL1Contig1773,CL87991Contig1,comp21514_c0_seq1_4,CL9130Contig2,CL9130Contig1	1.11317	0.0989085	11.2546
GO:0007205	protein kinase C-activating G-protein coupled receptor signaling pathway	BP	10	1078	45	56618	6.36937e-10	4.98258e-08	CL24320Contig4,CL24320Contig2,comp51421_c0_seq15_1,comp51124_c0_seq22_2,comp53193_c0_seq1_1,CL1000Contig1,CL1000Contig9,comp52724_c0_seq7_1,CL24320Contig3,CL24320Contig1	0.927644	0.07948	11.6714
GO:0005509	calcium ion binding	MF	42	1078	796	56618	1.61664e-09	1.20967e-07	CL44112Contig1,CL45292Contig1,comp54239_c0_seq13_7,CL5268Contig2,CL5268Contig1,CL4120Contig2,CL46010Contig1,comp23557_c0_seq1_8,comp53904_c2_seq5_1,CL44Contig17,CL2707Contig1,comp40908_c0_seq2_8,comp67970_c0_seq1_9,comp49423_c0_seq3_8,comp47748_c1_seq2_4,CL24157Contig1,CL765Contig3,CL48094Contig1,CL1Contig535,CL4426Contig1,CL16619Contig1,comp49915_c0_seq1_6,comp43048_c1_seq5_6,CL36823Contig1,CL12…	3.8961	1.40591	2.77123
GO:0016021	integral component of membrane	CC	295	1078	11350	56618	2.15829e-09	1.54768e-07	CL39877Contig1,CL47592Contig1,comp62078_c0_seq10_8,CL79929Contig1,CL27529Contig1,CL1Contig1513,CL28794Contig1,comp54433_c2_seq7_7,CL209Contig5,CL16735Contig1,CL25882Contig1,comp46595_c0_seq18_3,CL8010Contig2,CL59986Contig1,CL81843Contig1,comp58063_c0_seq328_8,CL40092Contig1,CL78164Contig1,comp54239_c0_seq13_7,CL41224Contig1,CL2Contig118,comp50821_c0_seq11_1,CL4402Contig2,comp58168_c0_seq1_7,comp2…	27.3655	20.0466	1.36509
GO:0045140	inositol phosphoceramide synthase activity	MF	5	1078	11	56618	2.00069e-08	1.37727e-06	CL18316Contig1,comp70021_c3_seq51_9,CL43Contig16,comp52443_c1_seq3_7,CL43Contig7	0.463822	0.0194285	23.8733
GO:0010229	inflorescence development	BP	10	1078	66	56618	4.68254e-08	3.09948e-06	CL13878Contig1,CL8342Contig1,comp59333_c0_seq104_4,CL711Contig6,comp70324_c0_seq32_6,comp74714_c0_seq33_5,comp54841_c0_seq10_8,CL711Contig4,CL2Contig1,comp52969_c0_seq66_7	0.927644	0.116571	7.95778
GO:0033882	choloyl-CoA hydrolase activity	MF	4	1078	7	56618	5.0438e-08	3.14764e-06	CL139Contig7,CL139Contig9,CL139Contig15,comp56400_c1_seq33_4	0.371058	0.0123636	30.0122
GO:0010098	suspensor development	BP	8	1078	40	56618	5.1211e-08	3.14764e-06	CL13878Contig1,CL8342Contig1,comp59333_c0_seq104_4,CL711Contig6,comp70324_c0_seq32_6,comp74714_c0_seq33_5,CL711Contig4,comp52969_c0_seq66_7	0.742115	0.0706489	10.5043
GO:0010120	camalexin biosynthetic process	BP	6	1078	21	56618	8.19439e-08	4.86295e-06	CL1Contig1409,CL1Contig719,comp54841_c0_seq10_8,CL2Contig1,CL37Contig13,CL37Contig7	0.556586	0.0370907	15.0061
GO:0051403	stress-activated MAPK cascade	BP	9	1078	57	56618	1.1537e-07	6.6184e-06	CL13878Contig1,CL8342Contig1,comp59333_c0_seq104_4,CL711Contig6,comp70324_c0_seq32_6,comp74714_c0_seq33_5,CL711Contig4,CL4604Contig1,comp52969_c0_seq66_7	0.834879	0.100675	8.29284
GO:0015085	calcium ion transmembrane transporter activity	MF	5	1078	17	56618	4.85941e-07	2.63617e-05	CL47592Contig1,comp48181_c0_seq1_4,comp42411_c1_seq2_2,CL712Contig3,CL12329Contig1	0.463822	0.0300258	15.4475
GO:0003993	acid phosphatase activity	MF	13	1078	139	56618	4.90166e-07	2.63617e-05	comp58193_c0_seq1_9,CL52294Contig1,comp47056_c0_seq1_7,comp47962_c0_seq4_7,comp33898_c0_seq1_8,CL31125Contig1,comp61849_c0_seq3_6,comp50268_c0_seq20_1,comp63818_c0_seq4_9,comp55756_c0_seq48_8,CL14510Contig1,comp57890_c0_seq18_4,comp42333_c0_seq2_4	1.20594	0.245505	4.91207
GO:0005886	plasma membrane	CC	166	1078	6066	56618	7.51926e-07	3.92141e-05	CL27529Contig1,CL12532Contig1,CL44112Contig1,CL27624Contig1,CL209Contig5,CL34738Contig1,comp46595_c0_seq18_3,CL809Contig6,CL11502Contig1,comp58063_c0_seq328_8,CL78164Contig1,comp53355_c1_seq57_3,CL28911Contig1,CL41224Contig1,CL4402Contig2,comp45646_c0_seq1_2,CL34019Contig1,comp29953_c0_seq1_3,CL23Contig7,CL2747Contig1,CL27738Contig1,CL3484Contig2,comp53258_c1_seq38_7,comp41002_c0_seq1_8,comp61358…	15.3989	10.7139	1.43728
GO:0045489	pectin biosynthetic process	BP	10	1078	87	56618	8.49061e-07	4.29775e-05	CL1Contig1513,CL18916Contig2,CL1Contig884,comp67175_c0_seq1_9,comp51299_c0_seq1_1,CL1Contig1772,comp60624_c0_seq2_8,comp50652_c1_seq1_7,CL1Contig1784,comp63141_c1_seq1_6	0.927644	0.153661	6.03694
GO:0043565	sequence-specific DNA binding	MF	37	1078	850	56618	1.60261e-06	7.88026e-05	CL49Contig8,CL208Contig4,comp69996_c2_seq28_6,comp20888_c0_seq1_1,comp66168_c0_seq2_9,CL4397Contig1,comp63162_c1_seq3_8,CL9370Contig1,CL76962Contig1,CL2465Contig4,CL61944Contig1,CL128Contig7,CL28Contig7,CL3606Contig4,CL996Contig2,CL4119Contig1,CL1431Contig4,CL1431Contig2,comp70938_c0_seq1_6,CL1Contig143,CL649Contig2,CL3382Contig1,CL4Contig57,comp72640_c3_seq39_9,comp69208_c1_seq10_9,CL1Contig1409…	3.43228	1.50129	2.28622
Nl vs. N0 up/down regulated
ID	#Pathway	category	DEG	DEG_all	Gene	Gene_all	p value	FDR	GeneID	Cluster_frequency(%)	Genome_frequency(%)	Enrichment_score
GO:0020037	heme binding	MF	88	1833	1140	56618	3.75687e-14	1.65022e-12	comp48786_c0_seq3_2,comp75209_c2_seq15_9,CL6934Contig1,CL26000Contig1,CL1468Contig2,CL174Contig9,CL174Contig6,CL3809Contig4,CL3809Contig2,CL51Contig2,CL51Contig3,CL51Contig1,comp70074_c1_seq1_9,comp69563_c2_seq8_5,CL18771Contig1,CL886Contig2,comp54770_c0_seq5_4,comp71153_c1_seq3_5,CL26458Contig1,comp55457_c0_seq2_7,CL63016Contig1,CL10770Contig1,CL72094Contig1,CL9298Contig3,comp54979_c5_seq58_3,CL…	4.80087	2.01349	2.38435
GO:1901601	strigolactone biosynthetic process	BP	9	1833	16	56618	8.2773e-12	3.58237e-10	CL223Contig12,CL17430Contig1,CL223Contig5,comp47882_c3_seq1_1,comp45227_c0_seq1_4,comp71068_c0_seq4_9,CL64Contig21,comp55768_c0_seq4_7,CL11408Contig1	0.490998	0.0282596	17.3746
GO:0009607	response to biotic stimulus	BP	22	1833	124	56618	1.27389e-11	5.43342e-10	comp60010_c0_seq1_4,CL11023Contig2,CL11023Contig3,CL11023Contig1,CL2721Contig2,CL6790Contig1,comp74761_c0_seq23_9,comp55794_c0_seq1_3,CL95Contig10,CL1058Contig5,CL7358Contig1,CL14641Contig1,comp34282_c0_seq3_3,CL9078Contig1,CL37865Contig1,CL11985Contig1,comp25487_c0_seq1_3,CL25560Contig1,comp71161_c0_seq1_6,CL93Contig12,CL9355Contig1,CL9355Contig2	1.20022	0.219012	5.48016
GO:0004497	monooxygenase activity	MF	50	1833	543	56618	1.76411e-11	7.41681e-10	comp75209_c2_seq15_9,CL6934Contig1,CL26000Contig1,CL1468Contig2,CL174Contig9,CL174Contig6,CL3809Contig4,CL3809Contig2,CL51Contig2,CL51Contig3,CL51Contig1,CL886Contig2,comp71153_c1_seq3_5,comp55457_c0_seq2_7,CL63016Contig1,CL10770Contig1,CL12341Contig1,comp54851_c1_seq25_7,CL767Contig2,CL13039Contig1,CL7415Contig2,CL15680Contig2,comp46456_c2_seq1_2,comp48069_c0_seq5_2,CL15761Contig2,CL4064Contig1,…	2.72777	0.959059	2.84421
GO:0010282	senescence-associated vacuole	CC	6	1833	7	56618	3.68668e-11	1.52815e-09	CL53015Contig1,CL67646Contig1,CL60340Contig1,CL605Contig3,CL79007Contig1,CL49025Contig1	0.327332	0.0123636	26.4756
GO:0005506	iron ion binding	MF	76	1833	1134	56618	1.35014e-09	5.51869e-08	comp48786_c0_seq3_2,CL17430Contig1,comp75209_c2_seq15_9,CL6934Contig1,CL26000Contig1,CL1468Contig2,CL174Contig9,CL174Contig6,CL3809Contig4,CL3809Contig2,CL51Contig2,CL51Contig3,CL51Contig1,comp70074_c1_seq1_9,comp69563_c2_seq8_5,CL886Contig2,comp49340_c0_seq2_1,comp71153_c1_seq3_5,comp55457_c0_seq2_7,CL63016Contig1,CL10770Contig1,comp54979_c5_seq58_3,CL12341Contig1,comp54851_c1_seq25_7,CL47650Con…	4.14621	2.0029	2.07011
GO:0090447	glycerol-3-phosphate 2-O-acyltransferase activity	MF	8	1833	22	56618	1.3016e-08	5.24742e-07	comp54407_c7_seq6_7,CL1884Contig7,CL1884Contig6,CL1518Contig1,CL1518Contig2,comp72933_c1_seq3_9,CL30143Contig1,CL30143Contig2	0.436443	0.0388569	11.2321
GO:0016705	oxidoreductase activity, acting on paired donors, with incorporation or reduction of molecular oxygen	MF	42	1833	533	56618	5.82751e-08	2.31762e-06	comp75209_c2_seq15_9,CL6934Contig1,CL174Contig9,CL174Contig6,CL3809Contig4,CL3809Contig2,CL51Contig2,CL51Contig3,CL51Contig1,CL886Contig2,comp71153_c1_seq3_5,comp55457_c0_seq2_7,CL63016Contig1,CL12341Contig1,comp54851_c1_seq25_7,CL13039Contig1,CL7415Contig2,CL15680Contig2,comp46456_c2_seq1_2,comp48069_c0_seq5_2,CL15761Contig2,CL4064Contig1,CL462Contig4,CL10036Contig1,CL3783Contig2,CL3494Contig2,C…	2.29133	0.941397	2.43396
GO:0010223	secondary shoot formation	BP	9	1833	38	56618	2.5483e-07	9.99952e-06	CL223Contig12,CL17430Contig1,CL223Contig5,comp47882_c3_seq1_1,comp45227_c0_seq1_4,comp71068_c0_seq4_9,CL64Contig21,comp55768_c0_seq4_7,CL11408Contig1	0.490998	0.0671165	7.31562
GO:0030145	manganese ion binding	MF	16	1833	119	56618	3.14601e-07	1.21825e-05	comp60347_c0_seq2_9,CL28954Contig1,CL17470Contig1,comp53890_c0_seq1_1,CL35935Contig1,CL52692Contig1,CL35094Contig1,CL42153Contig1,comp54677_c0_seq1_6,CL18384Contig1,comp62628_c0_seq1_7,CL611Contig3,CL61952Contig1,comp70868_c1_seq8_9,CL57692Contig1,CL5018Contig3	0.872886	0.210181	4.15303
GO:0010333	terpene synthase activity	MF	8	1833	31	56618	4.05335e-07	1.54922e-05	CL2749Contig1,CL980Contig3,CL83252Contig1,CL25005Contig1,CL35890Contig1,CL25255Contig1,comp58130_c2_seq1_4,CL736Contig3	0.436443	0.0547529	7.97114
GO:0080139	borate efflux transmembrane transporter activity	MF	4	1833	7	56618	7.03529e-07	2.65447e-05	comp48718_c1_seq8_1,CL1Contig225,CL1Contig1098,comp40538_c0_seq1_2	0.218221	0.0123636	17.6504
GO:0010623	developmental programmed cell death	BP	6	1833	18	56618	8.5691e-07	3.19226e-05	CL53015Contig1,CL67646Contig1,CL60340Contig1,CL605Contig3,CL79007Contig1,CL49025Contig1	0.327332	0.031792	10.2961
GO:0006580	ethanolamine metabolic process	BP	3	1833	4	56618	1.0951e-06	3.93035e-05	CL419Contig3,CL419Contig6,CL419Contig5	0.163666	0.00706489	23.1661
GO:0030604	1-deoxy-D-xylulose-5-phosphate reductoisomerase activity	MF	3	1833	4	56618	1.0951e-06	3.93035e-05	CL589Contig1,CL589Contig4,comp54258_c0_seq3_4	0.163666	0.00706489	23.1661
GO:0071291	cellular response to selenium ion	BP	3	1833	4	56618	1.0951e-06	3.93035e-05	comp55995_c0_seq1_4,CL1Contig493,CL19331Contig1	0.163666	0.00706489	23.1661
GO:0019288	isopentenyl diphosphate biosynthetic process, methylerythritol 4-phosphate pathway	BP	9	1833	44	56618	1.12068e-06	3.9737e-05	CL589Contig1,CL35318Contig1,CL589Contig4,comp59962_c0_seq1_4,comp47624_c0_seq1_4,comp54258_c0_seq3_4,CL540Contig3,CL870Contig2,CL540Contig1	0.490998	0.0777138	6.31803
GO:0045548	phenylalanine ammonia-lyase activity	MF	6	1833	19	56618	1.31867e-06	4.62007e-05	comp68852_c0_seq4_9,CL41394Contig1,CL1Contig1216,comp46060_c0_seq1_1,CL1Contig60,comp50646_c0_seq2_7	0.327332	0.0335582	9.75416
GO:0005452	inorganic anion exchanger activity	MF	4	1833	8	56618	1.82567e-06	6.17581e-05	comp48718_c1_seq8_1,CL1Contig225,CL1Contig1098,comp40538_c0_seq1_2	0.218221	0.0141298	15.4441
GO:0006798	polyphosphate catabolic process	BP	4	1833	8	56618	1.82567e-06	6.17581e-05	CL7814Contig1,CL7814Contig2,CL7814Contig3,comp58731_c0_seq2_6	0.218221	0.0141298	15.4441
Nl vs. N0 up regulated
ID	#Pathway	category	DEG	DEG_all	Gene	Gene_all	p value	FDR	GeneID	Cluster_frequency(%)	Genome_frequency(%)	Enrichment_score
GO:0020037	heme binding	MF	49	662	1140	56618	2.43359e-15	3.74773e-13	comp75209_c2_seq15_9,CL26000Contig1,CL174Contig9,CL174Contig6,CL51Contig2,CL51Contig3,CL51Contig1,comp69563_c2_seq8_5,CL18771Contig1,comp54770_c0_seq5_4,comp71153_c1_seq3_5,CL26458Contig1,comp55457_c0_seq2_7,CL63016Contig1,CL10770Contig1,comp54979_c5_seq58_3,comp54851_c1_seq25_7,CL767Contig2,CL13039Contig1,comp46456_c2_seq1_2,CL52872Contig1,CL15761Contig2,CL7492Contig1,comp55508_c2_seq9_3,CL4064C…	7.40181	2.01349	3.6761
GO:0004497	monooxygenase activity	MF	28	662	543	56618	2.01939e-11	2.63594e-09	comp75209_c2_seq15_9,CL26000Contig1,CL174Contig9,CL174Contig6,CL51Contig2,CL51Contig3,CL51Contig1,comp71153_c1_seq3_5,comp55457_c0_seq2_7,CL63016Contig1,CL10770Contig1,comp54851_c1_seq25_7,CL767Contig2,CL13039Contig1,comp46456_c2_seq1_2,CL15761Contig2,CL4064Contig1,CL1176Contig2,CL51Contig13,comp70291_c0_seq7_9,comp58085_c0_seq12_5,CL434Contig2,CL434Contig1,CL2313Contig2,CL2137Contig1,comp44885_c…	4.22961	0.959059	4.41016
GO:0009607	response to biotic stimulus	BP	14	662	124	56618	2.20069e-11	2.63594e-09	comp60010_c0_seq1_4,CL2721Contig2,CL6790Contig1,CL95Contig10,CL1058Contig5,CL7358Contig1,comp34282_c0_seq3_3,CL9078Contig1,CL37865Contig1,CL11985Contig1,comp25487_c0_seq1_3,CL25560Contig1,comp71161_c0_seq1_6,CL93Contig12	2.1148	0.219012	9.65613
GO:0005506	iron ion binding	MF	42	662	1134	56618	2.60243e-11	2.80542e-09	comp75209_c2_seq15_9,CL26000Contig1,CL174Contig9,CL174Contig6,CL51Contig2,CL51Contig3,CL51Contig1,comp69563_c2_seq8_5,comp49340_c0_seq2_1,comp71153_c1_seq3_5,comp55457_c0_seq2_7,CL63016Contig1,CL10770Contig1,comp54979_c5_seq58_3,comp54851_c1_seq25_7,CL767Contig2,CL13039Contig1,comp46456_c2_seq1_2,CL15761Contig2,comp55508_c2_seq9_3,CL4064Contig1,CL1176Contig2,comp59962_c0_seq1_4,CL4381Contig2,comp…	6.34441	2.0029	3.16762
GO:0010200	response to chitin	BP	17	662	208	56618	6.59467e-11	6.46278e-09	CL49Contig8,comp56554_c0_seq2_8,comp20888_c0_seq1_1,CL5391Contig1,comp38511_c0_seq1_2,CL1543Contig2,comp70938_c0_seq1_6,CL6289Contig3,comp51556_c0_seq2_9,comp62691_c0_seq1_5,CL1042Contig2,comp43775_c0_seq1_3,comp36774_c0_seq1_2,CL1Contig1409,CL11101Contig2,CL1Contig158,CL37Contig13	2.56798	0.367374	6.99008
GO:0019288	isopentenyl diphosphate biosynthetic process, methylerythritol 4-phosphate pathway	BP	9	662	44	56618	7.74731e-11	6.95967e-09	CL589Contig1,CL35318Contig1,CL589Contig4,comp59962_c0_seq1_4,comp47624_c0_seq1_4,comp54258_c0_seq3_4,CL540Contig3,CL870Contig2,CL540Contig1	1.35952	0.0777138	17.4939
GO:0009809	lignin biosynthetic process	BP	12	662	107	56618	4.50554e-10	3.73613e-08	CL209Contig8,comp49540_c1_seq2_2,CL26458Contig1,CL10770Contig1,CL767Contig2,comp54422_c1_seq2_3,CL1176Contig2,comp56484_c3_seq25_4,CL2259Contig2,CL31059Contig1,comp65024_c0_seq1_5,comp43885_c0_seq11_3	1.81269	0.188986	9.59167
GO:0006952	defense response	BP	34	662	881	56618	5.68793e-10	4.37971e-08	comp47390_c0_seq3_7,CL24320Contig4,comp60010_c0_seq1_4,CL17546Contig1,CL2721Contig2,comp48645_c0_seq1_9,CL24841Contig1,CL5391Contig1,comp51124_c0_seq22_2,comp31544_c0_seq1_3,CL95Contig10,CL1Contig809,CL83123Contig1,CL557Contig2,comp49419_c1_seq1_9,CL1058Contig5,CL7358Contig1,comp34282_c0_seq3_3,CL3Contig26,CL825Contig5,CL37865Contig1,CL11985Contig1,comp25487_c0_seq1_3,CL8440Contig1,comp56108_c0_s…	5.13595	1.55604	3.30065
GO:0045548	phenylalanine ammonia-lyase activity	MF	6	662	19	56618	1.29123e-09	9.27964e-08	comp68852_c0_seq4_9,CL41394Contig1,CL1Contig1216,comp46060_c0_seq1_1,CL1Contig60,comp50646_c0_seq2_7	0.906344	0.0335582	27.0081
GO:0010333	terpene synthase activity	MF	7	662	31	56618	2.08466e-09	1.40454e-07	CL2749Contig1,CL980Contig3,CL83252Contig1,CL25005Contig1,CL25255Contig1,comp58130_c2_seq1_4,CL736Contig3	1.0574	0.0547529	19.3123
GO:0080139	borate efflux transmembrane transporter activity	MF	4	662	7	56618	4.43403e-09	2.81169e-07	comp48718_c1_seq8_1,CL1Contig225,CL1Contig1098,comp40538_c0_seq1_2	0.60423	0.0123636	48.8718
GO:0009800	cinnamic acid biosynthetic process	BP	6	662	23	56618	6.03226e-09	3.61265e-07	comp68852_c0_seq4_9,CL41394Contig1,CL1Contig1216,comp46060_c0_seq1_1,CL1Contig60,comp50646_c0_seq2_7	0.906344	0.0406231	22.311
GO:0016705	oxidoreductase activity, acting on paired donors, with incorporation or reduction of molecular oxygen	MF	24	662	533	56618	6.76364e-09	3.83747e-07	comp75209_c2_seq15_9,CL174Contig9,CL174Contig6,CL51Contig2,CL51Contig3,CL51Contig1,comp71153_c1_seq3_5,comp55457_c0_seq2_7,CL63016Contig1,comp54851_c1_seq25_7,CL13039Contig1,comp46456_c2_seq1_2,CL15761Contig2,CL4064Contig1,CL51Contig13,comp70291_c0_seq7_9,comp58085_c0_seq12_5,CL434Contig2,CL434Contig1,CL2313Contig2,CL2137Contig1,comp44885_c0_seq1_7,CL8828Contig1,CL3782Contig2	3.62538	0.941397	3.85106
GO:0005452	inorganic anion exchanger activity	MF	4	662	8	56618	1.17098e-08	6.01102e-07	comp48718_c1_seq8_1,CL1Contig225,CL1Contig1098,comp40538_c0_seq1_2	0.60423	0.0141298	42.7628
GO:0046429	4-hydroxy-3-methylbut-2-en-1-yl diphosphate synthase activity	MF	4	662	8	56618	1.17098e-08	6.01102e-07	comp59962_c0_seq1_4,CL540Contig3,CL870Contig2,CL540Contig1	0.60423	0.0141298	42.7628
GO:0030604	1-deoxy-D-xylulose-5-phosphate reductoisomerase activity	MF	3	662	4	56618	1.85232e-08	9.07638e-07	CL589Contig1,CL589Contig4,comp54258_c0_seq3_4	0.453172	0.00706489	64.1443
GO:0016021	integral component of membrane	CC	189	662	11350	56618	5.46015e-08	2.55915e-06	CL1Contig1513,comp58368_c0_seq4_4,CL866Contig3,comp75209_c2_seq15_9,CL8010Contig2,comp42155_c0_seq1_2,comp68770_c0_seq14_5,CL2Contig118,CL93Contig6,CL46735Contig1,CL4402Contig2,comp63960_c1_seq2_6,comp60264_c1_seq2_8,CL26000Contig1,CL52Contig4,comp69996_c1_seq1_6,CL174Contig9,CL174Contig6,CL10Contig22,CL24695Contig1,CL51Contig1,comp53258_c1_seq38_7,CL2Contig128,comp69563_c2_seq8_5,comp57804_c0_se…	28.5498	20.0466	1.42417
GO:0009905	ent-copalyl diphosphate synthase activity	MF	3	662	6	56618	2.72707e-07	1.13068e-05	CL980Contig3,CL83252Contig1,CL25005Contig1	0.453172	0.0105973	42.7628
GO:0015152	glucose-6-phosphate transmembrane transporter activity	MF	3	662	6	56618	2.72707e-07	1.13068e-05	comp60264_c1_seq2_8,comp51025_c1_seq2_1,comp53315_c0_seq2_7	0.453172	0.0105973	42.7628
GO:0015760	glucose-6-phosphate transport	BP	3	662	6	56618	2.72707e-07	1.13068e-05	comp60264_c1_seq2_8,comp51025_c1_seq2_1,comp53315_c0_seq2_7	0.453172	0.0105973	42.7628
Nl vs. N0 down regulated
ID	#Pathway	category	DEG	DEG_all	Gene	Gene_all	p value	FDR	GeneID	Cluster_frequency(%)	Genome_frequency(%)	Enrichment_score
GO:1901601	strigolactone biosynthetic process	BP	9	1171	16	56618	9.86581e-14	4.02396e-12	CL223Contig12,CL17430Contig1,CL223Contig5,comp47882_c3_seq1_1,comp45227_c0_seq1_4,comp71068_c0_seq4_9,CL64Contig21,comp55768_c0_seq4_7,CL11408Contig1	0.768574	0.0282596	27.1969
GO:0010282	senescence-associated vacuole	CC	6	1171	7	56618	1.59065e-12	6.38313e-11	CL53015Contig1,CL67646Contig1,CL60340Contig1,CL605Contig3,CL79007Contig1,CL49025Contig1	0.512383	0.0123636	41.443
GO:0090447	glycerol-3-phosphate 2-O-acyltransferase activity	MF	8	1171	22	56618	2.62345e-10	1.03605e-08	comp54407_c7_seq6_7,CL1884Contig7,CL1884Contig6,CL1518Contig1,CL1518Contig2,comp72933_c1_seq3_9,CL30143Contig1,CL30143Contig2	0.683177	0.0388569	17.5819
GO:0004252	serine-type endopeptidase activity	MF	30	1171	413	56618	1.05952e-09	4.1189e-08	CL17871Contig1,comp71727_c0_seq64_5,comp68503_c0_seq1_6,CL8865Contig2,CL78437Contig1,comp70493_c0_seq2_5,comp70710_c0_seq9_9,CL8865Contig1,CL29647Contig1,CL17500Contig1,CL38835Contig1,CL16Contig39,CL19306Contig1,comp49504_c0_seq1_4,CL13301Contig1,comp45711_c0_seq1_8,CL364Contig2,CL78083Contig1,CL275Contig2,CL11736Contig1,comp72478_c0_seq5_9,comp57066_c0_seq1_4,CL53708Contig1,CL276Contig6,CL29291C…	2.56191	0.72945	3.51212
GO:0030145	manganese ion binding	MF	15	1171	119	56618	3.72173e-09	1.42456e-07	comp60347_c0_seq2_9,CL28954Contig1,CL17470Contig1,comp53890_c0_seq1_1,CL35935Contig1,CL52692Contig1,CL35094Contig1,CL42153Contig1,comp54677_c0_seq1_6,CL18384Contig1,comp62628_c0_seq1_7,CL611Contig3,CL61952Contig1,comp70868_c1_seq8_9,CL57692Contig1	1.28096	0.210181	6.09455
GO:0010223	secondary shoot formation	BP	9	1171	38	56618	3.85335e-09	1.4526e-07	CL223Contig12,CL17430Contig1,CL223Contig5,comp47882_c3_seq1_1,comp45227_c0_seq1_4,comp71068_c0_seq4_9,CL64Contig21,comp55768_c0_seq4_7,CL11408Contig1	0.768574	0.0671165	11.4513
GO:0010623	developmental programmed cell death	BP	6	1171	18	56618	4.14687e-08	1.53991e-06	CL53015Contig1,CL67646Contig1,CL60340Contig1,CL605Contig3,CL79007Contig1,CL49025Contig1	0.512383	0.031792	16.1167
GO:0004568	chitinase activity	MF	10	1171	65	56618	9.12423e-08	3.33839e-06	comp56731_c0_seq1_8,CL1396Contig3,comp72338_c0_seq2_5,CL1Contig894,comp52521_c0_seq1_6,CL15223Contig1,CL16992Contig1,CL5285Contig1,CL1Contig1812,CL810Contig4	0.853971	0.114804	7.43848
GO:0006580	ethanolamine metabolic process	BP	3	1171	4	56618	1.82066e-07	6.56492e-06	CL419Contig3,CL419Contig6,CL419Contig5	0.256191	0.00706489	36.2626
GO:0006798	polyphosphate catabolic process	BP	4	1171	8	56618	1.99535e-07	7.09203e-06	CL7814Contig1,CL7814Contig2,CL7814Contig3,comp58731_c0_seq2_6	0.341588	0.0141298	24.1751
GO:0045735	nutrient reservoir activity	MF	13	1171	122	56618	2.61586e-07	9.16655e-06	comp60347_c0_seq2_9,CL28954Contig1,CL17470Contig1,comp53890_c0_seq1_1,CL35935Contig1,CL52692Contig1,CL35094Contig1,CL42153Contig1,comp54677_c0_seq1_6,CL18384Contig1,CL611Contig3,CL61952Contig1,CL57692Contig1	1.11016	0.215479	5.15206
GO:0006032	chitin catabolic process	BP	11	1171	88	56618	2.80833e-07	9.70434e-06	comp56731_c0_seq1_8,CL1396Contig3,comp72338_c0_seq2_5,CL1Contig894,comp52521_c0_seq1_6,CL15223Contig1,CL16992Contig1,CL5285Contig1,CL38303Contig1,CL1Contig1812,CL810Contig4	0.939368	0.155428	6.04377
GO:0008541	proteasome regulatory particle, lid subcomplex	CC	7	1171	34	56618	3.68238e-07	1.25504e-05	CL32074Contig2,CL83732Contig1,CL28021Contig1,CL27207Contig1,CL1727Contig3,CL86588Contig1,CL17543Contig1	0.59778	0.0600516	9.95444
GO:0080170	hydrogen peroxide transmembrane transport	BP	4	1171	9	56618	4.41259e-07	1.48358e-05	CL230Contig1,CL5253Contig1,comp49037_c0_seq1_4,CL1Contig1892	0.341588	0.015896	21.4889
GO:0004309	exopolyphosphatase activity	MF	4	1171	10	56618	8.674e-07	2.80271e-05	CL7814Contig1,CL7814Contig2,CL7814Contig3,comp58731_c0_seq2_6	0.341588	0.0176622	19.3401
GO:0016121	carotene catabolic process	BP	4	1171	10	56618	8.674e-07	2.80271e-05	comp71068_c0_seq4_9,CL64Contig21,comp55768_c0_seq4_7,CL11408Contig1	0.341588	0.0176622	19.3401
GO:0035865	cellular response to potassium ion	BP	4	1171	10	56618	8.674e-07	2.80271e-05	CL16140Contig1,CL18354Contig1,CL13600Contig1,CL34805Contig1	0.341588	0.0176622	19.3401
GO:0010143	cutin biosynthetic process	BP	8	1171	51	56618	9.36849e-07	2.98831e-05	comp54407_c7_seq6_7,CL1884Contig7,CL1884Contig6,CL1518Contig1,CL1518Contig2,comp72933_c1_seq3_9,CL30143Contig1,CL30143Contig2	0.683177	0.0900774	7.58433
GO:0005576	extracellular region	CC	64	1171	1705	56618	2.39568e-06	7.54486e-05	comp52475_c0_seq1_3,CL1Contig603,CL16654Contig2,CL17871Contig1,CL29996Contig1,CL89256Contig1,CL8865Contig2,CL23447Contig1,CL78437Contig1,comp70710_c0_seq9_9,comp70738_c0_seq9_5,comp48210_c0_seq1_4,comp47056_c0_seq1_7,CL17997Contig1,comp54220_c0_seq1_8,comp56668_c2_seq1_6,CL11956Contig1,comp60900_c0_seq1_5,CL8865Contig1,comp59428_c1_seq2_8,CL1396Contig3,CL7271Contig2,CL8464Contig1,CL186Contig9,com…	5.46541	3.01141	1.8149
GO:0007568	aging	BP	6	1171	32	56618	3.40588e-06	0.000105923	CL53015Contig1,CL67646Contig1,CL60340Contig1,CL605Contig3,CL79007Contig1,CL49025Contig1	0.512383	0.0565191	9.06565

## Sheet: GO top 20 enrichment 75d
Top 20 GO enrichment pathways involved in Nf vs.N0, Nf vs.Nl and Nl vs.N0 at 75 DAT.
Nf vs. N0 up/down regulated
ID	#Pathway	category	DEG	DEG_all	Gene	Gene_all	p value	FDR	GeneID	Cluster_frequency(%)	Genome_frequency(%)	Enrichment_score
GO:0015114	phosphate ion transmembrane transporter activity	MF	15	1894	44	56618	3.96926e-13	3.51544e-11	comp45646_c0_seq1_2,CL25455Contig1,CL80876Contig1,CL1156Contig1,CL311Contig5,CL1747Contig4,comp24610_c0_seq2_7,CL39850Contig1,CL61136Contig1,CL193Contig13,CL125Contig5,CL1156Contig2,CL87991Contig1,CL9130Contig2,CL2Contig253	0.791975	0.0777138	10.1909
GO:0035435	phosphate ion transmembrane transport	BP	15	1894	56	56618	2.71462e-11	2.32669e-09	comp45646_c0_seq1_2,CL25455Contig1,CL80876Contig1,CL1156Contig1,CL311Contig5,CL1747Contig4,comp24610_c0_seq2_7,CL39850Contig1,CL61136Contig1,CL193Contig13,CL125Contig5,CL1156Contig2,CL87991Contig1,CL9130Contig2,CL2Contig253	0.791975	0.0989085	8.00715
GO:0006817	phosphate ion transport	BP	16	1894	76	56618	4.5096e-10	3.74438e-08	comp45646_c0_seq1_2,CL25455Contig1,comp69224_c0_seq291_9,CL80876Contig1,CL1156Contig1,CL1747Contig4,comp24610_c0_seq2_7,CL39850Contig1,CL61136Contig1,CL193Contig13,CL6032Contig1,CL1156Contig2,CL26886Contig1,CL87991Contig1,CL9130Contig2,CL2Contig253	0.844773	0.134233	6.29334
GO:0005887	integral component of plasma membrane	CC	56	1894	694	56618	7.42721e-10	5.98003e-08	CL1Contig370,CL2350Contig2,CL34738Contig1,CL42891Contig1,CL4543Contig2,CL1Contig520,CL33918Contig1,comp55340_c0_seq4_7,comp45646_c0_seq1_2,comp59222_c0_seq17_4,CL1Contig98,comp53951_c0_seq30_3,CL44031Contig2,CL26520Contig1,CL10225Contig1,comp46726_c0_seq1_1,comp36777_c0_seq1_1,CL9629Contig3,CL1Contig225,comp55930_c1_seq1_4,CL6964Contig1,CL1156Contig1,CL1713Contig2,CL18955Contig2,CL141Contig8,CL55…	2.95671	1.22576	2.41214
GO:0009705	plant-type vacuole membrane	CC	32	1894	307	56618	5.00234e-09	3.90918e-07	comp49165_c0_seq10_3,CL34738Contig1,CL1Contig520,comp55340_c0_seq4_7,comp59222_c0_seq17_4,comp42176_c0_seq1_7,CL521Contig10,CL3883Contig1,CL38371Contig1,CL26504Contig1,CL10225Contig1,CL568Contig7,comp36777_c0_seq1_1,comp54527_c1_seq12_4,comp69983_c0_seq6_6,CL1713Contig2,comp64253_c0_seq11_6,CL6149Contig2,CL11327Contig1,comp44253_c0_seq7_4,comp56906_c0_seq1_3,CL33483Contig1,CL34430Contig1,comp4700…	1.68955	0.54223	3.11592
GO:0005576	extracellular region	CC	100	1894	1705	56618	3.01381e-08	2.28792e-06	CL20165Contig1,CL2219Contig4,CL17871Contig1,comp52638_c0_seq1_3,CL10164Contig1,CL8865Contig2,CL4Contig3,CL1Contig1611,CL23447Contig1,CL40142Contig1,comp58193_c0_seq1_9,CL1Contig193,CL17149Contig1,comp39526_c0_seq1_3,comp48645_c0_seq1_9,CL1909Contig3,comp47056_c0_seq1_7,CL17997Contig1,comp54220_c0_seq1_8,comp56668_c2_seq1_6,CL11956Contig1,CL961Contig3,CL17844Contig1,comp60900_c0_seq1_5,CL8865Conti…	5.27983	3.01141	1.75328
GO:0003700	transcription factor activity, sequence-specific DNA binding	MF	143	1894	2707	56618	3.45301e-08	2.54851e-06	comp56554_c0_seq2_8,CL505Contig2,CL1933Contig1,CL20360Contig1,CL16808Contig1,CL1Contig1104,comp20888_c0_seq1_1,comp38911_c0_seq1_2,CL30492Contig1,comp48471_c0_seq7_2,CL6710Contig3,CL11300Contig1,CL184Contig6,CL459Contig1,comp50069_c1_seq2_6,comp53783_c0_seq25_3,CL17147Contig1,comp42122_c0_seq1_2,CL1Contig823,comp67070_c0_seq4_9,comp34780_c0_seq1_6,comp68315_c0_seq2_6,CL119Contig2,CL41095Contig1,c…	7.55016	4.78117	1.57915
GO:0020037	heme binding	MF	73	1894	1140	56618	6.72303e-08	4.82786e-06	CL39877Contig1,comp48786_c0_seq3_2,CL16735Contig1,CL2219Contig4,comp64551_c1_seq21_6,CL174Contig6,CL3809Contig4,CL3809Contig1,CL51Contig1,comp70074_c1_seq1_9,comp69563_c2_seq8_5,CL174Contig11,comp58991_c0_seq4_8,CL1898Contig1,comp70634_c0_seq1_9,CL63016Contig1,CL10770Contig1,comp54979_c5_seq58_3,comp25908_c0_seq1_1,CL12341Contig1,CL28933Contig1,CL53540Contig1,CL32256Contig1,comp57160_c0_seq3_6,CL…	3.85428	2.01349	1.91422
GO:1901684	arsenate ion transmembrane transport	BP	4	1894	6	56618	2.43116e-07	1.69989e-05	comp45646_c0_seq1_2,CL1156Contig1,CL193Contig13,CL1156Contig2	0.211193	0.0105973	19.9289
GO:0004497	monooxygenase activity	MF	41	1894	543	56618	6.05592e-07	4.12579e-05	CL16735Contig1,comp64551_c1_seq21_6,CL174Contig6,CL3809Contig4,CL3809Contig1,CL51Contig1,CL174Contig11,comp58991_c0_seq4_8,CL1898Contig1,CL63016Contig1,CL10770Contig1,comp25908_c0_seq1_1,CL12341Contig1,CL28933Contig1,CL32256Contig1,CL7415Contig2,comp46456_c2_seq1_2,CL1Contig1887,comp48069_c0_seq5_2,CL4064Contig1,CL1176Contig2,CL55387Contig1,CL462Contig4,comp53081_c0_seq1_1,CL3494Contig2,CL55399Co…	2.16473	0.959059	2.25714
GO:0010282	senescence-associated vacuole	CC	4	1894	7	56618	8.27265e-07	5.49511e-05	CL60340Contig1,CL605Contig3,CL79007Contig1,CL49025Contig1	0.211193	0.0123636	17.0819
GO:0010295	(+)-abscisic acid 8'-hydroxylase activity	MF	6	1894	18	56618	1.0666e-06	6.74755e-05	comp48786_c0_seq3_2,comp70074_c1_seq1_9,comp69563_c2_seq8_5,comp54979_c5_seq58_3,comp53517_c1_seq152_1,comp74559_c1_seq21_9	0.31679	0.031792	9.96445
GO:0046345	abscisic acid catabolic process	BP	6	1894	18	56618	1.0666e-06	6.74755e-05	comp48786_c0_seq3_2,comp70074_c1_seq1_9,comp69563_c2_seq8_5,comp54979_c5_seq58_3,comp53517_c1_seq152_1,comp74559_c1_seq21_9	0.31679	0.031792	9.96445
GO:0005992	trehalose biosynthetic process	BP	13	1894	88	56618	1.32836e-06	8.02146e-05	comp65220_c0_seq10_6,CL11265Contig2,CL2410Contig1,CL38750Contig1,comp48352_c0_seq4_7,CL6894Contig1,CL1244Contig4,CL7140Contig1,comp47888_c0_seq11_1,comp37730_c0_seq2_2,comp73562_c0_seq6_9,comp58641_c0_seq139_8,comp35385_c0_seq1_2	0.686378	0.155428	4.41606
GO:0006032	chitin catabolic process	BP	13	1894	88	56618	1.32836e-06	8.02146e-05	comp56731_c0_seq1_8,CL55914Contig1,CL1Contig1129,CL1Contig894,comp52521_c0_seq1_6,CL15223Contig1,CL1Contig1528,CL16992Contig1,CL81042Contig1,CL26990Contig1,CL5285Contig1,comp40413_c0_seq1_4,CL1Contig1812	0.686378	0.155428	4.41606
GO:0016602	CCAAT-binding factor complex	CC	7	1894	26	56618	1.40835e-06	8.31553e-05	comp50655_c0_seq18_2,comp48921_c0_seq2_3,CL9987Contig1,comp70704_c2_seq16_6,comp75219_c1_seq25_5,comp74725_c0_seq23_9,CL7866Contig2	0.369588	0.0459218	8.04821
GO:0005315	inorganic phosphate transmembrane transporter activity	MF	11	1894	65	56618	1.4776e-06	8.53476e-05	comp56754_c4_seq2_4,comp45646_c0_seq1_2,CL12623Contig1,comp51025_c1_seq2_1,CL1156Contig1,CL39850Contig1,CL6032Contig1,CL1156Contig2,CL26886Contig1,CL87991Contig1,CL9130Contig2	0.580781	0.114804	5.05887
GO:0015297	antiporter activity	MF	22	1894	228	56618	2.99147e-06	0.000169114	CL2350Contig2,comp56754_c4_seq2_4,CL42891Contig1,comp55340_c0_seq4_7,comp44999_c1_seq1_7,CL1Contig757,comp47877_c0_seq1_1,CL212Contig3,comp51025_c1_seq2_1,CL1882Contig8,comp55930_c1_seq1_4,CL11327Contig1,CL80779Contig1,CL2Contig242,CL21225Contig1,CL1882Contig7,comp57493_c0_seq4_8,CL82248Contig1,CL39052Contig1,CL50323Contig1,CL2139Contig2,CL2139Contig1	1.16156	0.402699	2.88445
GO:0009414	response to water deprivation	BP	40	1894	560	56618	3.2342e-06	0.000179026	comp48786_c0_seq3_2,comp20888_c0_seq1_1,CL3808Contig2,comp71664_c0_seq4_9,CL17147Contig1,comp70074_c1_seq1_9,CL1Contig825,CL521Contig10,CL3641Contig2,CL1Contig98,CL81955Contig1,comp32799_c0_seq2_2,CL9629Contig3,CL26507Contig1,CL221Contig1,CL261Contig2,CL1287Contig1,comp53517_c1_seq152_1,CL680Contig2,comp43111_c0_seq8_3,CL3382Contig1,CL1287Contig3,CL15617Contig1,CL5253Contig1,comp74966_c1_seq6_5,C…	2.11193	0.989085	2.13524
GO:0002039	p53 binding	MF	7	1894	30	56618	4.68275e-06	0.000249329	comp49188_c0_seq30_3,comp75148_c0_seq7_5,comp50491_c1_seq30_7,comp55248_c0_seq17_8,comp64762_c0_seq33_6,comp46346_c0_seq9_2,CL2049Contig3	0.369588	0.0529867	6.97511
Nf vs. N0 up regulated
ID	#Pathway	category	DEG	DEG_all	Gene	Gene_all	p value	FDR	GeneID	Cluster_frequency(%)	Genome_frequency(%)	Enrichment_score
GO:0003700	transcription factor activity, sequence-specific DNA binding	MF	100	784	2707	56618	2.28581e-19	2.95492e-17	comp56554_c0_seq2_8,CL505Contig2,CL1933Contig1,CL20360Contig1,CL16808Contig1,CL1Contig1104,comp20888_c0_seq1_1,comp38911_c0_seq1_2,CL30492Contig1,CL6710Contig3,CL11300Contig1,CL184Contig6,CL459Contig1,comp53783_c0_seq25_3,comp42122_c0_seq1_2,CL1Contig823,comp34780_c0_seq1_6,comp68315_c0_seq2_6,comp61219_c1_seq3_5,comp57371_c0_seq1_8,CL1507Contig3,CL400Contig4,comp64366_c2_seq2_6,comp50655_c0_seq1…	12.7551	4.78117	2.66778
GO:0006351	transcription, DNA-templated	BP	125	784	5262	56618	1.00789e-09	1.19435e-07	CL505Contig2,CL1933Contig1,CL20360Contig1,CL16808Contig1,CL1Contig1104,CL10364Contig1,comp20888_c0_seq1_1,comp38911_c0_seq1_2,CL30492Contig1,CL6710Contig3,CL11300Contig1,CL184Contig6,CL3781Contig1,CL459Contig1,CL4206Contig2,comp42122_c0_seq1_2,CL1Contig823,comp34780_c0_seq1_6,comp68315_c0_seq2_6,comp61219_c1_seq3_5,comp57371_c0_seq1_8,CL1507Contig3,comp38677_c0_seq1_7,CL400Contig4,comp64366_c2_se…	15.9439	9.29386	1.71553
GO:0016602	CCAAT-binding factor complex	CC	7	784	26	56618	1.63524e-09	1.7887e-07	comp50655_c0_seq18_2,comp48921_c0_seq2_3,CL9987Contig1,comp70704_c2_seq16_6,comp75219_c1_seq25_5,comp74725_c0_seq23_9,CL7866Contig2	0.892857	0.0459218	19.443
GO:0003333	amino acid transmembrane transport	BP	12	784	144	56618	1.24546e-07	1.26503e-05	comp46595_c0_seq18_3,comp55340_c0_seq4_7,CL18557Contig1,CL10Contig45,CL6964Contig1,comp47333_c0_seq17_2,CL11327Contig1,CL2Contig291,CL3814Contig3,CL25522Contig1,CL7359Contig1,CL16131Contig1	1.53061	0.254336	6.01807
GO:0019288	isopentenyl diphosphate biosynthetic process, methylerythritol 4-phosphate pathway	BP	7	784	44	56618	1.489e-07	1.37331e-05	CL35318Contig1,CL589Contig4,comp59962_c0_seq1_4,comp47624_c0_seq1_4,comp54258_c0_seq3_4,CL540Contig3,CL870Contig2	0.892857	0.0777138	11.489
GO:0015297	antiporter activity	MF	15	784	228	56618	1.54522e-07	1.37331e-05	CL2350Contig2,comp56754_c4_seq2_4,CL42891Contig1,comp55340_c0_seq4_7,CL1Contig757,CL212Contig3,comp51025_c1_seq2_1,comp55930_c1_seq1_4,CL11327Contig1,CL80779Contig1,comp57493_c0_seq4_8,CL82248Contig1,CL50323Contig1,CL2139Contig2,CL2139Contig1	1.91327	0.402699	4.75111
GO:0071249	cellular response to nitrate	BP	4	784	11	56618	2.16744e-07	1.79486e-05	CL1Contig823,CL38371Contig1,CL1Contig1811,comp53460_c0_seq7_7	0.510204	0.0194285	26.2607
GO:0080144	amino acid homeostasis	BP	5	784	20	56618	2.27198e-07	1.79486e-05	CL1Contig1100,comp55340_c0_seq4_7,CL11327Contig1,CL3814Contig3,CL25522Contig1	0.637755	0.0353245	18.0542
GO:0010200	response to chitin	BP	14	784	208	56618	2.64392e-07	1.97877e-05	comp56554_c0_seq2_8,CL20360Contig1,comp20888_c0_seq1_1,CL30492Contig1,comp38511_c0_seq1_2,CL680Contig2,CL3382Contig1,CL1042Contig2,comp36774_c0_seq1_2,comp51218_c0_seq2_8,CL1Contig988,CL11101Contig2,CL1Contig158,CL1Contig574	1.78571	0.367374	4.86075
GO:0015171	amino acid transmembrane transporter activity	MF	10	784	106	56618	2.82502e-07	2.00859e-05	CL2350Contig2,comp46595_c0_seq18_3,CL10Contig45,comp55930_c1_seq1_4,CL6964Contig1,comp47333_c0_seq17_2,CL42745Contig1,CL2Contig291,CL3814Contig3,CL25522Contig1	1.27551	0.18722	6.81291
GO:0009905	ent-copalyl diphosphate synthase activity	MF	3	784	6	56618	5.35341e-07	3.3098e-05	CL83252Contig1,CL25005Contig1,comp44288_c0_seq4_3	0.382653	0.0105973	36.1084
GO:0033485	cyanidin 3-O-glucoside biosynthetic process	BP	3	784	6	56618	5.35341e-07	3.3098e-05	CL40541Contig2,CL317Contig8,CL1Contig901	0.382653	0.0105973	36.1084
GO:0033486	delphinidin 3-O-glucoside biosynthetic process	BP	3	784	6	56618	5.35341e-07	3.3098e-05	CL40541Contig2,CL317Contig8,CL1Contig901	0.382653	0.0105973	36.1084
GO:0022891	substrate-specific transmembrane transporter activity	MF	9	784	98	56618	1.146e-06	6.79006e-05	CL1Contig370,CL21Contig2,CL34925Contig1,CL17015Contig2,CL2106Contig2,CL1Contig712,comp44649_c0_seq10_2,CL41864Contig1,CL26398Contig1	1.14796	0.17309	6.63216
GO:0009741	response to brassinosteroid	BP	7	784	58	56618	1.35785e-06	7.72344e-05	comp53570_c2_seq1_7,CL390Contig1,CL1435Contig3,CL1435Contig1,CL1435Contig4,CL390Contig3,CL56475Contig1	0.892857	0.102441	8.71583
GO:0010117	photoprotection	BP	4	784	16	56618	1.93468e-06	0.000105812	comp20888_c0_seq1_1,CL3382Contig1,CL1Contig988,CL1Contig158	0.510204	0.0282596	18.0542
GO:0009643	photosynthetic acclimation	BP	3	784	8	56618	2.44355e-06	0.000124097	CL20360Contig1,comp56754_c4_seq2_4,comp51025_c1_seq2_1	0.382653	0.0141298	27.0813
GO:0046429	4-hydroxy-3-methylbut-2-en-1-yl diphosphate synthase activity	MF	3	784	8	56618	2.44355e-06	0.000124097	comp59962_c0_seq1_4,CL540Contig3,CL870Contig2	0.382653	0.0141298	27.0813
GO:0009809	lignin biosynthetic process	BP	9	784	107	56618	2.57162e-06	0.000126098	CL209Contig8,CL10770Contig1,comp54422_c1_seq2_3,CL2552Contig3,CL11451Contig1,CL1176Contig2,CL767Contig1,CL2259Contig2,comp65024_c0_seq1_5	1.14796	0.188986	6.07431
GO:0010295	(+)-abscisic acid 8'-hydroxylase activity	MF	4	784	18	56618	3.70874e-06	0.000168447	comp69563_c2_seq8_5,comp54979_c5_seq58_3,comp53517_c1_seq152_1,comp74559_c1_seq21_9	0.510204	0.031792	16.0482
Nf vs. N0 down regulated
ID	#Pathway	category	DEG	DEG_all	Gene	Gene_all	p value	FDR	GeneID	Cluster_frequency(%)	Genome_frequency(%)	Enrichment_score
GO:0015114	phosphate ion transmembrane transporter activity	MF	10	1110	44	56618	6.64912e-10	6.94308e-08	comp45646_c0_seq1_2,CL80876Contig1,CL1156Contig1,CL311Contig5,comp24610_c0_seq2_7,CL39850Contig1,CL193Contig13,CL87991Contig1,CL9130Contig2,CL2Contig253	0.900901	0.0777138	11.5925
GO:0006817	phosphate ion transport	BP	12	1110	76	56618	2.87794e-09	2.85491e-07	comp45646_c0_seq1_2,comp69224_c0_seq291_9,CL80876Contig1,CL1156Contig1,comp24610_c0_seq2_7,CL39850Contig1,CL193Contig13,CL6032Contig1,CL26886Contig1,CL87991Contig1,CL9130Contig2,CL2Contig253	1.08108	0.134233	8.05377
GO:0035435	phosphate ion transmembrane transport	BP	10	1110	56	56618	1.04171e-08	9.84169e-07	comp45646_c0_seq1_2,CL80876Contig1,CL1156Contig1,CL311Contig5,comp24610_c0_seq2_7,CL39850Contig1,CL193Contig13,CL87991Contig1,CL9130Contig2,CL2Contig253	0.900901	0.0989085	9.10843
GO:0005576	extracellular region	CC	68	1110	1705	56618	1.83096e-08	1.65119e-06	CL17871Contig1,CL8865Contig2,CL4Contig3,CL1Contig1611,CL23447Contig1,CL40142Contig1,comp58193_c0_seq1_9,CL1Contig193,CL17149Contig1,comp48645_c0_seq1_9,comp47056_c0_seq1_7,CL17997Contig1,comp54220_c0_seq1_8,comp56668_c2_seq1_6,CL11956Contig1,CL17844Contig1,comp60900_c0_seq1_5,CL8865Contig1,comp59428_c1_seq2_8,comp32459_c0_seq3_7,CL42760Contig1,comp61327_c0_seq28_6,CL8464Contig1,CL86Contig9,CL186C…	6.12613	3.01141	2.03431
GO:0010282	senescence-associated vacuole	CC	4	1110	7	56618	5.83418e-08	5.03261e-06	CL60340Contig1,CL605Contig3,CL79007Contig1,CL49025Contig1	0.36036	0.0123636	29.147
GO:0002039	p53 binding	MF	7	1110	30	56618	8.49474e-08	7.02232e-06	comp49188_c0_seq30_3,comp75148_c0_seq7_5,comp50491_c1_seq30_7,comp55248_c0_seq17_8,comp64762_c0_seq33_6,comp46346_c0_seq9_2,CL2049Contig3	0.630631	0.0529867	11.9017
GO:0080170	hydrogen peroxide transmembrane transport	BP	4	1110	9	56618	3.38769e-07	2.68847e-05	CL230Contig1,CL5253Contig1,comp49037_c0_seq1_4,CL1Contig1892	0.36036	0.015896	22.6699
GO:0030145	manganese ion binding	MF	12	1110	119	56618	6.77942e-07	5.17322e-05	comp60347_c0_seq2_9,CL28954Contig1,CL83298Contig1,CL17470Contig1,comp53890_c0_seq1_1,CL35935Contig1,comp54677_c0_seq1_6,CL18384Contig1,comp53970_c0_seq1_3,CL1Contig1906,CL611Contig3,CL60611Contig1	1.08108	0.210181	5.14358
GO:0045735	nutrient reservoir activity	MF	12	1110	122	56618	9.03346e-07	6.63792e-05	comp60347_c0_seq2_9,CL28954Contig1,CL83298Contig1,CL17470Contig1,comp53890_c0_seq1_1,CL35935Contig1,comp52634_c0_seq1_4,comp54677_c0_seq1_6,CL18384Contig1,comp53970_c0_seq1_3,CL611Contig3,CL18230Contig1	1.08108	0.215479	5.0171
GO:0031398	positive regulation of protein ubiquitination	BP	7	1110	41	56618	1.14577e-06	8.11858e-05	comp49188_c0_seq30_3,comp50491_c1_seq30_7,comp75244_c0_seq30_9,comp55248_c0_seq17_8,comp64762_c0_seq33_6,comp46346_c0_seq9_2,CL2049Contig3	0.630631	0.0724151	8.70855
GO:0005992	trehalose biosynthetic process	BP	10	1110	88	56618	1.26578e-06	8.371e-05	comp65220_c0_seq10_6,CL11265Contig2,CL2410Contig1,CL38750Contig1,comp48352_c0_seq4_7,CL6894Contig1,comp47888_c0_seq11_1,comp37730_c0_seq2_2,comp73562_c0_seq6_9,comp58641_c0_seq139_8	0.900901	0.155428	5.79627
GO:0006032	chitin catabolic process	BP	10	1110	88	56618	1.26578e-06	8.371e-05	comp56731_c0_seq1_8,CL55914Contig1,CL1Contig894,comp52521_c0_seq1_6,CL15223Contig1,CL16992Contig1,CL81042Contig1,CL5285Contig1,comp40413_c0_seq1_4,CL1Contig1812	0.900901	0.155428	5.79627
GO:0045595	regulation of cell differentiation	BP	3	1110	6	56618	2.13591e-06	0.000128414	CL261Contig2,CL15853Contig1,comp52842_c0_seq1_4	0.27027	0.0105973	25.5036
GO:0055081	anion homeostasis	BP	3	1110	6	56618	2.13591e-06	0.000128414	CL34738Contig1,CL10225Contig1,CL1713Contig2	0.27027	0.0105973	25.5036
GO:1901684	arsenate ion transmembrane transport	BP	3	1110	6	56618	2.13591e-06	0.000128414	comp45646_c0_seq1_2,CL1156Contig1,CL193Contig13	0.27027	0.0105973	25.5036
GO:0009705	plant-type vacuole membrane	CC	19	1110	307	56618	3.62889e-06	0.000211756	CL34738Contig1,CL1Contig520,comp59222_c0_seq17_4,comp42176_c0_seq1_7,CL26504Contig1,CL10225Contig1,CL568Contig7,comp36777_c0_seq1_1,comp54527_c1_seq12_4,comp69983_c0_seq6_6,CL1713Contig2,comp44253_c0_seq7_4,CL33483Contig1,CL34430Contig1,CL162Contig9,CL1293Contig3,CL15893Contig1,CL1Contig1892,CL6698Contig2	1.71171	0.54223	3.1568
GO:0004568	chitinase activity	MF	8	1110	65	56618	4.95164e-06	0.000272891	comp56731_c0_seq1_8,CL1Contig894,comp52521_c0_seq1_6,CL15223Contig1,CL16992Contig1,CL5285Contig1,comp40413_c0_seq1_4,CL1Contig1812	0.720721	0.114804	6.27781
GO:0005315	inorganic phosphate transmembrane transporter activity	MF	8	1110	65	56618	4.95164e-06	0.000272891	comp45646_c0_seq1_2,CL12623Contig1,CL1156Contig1,CL39850Contig1,CL6032Contig1,CL26886Contig1,CL87991Contig1,CL9130Contig2	0.720721	0.114804	6.27781
GO:0006098	pentose-phosphate shunt	BP	9	1110	86	56618	7.42001e-06	0.000392384	CL55637Contig1,comp44925_c0_seq1_7,CL13411Contig2,CL2278Contig2,CL3785Contig2,CL1Contig455,comp55126_c0_seq3_4,CL62567Contig1,CL52328Contig1	0.810811	0.151895	5.33796
GO:1901683	arsenate ion transmembrane transporter activity	MF	2	1110	3	56618	7.51543e-06	0.000392384	comp45646_c0_seq1_2,CL1156Contig1	0.18018	0.00529867	34.0048
Nf vs. Nl up/down regulated
ID	#Pathway	category	DEG	DEG_all	Gene	Gene_all	p value	FDR	GeneID	Cluster_frequency(%)	Genome_frequency(%)	Enrichment_score
GO:0009414	response to water deprivation	BP	46	1306	560	56618	4.76959e-14	6.15595e-12	comp53919_c1_seq240_3,CL18185Contig1,CL5577Contig1,CL981Contig1,CL8016Contig2,comp20888_c0_seq1_1,comp73691_c1_seq9_5,CL3808Contig2,CL1Contig98,CL81955Contig1,CL1Contig1967,CL3823Contig1,CL1Contig1325,CL261Contig2,CL2528Contig4,CL3382Contig1,comp57568_c0_seq1_9,CL1287Contig3,CL1426Contig3,CL1426Contig4,comp48623_c2_seq3_2,comp74966_c1_seq6_5,CL1004Contig2,comp49742_c3_seq2_2,comp40263_c0_seq2_7,C…	3.52221	0.989085	3.56108
GO:0009705	plant-type vacuole membrane	CC	27	1306	307	56618	9.50855e-10	1.15053e-07	comp53919_c1_seq240_3,CL981Contig1,CL1Contig520,comp55340_c0_seq4_7,CL7438Contig1,CL38371Contig1,CL26504Contig1,comp73977_c1_seq12_5,CL8760Contig1,comp64253_c0_seq11_6,CL6149Contig2,CL11327Contig1,comp44253_c0_seq7_4,CL2981Contig1,CL34430Contig1,comp47001_c0_seq2_3,comp49931_c0_seq6_4,CL17562Contig1,CL1293Contig3,comp61586_c0_seq9_8,comp53858_c1_seq2_1,comp72353_c1_seq194_9,CL17569Contig2,comp618…	2.06738	0.54223	3.81274
GO:0015114	phosphate ion transmembrane transporter activity	MF	10	1306	44	56618	3.60291e-09	4.10308e-07	comp45646_c0_seq1_2,CL25455Contig1,comp48800_c0_seq2_7,CL1156Contig1,CL61136Contig1,CL125Contig5,CL1156Contig2,CL17191Contig1,CL87991Contig1,CL9130Contig2	0.765697	0.0777138	9.85278
GO:0005887	integral component of plasma membrane	CC	41	1306	694	56618	2.24542e-08	2.41507e-06	CL42891Contig1,CL1Contig520,CL360Contig6,comp55340_c0_seq4_7,comp45646_c0_seq1_2,comp73691_c1_seq9_5,CL1Contig98,CL26520Contig1,comp46726_c0_seq1_1,CL1Contig225,comp74254_c1_seq27_9,CL6964Contig1,CL1156Contig1,CL18955Contig2,CL1010Contig2,CL11327Contig1,CL7005Contig1,comp53998_c0_seq1_1,comp56771_c0_seq15_8,comp44970_c0_seq5_7,comp58976_c0_seq24_8,comp61088_c0_seq3_8,comp52307_c0_seq30_1,CL80779C…	3.13936	1.22576	2.56115
GO:0035435	phosphate ion transmembrane transport	BP	10	1306	56	56618	5.43195e-08	5.53487e-06	comp45646_c0_seq1_2,CL25455Contig1,comp48800_c0_seq2_7,CL1156Contig1,CL61136Contig1,CL125Contig5,CL1156Contig2,CL17191Contig1,CL87991Contig1,CL9130Contig2	0.765697	0.0989085	7.74147
GO:0006855	drug transmembrane transport	BP	19	1306	202	56618	5.93507e-08	5.74514e-06	CL7438Contig1,comp72465_c1_seq13_5,comp55212_c0_seq13_3,CL1882Contig2,CL1882Contig4,CL1882Contig6,comp74194_c2_seq28_5,comp73977_c1_seq12_5,CL1882Contig5,CL1882Contig8,CL2981Contig1,comp58261_c0_seq80_4,comp47001_c0_seq2_3,CL1882Contig7,CL12796Contig1,comp61586_c0_seq9_8,CL5077Contig3,CL17569Contig2,CL39052Contig1	1.45482	0.356777	4.07768
GO:0005983	starch catabolic process	BP	10	1306	60	56618	1.14921e-07	1.05946e-05	comp47997_c0_seq17_2,comp64579_c0_seq8_5,comp48529_c0_seq3_4,comp69481_c0_seq94_9,CL12091Contig2,comp54124_c0_seq4_4,comp53690_c0_seq7_1,CL9665Contig3,CL3233Contig2,comp72984_c0_seq44_9	0.765697	0.105973	7.22537
GO:0015238	drug transmembrane transporter activity	MF	16	1306	156	56618	1.44075e-07	1.26786e-05	CL7438Contig1,comp72465_c1_seq13_5,comp55212_c0_seq13_3,CL1882Contig2,CL1882Contig4,CL1882Contig6,comp73977_c1_seq12_5,CL1882Contig5,CL1882Contig8,CL2981Contig1,comp47001_c0_seq2_3,CL1882Contig7,CL12796Contig1,comp61586_c0_seq9_8,CL17569Contig2,CL39052Contig1	1.22511	0.275531	4.44638
GO:0009409	response to cold	BP	34	1306	564	56618	1.8026e-07	1.51732e-05	comp56554_c0_seq2_8,comp20888_c0_seq1_1,CL3808Contig2,comp47928_c2_seq2_1,comp38511_c0_seq1_2,CL4281Contig2,CL61743Contig1,CL3823Contig1,CL1380Contig1,CL1207Contig1,CL34Contig17,CL261Contig2,comp45091_c0_seq1_1,CL8358Contig5,comp50527_c0_seq10_2,comp61114_c0_seq8_8,CL3382Contig1,CL1Contig619,comp74966_c1_seq6_5,CL1004Contig2,CL1Contig1191,CL1Contig988,comp53811_c0_seq30_1,CL11738Contig2,CL6127Con…	2.60337	0.99615	2.61343
GO:0080144	amino acid homeostasis	BP	6	1306	20	56618	2.03802e-07	1.64401e-05	CL1Contig1100,comp55340_c0_seq4_7,CL11327Contig1,comp23337_c0_seq1_5,CL25522Contig1,comp38777_c0_seq1_7	0.459418	0.0353245	13.0057
GO:0004349	glutamate 5-kinase activity	MF	3	1306	4	56618	2.81841e-07	2.18257e-05	CL9036Contig2,CL9036Contig1,comp42040_c0_seq1_6	0.229709	0.00706489	32.5142
GO:0048032	galacturonate binding	MF	4	1306	8	56618	3.42531e-07	2.55054e-05	CL4872Contig2,CL489Contig1,comp43515_c0_seq4_4,comp49552_c1_seq1_8	0.306279	0.0141298	21.6761
GO:0004353	glutamate dehydrogenase [NAD(P)+] activity	MF	5	1306	14	56618	3.81627e-07	2.73641e-05	CL4239Contig1,CL4239Contig2,CL4239Contig3,comp43382_c0_seq1_1,CL1265Contig4	0.382848	0.0247271	15.4829
GO:0048046	apoplast	CC	45	1306	906	56618	7.87303e-07	5.44364e-05	comp51339_c0_seq2_1,CL18146Contig1,CL80483Contig1,CL70896Contig1,CL35653Contig1,CL1Contig1342,comp71145_c0_seq15_5,CL4341Contig1,CL82753Contig1,comp72836_c0_seq5_9,comp61539_c0_seq2_6,CL11173Contig1,CL482Contig7,CL804Contig2,CL10517Contig1,CL557Contig2,CL557Contig7,CL1207Contig1,CL11451Contig1,CL1Contig1856,CL8488Contig3,CL6605Contig1,comp45091_c0_seq1_1,comp50527_c0_seq10_2,CL436Contig4,CL1829Co…	3.44564	1.6002	2.15326
GO:0004350	glutamate-5-semialdehyde dehydrogenase activity	MF	3	1306	5	56618	1.38328e-06	9.23456e-05	CL9036Contig2,CL9036Contig1,comp42040_c0_seq1_6	0.229709	0.00883111	26.0113
GO:0009992	cellular water homeostasis	BP	9	1306	64	56618	2.01635e-06	0.000130122	CL1Contig520,comp73691_c1_seq9_5,CL1Contig98,CL11283Contig1,CL1Contig695,CL17562Contig1,comp53858_c1_seq2_1,CL1Contig1892,CL19852Contig1	0.689127	0.113038	6.09641
GO:0006865	amino acid transport	BP	11	1306	96	56618	2.26968e-06	0.000141745	CL4413Contig2,CL3396Contig1,comp50555_c0_seq2_7,CL15524Contig1,CL18557Contig1,CL6964Contig1,CL16131Contig1,CL1Contig1041,comp50135_c0_seq30_2,comp69656_c0_seq5_5,CL2754Contig3	0.842266	0.169557	4.96744
GO:0009737	response to abscisic acid	BP	32	1306	584	56618	3.07124e-06	0.00018581	CL18185Contig1,CL5577Contig1,CL4835Contig1,CL8016Contig2,comp20888_c0_seq1_1,CL80483Contig1,CL3808Contig2,CL81955Contig1,comp54924_c0_seq5_8,CL292Contig5,CL7627Contig2,CL1Contig1325,comp38633_c0_seq3_7,comp69093_c0_seq2_5,CL23118Contig1,comp61088_c0_seq3_8,CL3382Contig1,CL1287Contig3,comp48623_c2_seq3_2,CL1004Contig2,CL1Contig1191,comp40263_c0_seq2_7,CL1Contig988,CL11738Contig2,comp43834_c0_seq3_…	2.45023	1.03147	2.37546
GO:0033485	cyanidin 3-O-glucoside biosynthetic process	BP	3	1306	6	56618	4.07354e-06	0.000225325	CL40541Contig2,CL317Contig8,CL1Contig901	0.229709	0.0105973	21.6761
GO:0033486	delphinidin 3-O-glucoside biosynthetic process	BP	3	1306	6	56618	4.07354e-06	0.000225325	CL40541Contig2,CL317Contig8,CL1Contig901	0.229709	0.0105973	21.6761
Nf vs. Nl up regulated
ID	#Pathway	category	DEG	DEG_all	Gene	Gene_all	p value	FDR	GeneID	Cluster_frequency(%)	Genome_frequency(%)	Enrichment_score
GO:0080144	amino acid homeostasis	BP	6	693	20	56618	2.69586e-09	3.76223e-07	CL1Contig1100,comp55340_c0_seq4_7,CL11327Contig1,comp23337_c0_seq1_5,CL25522Contig1,comp38777_c0_seq1_7	0.865801	0.0353245	24.51
GO:0048032	galacturonate binding	MF	4	693	8	56618	1.47102e-08	1.84761e-06	CL4872Contig2,CL489Contig1,comp43515_c0_seq4_4,comp49552_c1_seq1_8	0.577201	0.0141298	40.8499
GO:0006865	amino acid transport	BP	10	693	96	56618	2.93717e-08	3.35372e-06	CL3396Contig1,comp50555_c0_seq2_7,CL15524Contig1,CL18557Contig1,CL6964Contig1,CL16131Contig1,CL1Contig1041,comp50135_c0_seq30_2,comp69656_c0_seq5_5,CL2754Contig3	1.443	0.169557	8.5104
GO:0019029	helical viral capsid	CC	4	693	12	56618	1.99754e-07	2.09076e-05	CL6Contig4,CL6Contig9,comp47601_c0_seq1_6,CL6Contig10	0.577201	0.0211947	27.2333
GO:0033485	cyanidin 3-O-glucoside biosynthetic process	BP	3	693	6	56618	3.27333e-07	2.93664e-05	CL40541Contig2,CL317Contig8,CL1Contig901	0.4329	0.0105973	40.8499
GO:0033486	delphinidin 3-O-glucoside biosynthetic process	BP	3	693	6	56618	3.27333e-07	2.93664e-05	CL40541Contig2,CL317Contig8,CL1Contig901	0.4329	0.0105973	40.8499
GO:0015114	phosphate ion transmembrane transporter activity	MF	6	693	44	56618	1.03287e-06	7.97578e-05	CL25455Contig1,comp48800_c0_seq2_7,CL61136Contig1,CL125Contig5,CL1156Contig2,CL17191Contig1	0.865801	0.0777138	11.1409
GO:0010117	photoprotection	BP	4	693	16	56618	1.05782e-06	7.97578e-05	comp20888_c0_seq1_1,CL3382Contig1,CL1Contig988,CL1Contig158	0.577201	0.0282596	20.425
GO:0022857	transmembrane transporter activity	MF	12	693	196	56618	1.07952e-06	7.97578e-05	CL2990Contig1,CL53227Contig1,CL82237Contig1,CL212Contig3,comp73977_c1_seq12_5,CL8760Contig1,CL2981Contig1,comp47001_c0_seq2_3,comp66494_c2_seq24_6,comp61586_c0_seq9_8,CL17569Contig2,CL13751Contig1	1.7316	0.34618	5.00203
GO:0015858	nucleoside transport	BP	3	693	8	56618	1.49798e-06	9.90244e-05	comp51278_c0_seq14_1,comp69449_c0_seq36_6,CL26386Contig2	0.4329	0.0141298	30.6374
GO:1901642	nucleoside transmembrane transport	BP	3	693	8	56618	1.49798e-06	9.90244e-05	comp51278_c0_seq14_1,comp69449_c0_seq36_6,CL26386Contig2	0.4329	0.0141298	30.6374
GO:0009202	deoxyribonucleoside triphosphate biosynthetic process	BP	2	693	3	56618	1.8259e-06	0.000114666	comp49340_c0_seq4_7,CL17243Contig1	0.2886	0.00529867	54.4666
GO:0045548	phenylalanine ammonia-lyase activity	MF	4	693	19	56618	2.73161e-06	0.00015595	comp68852_c0_seq4_9,CL1Contig1216,comp50646_c0_seq2_7,CL71Contig2	0.577201	0.0335582	17.2
GO:0055069	zinc ion homeostasis	BP	4	693	19	56618	2.73161e-06	0.00015595	comp52307_c0_seq30_1,CL61136Contig1,comp57418_c0_seq15_4,CL2700Contig2	0.577201	0.0335582	17.2
GO:0042908	xenobiotic transport	BP	3	693	10	56618	4.40702e-06	0.000221409	comp74194_c2_seq28_5,comp58261_c0_seq80_4,CL5077Contig3	0.4329	0.0176622	24.51
GO:1903401	L-lysine transmembrane transport	BP	3	693	10	56618	4.40702e-06	0.000221409	CL42891Contig1,CL80779Contig1,comp23337_c0_seq1_5	0.4329	0.0176622	24.51
GO:1903826	arginine transmembrane transport	BP	3	693	10	56618	4.40702e-06	0.000221409	CL42891Contig1,CL80779Contig1,comp23337_c0_seq1_5	0.4329	0.0176622	24.51
GO:0035435	phosphate ion transmembrane transport	BP	6	693	56	56618	5.50522e-06	0.000265945	CL25455Contig1,comp48800_c0_seq2_7,CL61136Contig1,CL125Contig5,CL1156Contig2,CL17191Contig1	0.865801	0.0989085	8.75356
GO:0035264	multicellular organism growth	BP	5	693	38	56618	6.50933e-06	0.000297514	comp20888_c0_seq1_1,CL3382Contig1,CL53136Contig1,CL1Contig988,CL1Contig158	0.721501	0.0671165	10.75
GO:0015180	L-alanine transmembrane transporter activity	MF	2	693	4	56618	7.23684e-06	0.000297514	CL42891Contig1,CL80779Contig1	0.2886	0.00706489	40.8499
Nf vs. Nl down regulated
ID	#Pathway	category	DEG	DEG_all	Gene	Gene_all	p value	FDR	GeneID	Cluster_frequency(%)	Genome_frequency(%)	Enrichment_score
GO:0009414	response to water deprivation	BP	27	613	560	56618	3.5031e-11	7.22223e-09	comp53919_c1_seq240_3,CL981Contig1,comp73691_c1_seq9_5,CL3808Contig2,CL81955Contig1,CL1Contig1325,CL261Contig2,CL2528Contig4,comp57568_c0_seq1_9,CL1287Contig3,CL1426Contig3,CL1426Contig4,comp48623_c2_seq3_2,CL1004Contig2,comp40263_c0_seq2_7,CL1930Contig1,comp72353_c1_seq194_9,CL1107Contig3,comp61892_c1_seq21_8,comp24700_c0_seq1_8,comp43101_c0_seq7_3,CL496Contig8,CL7431Contig1,CL3233Contig2,CL3764…	4.40457	0.989085	4.45318
GO:0005983	starch catabolic process	BP	9	613	60	56618	9.54416e-10	1.68659e-07	comp47997_c0_seq17_2,comp64579_c0_seq8_5,comp48529_c0_seq3_4,comp69481_c0_seq94_9,CL12091Contig2,comp54124_c0_seq4_4,CL9665Contig3,CL3233Contig2,comp72984_c0_seq44_9	1.46819	0.105973	13.8543
GO:0004349	glutamate 5-kinase activity	MF	3	613	4	56618	1.36085e-08	2.10422e-06	CL9036Contig2,CL9036Contig1,comp42040_c0_seq1_6	0.489396	0.00706489	69.2716
GO:0004350	glutamate-5-semialdehyde dehydrogenase activity	MF	3	613	5	56618	6.7457e-08	9.2716e-06	CL9036Contig2,CL9036Contig1,comp42040_c0_seq1_6	0.489396	0.00883111	55.4173
GO:0048046	apoplast	CC	28	613	906	56618	3.16974e-07	3.92097e-05	CL80483Contig1,CL35653Contig1,CL1Contig1342,CL4341Contig1,comp72836_c0_seq5_9,comp61539_c0_seq2_6,CL11173Contig1,CL482Contig7,CL10517Contig1,CL1207Contig1,CL1Contig1856,CL8488Contig3,CL6605Contig1,comp45091_c0_seq1_1,comp50527_c0_seq10_2,CL436Contig4,CL8844Contig1,CL9851Contig1,CL1Contig502,CL5274Contig1,comp57641_c0_seq4_8,comp36852_c0_seq4_1,CL1Contig1133,CL19218Contig1,CL3516Contig2,comp39270_…	4.5677	1.6002	2.85446
GO:0071669	plant-type cell wall organization or biogenesis	BP	3	613	7	56618	4.64111e-07	5.21914e-05	comp41915_c0_seq4_2,CL14240Contig2,comp45456_c0_seq1_3	0.489396	0.0123636	39.5838
GO:0015238	drug transmembrane transporter activity	MF	10	613	156	56618	1.23878e-06	0.000111597	CL7438Contig1,comp72465_c1_seq13_5,comp55212_c0_seq13_3,CL1882Contig2,CL1882Contig4,CL1882Contig6,CL1882Contig5,CL1882Contig8,CL1882Contig7,CL39052Contig1	1.63132	0.275531	5.92065
GO:0033528	S-methylmethionine cycle	BP	2	613	3	56618	1.26303e-06	0.000111597	comp56533_c0_seq1_8,CL5455Contig2	0.326264	0.00529867	61.5748
GO:1901683	arsenate ion transmembrane transporter activity	MF	2	613	3	56618	1.26303e-06	0.000111597	comp45646_c0_seq1_2,CL1156Contig1	0.326264	0.00529867	61.5748
GO:0034219	carbohydrate transmembrane transport	BP	5	613	33	56618	1.35786e-06	0.000111978	comp44970_c0_seq5_7,comp52569_c1_seq18_3,comp61138_c0_seq8_9,CL14961Contig2,CL14961Contig1	0.815661	0.0582854	13.9943
GO:0005887	integral component of plasma membrane	CC	22	613	694	56618	2.9594e-06	0.000228798	CL1Contig520,CL360Contig6,comp45646_c0_seq1_2,comp73691_c1_seq9_5,comp46726_c0_seq1_1,comp74254_c1_seq27_9,CL1156Contig1,CL18955Contig2,CL1010Contig2,CL7005Contig1,comp44970_c0_seq5_7,comp58976_c0_seq24_8,comp61088_c0_seq3_8,CL240Contig6,comp61138_c0_seq8_9,CL14271Contig1,comp53858_c1_seq2_1,CL87991Contig1,CL9130Contig2,CL1Contig1892,CL14961Contig2,CL14961Contig1	3.58891	1.22576	2.92791
GO:0009678	hydrogen-translocating pyrophosphatase activity	MF	4	613	22	56618	3.30963e-06	0.000233392	CL981Contig1,CL45430Contig1,CL1697Contig1,CL1697Contig2	0.652529	0.0388569	16.7931
GO:0005773	vacuole	CC	27	613	966	56618	3.39617e-06	0.000233392	CL981Contig1,CL1203Contig3,CL9202Contig1,comp73691_c1_seq9_5,CL12168Contig1,comp47525_c1_seq1_7,comp48210_c0_seq1_4,CL2359Contig4,comp74265_c0_seq9_9,CL60Contig1,CL1097Contig4,CL1097Contig3,comp44925_c0_seq1_7,CL10517Contig1,CL2145Contig4,CL6605Contig1,CL34430Contig1,CL9851Contig1,CL2615Contig5,CL1Contig455,CL24865Contig1,CL15893Contig1,comp57641_c0_seq4_8,CL8286Contig1,CL9130Contig2,CL1Contig189…	4.40457	1.70617	2.58155
GO:0052654	L-leucine transaminase activity	MF	3	613	11	56618	4.22744e-06	0.000249016	comp41915_c0_seq4_2,CL14240Contig2,comp45456_c0_seq1_3	0.489396	0.0194285	25.1897
GO:0052655	L-valine transaminase activity	MF	3	613	11	56618	4.22744e-06	0.000249016	comp41915_c0_seq4_2,CL14240Contig2,comp45456_c0_seq1_3	0.489396	0.0194285	25.1897
GO:0052656	L-isoleucine transaminase activity	MF	3	613	11	56618	4.22744e-06	0.000249016	comp41915_c0_seq4_2,CL14240Contig2,comp45456_c0_seq1_3	0.489396	0.0194285	25.1897
GO:0006580	ethanolamine metabolic process	BP	2	613	4	56618	5.01128e-06	0.00026952	CL419Contig6,CL419Contig5	0.326264	0.00706489	46.1811
GO:1903586	positive regulation of histone deubiquitination	BP	2	613	4	56618	5.01128e-06	0.00026952	CL8738Contig1,CL8738Contig2	0.326264	0.00706489	46.1811
GO:0009705	plant-type vacuole membrane	CC	13	613	307	56618	8.14475e-06	0.000419794	comp53919_c1_seq240_3,CL981Contig1,CL1Contig520,CL7438Contig1,CL26504Contig1,comp44253_c0_seq7_4,CL34430Contig1,CL1293Contig3,comp53858_c1_seq2_1,comp72353_c1_seq194_9,comp61892_c1_seq21_8,CL15893Contig1,CL1Contig1892	2.12072	0.54223	3.9111
GO:0009045	xylose isomerase activity	MF	2	613	5	56618	1.2427e-05	0.000533016	comp44925_c0_seq1_7,CL1Contig455	0.326264	0.00883111	36.9449
Nl vs. N0 up/down regulated
ID	#Pathway	category	DEG	DEG_all	Gene	Gene_all	p value	FDR	GeneID	Cluster_frequency(%)	Genome_frequency(%)	Enrichment_score
GO:0003735	structural constituent of ribosome	MF	112	1473	1792	56618	8.57429e-18	4.208e-16	CL37858Contig1,CL80548Contig1,CL56514Contig1,CL81031Contig1,CL54011Contig1,CL66448Contig1,CL52497Contig1,comp30822_c0_seq1_6,CL67319Contig1,CL67625Contig1,CL47906Contig1,CL42951Contig1,CL79951Contig1,CL34584Contig1,CL47594Contig1,CL52676Contig1,CL77226Contig1,CL39030Contig1,CL36851Contig1,CL53816Contig1,CL40406Contig1,CL60970Contig1,CL61942Contig1,CL53680Contig1,CL54718Contig1,CL60821Contig1,CL51…	7.60353	3.16507	2.40233
GO:0002181	cytoplasmic translation	BP	39	1473	352	56618	8.77262e-15	4.2241e-13	CL37858Contig1,CL66448Contig1,comp30822_c0_seq1_6,CL47906Contig1,CL79951Contig1,CL53816Contig1,CL40406Contig1,CL61942Contig1,CL42167Contig1,CL57641Contig1,CL56083Contig1,CL52430Contig1,CL58424Contig1,CL83009Contig1,CL55606Contig1,CL59054Contig1,CL67206Contig1,CL38819Contig1,CL53831Contig1,CL64506Contig1,CL54076Contig1,CL64883Contig1,CL54166Contig1,CL54235Contig1,CL37905Contig1,CL55504Contig1,CL53…	2.64766	0.62171	4.25867
GO:0022821	potassium ion antiporter activity	MF	7	1473	14	56618	5.38131e-10	2.54317e-08	comp53919_c1_seq240_3,CL521Contig10,comp71715_c1_seq25_5,comp70275_c1_seq109_6,comp72353_c1_seq194_9,comp61892_c1_seq21_8,comp56509_c2_seq19_7	0.475221	0.0247271	19.2186
GO:0005840	ribosome	CC	52	1473	885	56618	2.74847e-08	1.27529e-06	CL81031Contig1,CL54011Contig1,CL52497Contig1,CL67319Contig1,CL42951Contig1,CL47594Contig1,CL52676Contig1,CL77226Contig1,CL39030Contig1,CL36851Contig1,CL60970Contig1,CL53680Contig1,CL54718Contig1,CL60821Contig1,CL65344Contig1,CL51327Contig1,CL34700Contig1,CL52457Contig1,CL78577Contig1,CL41731Contig1,CL54670Contig1,CL49597Contig1,CL53739Contig1,CL59882Contig1,CL64883Contig1,CL57712Contig1,CL54210Co…	3.53021	1.56311	2.25846
GO:0022625	cytosolic large ribosomal subunit	CC	36	1473	526	56618	6.89827e-08	3.14364e-06	CL37858Contig1,comp30822_c0_seq1_6,CL67625Contig1,CL79951Contig1,CL53816Contig1,CL40406Contig1,CL57641Contig1,CL56083Contig1,CL52430Contig1,CL83009Contig1,CL67206Contig1,CL38819Contig1,CL53831Contig1,CL54973Contig1,CL57106Contig1,CL45766Contig2,CL54166Contig1,CL54235Contig1,CL37905Contig1,comp38476_c0_seq1_2,CL53663Contig1,comp41086_c0_seq1_7,CL53576Contig1,CL13557Contig2,CL52787Contig1,CL80997Co…	2.44399	0.929033	2.63068
GO:0006412	translation	BP	74	1473	1498	56618	7.86561e-08	3.52159e-06	CL80548Contig1,CL56514Contig1,CL81031Contig1,CL54011Contig1,CL52497Contig1,CL67319Contig1,CL67625Contig1,CL42951Contig1,CL34584Contig1,CL47594Contig1,CL52676Contig1,CL77226Contig1,CL39030Contig1,CL36851Contig1,CL60970Contig1,CL53680Contig1,CL54718Contig1,CL60821Contig1,CL51327Contig1,CL34700Contig1,CL52457Contig1,CL53618Contig1,CL78577Contig1,CL41731Contig1,comp47133_c0_seq2_4,CL82048Contig1,CL58…	5.02376	2.6458	1.89877
GO:0042025	host cell nucleus	CC	5	1473	11	56618	1.26791e-07	5.57881e-06	comp20905_c0_seq1_1,CL3593Contig5,CL3593Contig3,comp57694_c0_seq1_7,comp48738_c0_seq3_1	0.339443	0.0194285	17.4715
GO:0002182	cytoplasmic translational elongation	BP	7	1473	26	56618	2.11938e-07	9.16721e-06	CL52351Contig1,CL61942Contig1,CL42167Contig1,CL58424Contig1,CL59054Contig1,CL77571Contig1,CL32406Contig1	0.475221	0.0459218	10.3485
GO:0071805	potassium ion transmembrane transport	BP	18	1473	187	56618	5.188e-07	2.20663e-05	comp53919_c1_seq240_3,CL81878Contig1,comp67533_c0_seq6_5,CL521Contig10,comp70855_c2_seq7_5,comp71715_c1_seq25_5,comp20492_c0_seq1_7,CL81861Contig1,CL43Contig11,comp70275_c1_seq109_6,comp53628_c0_seq133_7,CL8902Contig1,comp72353_c1_seq194_9,CL28925Contig1,comp61892_c1_seq21_8,comp56509_c2_seq19_7,CL10647Contig2,CL10647Contig1	1.222	0.330284	3.69984
GO:0019028	viral capsid	CC	4	1473	8	56618	6.21026e-07	2.55622e-05	CL3593Contig5,CL3593Contig3,comp57694_c0_seq1_7,comp48738_c0_seq3_1	0.271555	0.0141298	19.2186
GO:0071210	protein insertion into membrane raft	BP	4	1473	8	56618	6.21026e-07	2.55622e-05	CL40096Contig1,CL61172Contig1,CL25605Contig1,CL52632Contig1	0.271555	0.0141298	19.2186
GO:0004768	stearoyl-CoA 9-desaturase activity	MF	5	1473	16	56618	1.96497e-06	7.95969e-05	CL46960Contig1,CL55298Contig1,CL15867Contig1,CL53136Contig1,CL30720Contig1	0.339443	0.0282596	12.0116
GO:0021510	spinal cord development	BP	4	1473	10	56618	2.6754e-06	0.000106682	CL76702Contig1,CL84468Contig1,CL90256Contig1,CL7004Contig1	0.271555	0.0176622	15.3749
GO:0005537	mannose binding	MF	5	1473	17	56618	2.96964e-06	0.000116593	CL2713Contig2,CL1Contig518,CL18829Contig1,CL1152Contig2,CL3858Contig1	0.339443	0.0300258	11.3051
GO:0047998	hyoscyamine (6S)-dioxygenase activity	MF	3	1473	6	56618	6.56368e-06	0.000253796	CL4011Contig4,CL4011Contig2,CL4011Contig3	0.203666	0.0105973	19.2186
GO:0009705	plant-type vacuole membrane	CC	22	1473	307	56618	7.11656e-06	0.000271067	comp53919_c1_seq240_3,comp57979_c0_seq9_4,CL34738Contig1,CL13740Contig1,CL7438Contig1,CL521Contig10,CL3883Contig1,CL38371Contig1,CL1Contig1446,comp52420_c0_seq2_3,CL22442Contig1,CL1713Contig2,CL8760Contig1,CL6149Contig2,CL2981Contig1,comp71715_c1_seq25_5,CL17562Contig1,comp70275_c1_seq109_6,comp72353_c1_seq194_9,comp61892_c1_seq21_8,comp56509_c2_seq19_7,CL19852Contig1	1.49355	0.54223	2.75446
GO:0048528	post-embryonic root development	BP	6	1473	30	56618	9.58116e-06	0.000359575	CL12953Contig1,CL18354Contig1,CL1679Contig2,CL14151Contig1,CL11249Contig1,comp67640_c0_seq4_9	0.407332	0.0529867	7.68744
GO:0000836	Hrd1p ubiquitin ligase complex	CC	2	1473	3	56618	1.75745e-05	0.000567723	CL16073Contig1,CL38352Contig1	0.135777	0.00529867	25.6248
GO:0004604	phosphoadenylyl-sulfate reductase (thioredoxin) activity	MF	2	1473	3	56618	1.75745e-05	0.000567723	comp52166_c0_seq3_8,CL35375Contig1	0.135777	0.00529867	25.6248
GO:0006323	DNA packaging	BP	2	1473	3	56618	1.75745e-05	0.000567723	CL2191Contig2,comp62595_c0_seq1_6	0.135777	0.00529867	25.6248
Nl vs. N0 up regulated
ID	#Pathway	category	DEG	DEG_all	Gene	Gene_all	p value	FDR	GeneID	Cluster_frequency(%)	Genome_frequency(%)	Enrichment_score
GO:0022821	potassium ion antiporter activity	MF	7	305	14	56618	1.88866e-15	2.28842e-13	comp53919_c1_seq240_3,CL521Contig10,comp71715_c1_seq25_5,comp70275_c1_seq109_6,comp72353_c1_seq194_9,comp61892_c1_seq21_8,comp56509_c2_seq19_7	2.29508	0.0247271	92.8164
GO:0080167	response to karrikin	BP	13	305	257	56618	1.74941e-10	1.61012e-08	CL414Contig6,CL414Contig1,comp53919_c1_seq240_3,CL521Contig10,comp15522_c0_seq1_2,comp71715_c1_seq25_5,comp38180_c0_seq1_7,CL1Contig1798,comp70275_c1_seq109_6,comp74728_c1_seq11_9,comp72353_c1_seq194_9,comp61892_c1_seq21_8,comp56509_c2_seq19_7	4.2623	0.453919	9.38999
GO:0009705	plant-type vacuole membrane	CC	14	305	307	56618	1.7718e-10	1.61012e-08	comp53919_c1_seq240_3,CL13740Contig1,CL7438Contig1,CL521Contig10,CL3883Contig1,CL38371Contig1,CL1Contig1446,comp52420_c0_seq2_3,CL6149Contig2,comp71715_c1_seq25_5,comp70275_c1_seq109_6,comp72353_c1_seq194_9,comp61892_c1_seq21_8,comp56509_c2_seq19_7	4.59016	0.54223	8.46534
GO:0009630	gravitropism	BP	7	305	69	56618	4.06806e-09	2.95748e-07	comp53919_c1_seq240_3,CL521Contig10,comp71715_c1_seq25_5,comp70275_c1_seq109_6,comp72353_c1_seq194_9,comp61892_c1_seq21_8,comp56509_c2_seq19_7	2.29508	0.121869	18.8323
GO:0090333	regulation of stomatal closure	BP	7	305	69	56618	4.06806e-09	2.95748e-07	comp53919_c1_seq240_3,CL521Contig10,comp71715_c1_seq25_5,comp70275_c1_seq109_6,comp72353_c1_seq194_9,comp61892_c1_seq21_8,comp56509_c2_seq19_7	2.29508	0.121869	18.8323
GO:0004353	glutamate dehydrogenase [NAD(P)+] activity	MF	4	305	14	56618	8.44631e-09	5.58224e-07	CL4239Contig1,CL4239Contig3,comp40204_c0_seq2_3,comp41788_c0_seq2_1	1.31148	0.0247271	53.0379
GO:0009414	response to water deprivation	BP	16	305	560	56618	1.4528e-08	8.80157e-07	comp53919_c1_seq240_3,comp66078_c1_seq2_6,CL521Contig10,CL6003Contig2,CL1Contig1325,CL2528Contig4,comp71715_c1_seq25_5,CL1Contig860,comp70275_c1_seq109_6,CL13055Contig1,comp72353_c1_seq194_9,comp61892_c1_seq21_8,comp56509_c2_seq19_7,comp24700_c0_seq1_8,CL13480Contig1,CL1090Contig4	5.2459	0.989085	5.30379
GO:0006323	DNA packaging	BP	2	305	3	56618	1.54802e-07	6.25227e-06	CL2191Contig2,comp62595_c0_seq1_6	0.655738	0.00529867	123.755
GO:0018826	methionine gamma-lyase activity	MF	2	305	3	56618	1.54802e-07	6.25227e-06	CL2363Contig4,CL2363Contig3	0.655738	0.00529867	123.755
GO:0019424	sulfide oxidation, using siroheme sulfite reductase	BP	2	305	3	56618	1.54802e-07	6.25227e-06	CL2191Contig2,comp62595_c0_seq1_6	0.655738	0.00529867	123.755
GO:0019458	methionine catabolic process via 2-oxobutanoate	BP	2	305	3	56618	1.54802e-07	6.25227e-06	CL2363Contig4,CL2363Contig3	0.655738	0.00529867	123.755
GO:0033528	S-methylmethionine cycle	BP	2	305	3	56618	1.54802e-07	6.25227e-06	comp56533_c0_seq1_8,CL5455Contig2	0.655738	0.00529867	123.755
GO:0050311	sulfite reductase (ferredoxin) activity	MF	2	305	3	56618	1.54802e-07	6.25227e-06	CL2191Contig2,comp62595_c0_seq1_6	0.655738	0.00529867	123.755
GO:0015238	drug transmembrane transporter activity	MF	8	305	156	56618	2.02535e-07	7.74964e-06	CL13740Contig1,CL7438Contig1,CL3883Contig1,CL1Contig1446,comp55212_c0_seq13_3,CL1882Contig4,CL1882Contig6,CL1882Contig5	2.62295	0.275531	9.51963
GO:0010540	basipetal auxin transport	BP	7	305	117	56618	2.6532e-07	9.64439e-06	comp53919_c1_seq240_3,CL521Contig10,comp71715_c1_seq25_5,comp70275_c1_seq109_6,comp72353_c1_seq194_9,comp61892_c1_seq21_8,comp56509_c2_seq19_7	2.29508	0.206648	11.1062
GO:0016614	oxidoreductase activity, acting on CH-OH group of donors	MF	8	305	170	56618	4.19223e-07	1.42036e-05	CL22714Contig1,CL3154Contig1,CL44634Contig1,CL8844Contig1,CL1Contig1015,CL36475Contig1,CL1Contig636,CL29680Contig1	2.62295	0.300258	8.73566
GO:0009540	zeaxanthin epoxidase [overall] activity	MF	4	305	29	56618	4.68895e-07	1.42036e-05	comp68733_c0_seq3_6,comp54407_c0_seq6_3,CL2528Contig4,comp72728_c0_seq14_9	1.31148	0.0512205	25.6045
GO:0052662	zeaxanthin epoxidase activity	MF	4	305	29	56618	4.68895e-07	1.42036e-05	comp68733_c0_seq3_6,comp54407_c0_seq6_3,CL2528Contig4,comp72728_c0_seq14_9	1.31148	0.0512205	25.6045
GO:0052663	antheraxanthin epoxidase activity	MF	4	305	29	56618	4.68895e-07	1.42036e-05	comp68733_c0_seq3_6,comp54407_c0_seq6_3,CL2528Contig4,comp72728_c0_seq14_9	1.31148	0.0512205	25.6045
GO:0010055	atrichoblast differentiation	BP	2	305	4	56618	6.16729e-07	1.6606e-05	CL1517Contig1,CL1517Contig2	0.655738	0.00706489	92.8164
Nl vs. N0 down regulated
ID	#Pathway	category	DEG	DEG_all	Gene	Gene_all	p value	FDR	GeneID	Cluster_frequency(%)	Genome_frequency(%)	Enrichment_score
GO:0003735	structural constituent of ribosome	MF	110	1168	1792	56618	1.34212e-24	6.43645e-23	CL37858Contig1,CL80548Contig1,CL56514Contig1,CL81031Contig1,CL54011Contig1,CL66448Contig1,CL52497Contig1,comp30822_c0_seq1_6,CL67319Contig1,CL67625Contig1,CL47906Contig1,CL42951Contig1,CL79951Contig1,CL34584Contig1,CL47594Contig1,CL52676Contig1,CL77226Contig1,CL39030Contig1,CL36851Contig1,CL53816Contig1,CL40406Contig1,CL60970Contig1,CL61942Contig1,CL53680Contig1,CL54718Contig1,CL51327Contig1,CL34…	9.41781	3.16507	2.97554
GO:0002181	cytoplasmic translation	BP	39	1168	352	56618	3.78814e-18	1.77885e-16	CL37858Contig1,CL66448Contig1,comp30822_c0_seq1_6,CL47906Contig1,CL79951Contig1,CL53816Contig1,CL40406Contig1,CL61942Contig1,CL42167Contig1,CL57641Contig1,CL56083Contig1,CL52430Contig1,CL58424Contig1,CL83009Contig1,CL55606Contig1,CL59054Contig1,CL67206Contig1,CL38819Contig1,CL53831Contig1,CL64506Contig1,CL54076Contig1,CL64883Contig1,CL54166Contig1,CL54235Contig1,CL37905Contig1,CL55504Contig1,CL53…	3.33904	0.62171	5.37073
GO:0006412	translation	BP	72	1168	1498	56618	2.09455e-11	9.63492e-10	CL80548Contig1,CL56514Contig1,CL81031Contig1,CL54011Contig1,CL52497Contig1,CL67319Contig1,CL67625Contig1,CL42951Contig1,CL34584Contig1,CL47594Contig1,CL52676Contig1,CL77226Contig1,CL39030Contig1,CL36851Contig1,CL60970Contig1,CL53680Contig1,CL54718Contig1,CL51327Contig1,CL34700Contig1,CL52457Contig1,CL53618Contig1,CL78577Contig1,CL41731Contig1,comp47133_c0_seq2_4,CL82048Contig1,CL58822Contig1,comp…	6.16438	2.6458	2.32987
GO:0005840	ribosome	CC	51	1168	885	56618	2.73727e-11	1.23396e-09	CL81031Contig1,CL54011Contig1,CL52497Contig1,CL67319Contig1,CL42951Contig1,CL47594Contig1,CL52676Contig1,CL77226Contig1,CL39030Contig1,CL36851Contig1,CL60970Contig1,CL53680Contig1,CL54718Contig1,CL65344Contig1,CL51327Contig1,CL34700Contig1,CL52457Contig1,CL78577Contig1,CL41731Contig1,CL54670Contig1,CL49597Contig1,CL53739Contig1,CL59882Contig1,CL64883Contig1,CL57712Contig1,CL54210Contig1,CL54359Co…	4.36644	1.56311	2.79344
GO:0022625	cytosolic large ribosomal subunit	CC	35	1168	526	56618	5.74863e-10	2.54067e-08	CL37858Contig1,comp30822_c0_seq1_6,CL67625Contig1,CL79951Contig1,CL53816Contig1,CL40406Contig1,CL57641Contig1,CL56083Contig1,CL52430Contig1,CL83009Contig1,CL67206Contig1,CL38819Contig1,CL53831Contig1,CL54973Contig1,CL57106Contig1,CL45766Contig2,CL54166Contig1,CL54235Contig1,CL37905Contig1,CL53663Contig1,comp41086_c0_seq1_7,CL53576Contig1,CL13557Contig2,CL52787Contig1,CL80997Contig1,CL62940Contig1…	2.99658	0.929033	3.22548
GO:0042025	host cell nucleus	CC	5	1168	11	56618	3.21799e-08	1.39488e-06	comp20905_c0_seq1_1,CL3593Contig5,CL3593Contig3,comp57694_c0_seq1_7,comp48738_c0_seq3_1	0.428082	0.0194285	22.0338
GO:0002182	cytoplasmic translational elongation	BP	7	1168	26	56618	3.59763e-08	1.53001e-06	CL52351Contig1,CL61942Contig1,CL42167Contig1,CL58424Contig1,CL59054Contig1,CL77571Contig1,CL32406Contig1	0.599315	0.0459218	13.0508
GO:0019028	viral capsid	CC	4	1168	8	56618	1.97014e-07	8.07399e-06	CL3593Contig5,CL3593Contig3,comp57694_c0_seq1_7,comp48738_c0_seq3_1	0.342466	0.0141298	24.2372
GO:0071210	protein insertion into membrane raft	BP	4	1168	8	56618	1.97014e-07	8.07399e-06	CL40096Contig1,CL61172Contig1,CL25605Contig1,CL52632Contig1	0.342466	0.0141298	24.2372
GO:0004768	stearoyl-CoA 9-desaturase activity	MF	5	1168	16	56618	5.10531e-07	2.05489e-05	CL46960Contig1,CL55298Contig1,CL15867Contig1,CL53136Contig1,CL30720Contig1	0.428082	0.0282596	15.1482
GO:0005537	mannose binding	MF	5	1168	17	56618	7.75171e-07	3.06533e-05	CL2713Contig2,CL1Contig518,CL18829Contig1,CL1152Contig2,CL3858Contig1	0.428082	0.0300258	14.2572
GO:0021510	spinal cord development	BP	4	1168	10	56618	8.56519e-07	3.32861e-05	CL76702Contig1,CL84468Contig1,CL90256Contig1,CL7004Contig1	0.342466	0.0176622	19.3897
GO:0047998	hyoscyamine (6S)-dioxygenase activity	MF	3	1168	6	56618	2.61491e-06	9.98984e-05	CL4011Contig4,CL4011Contig2,CL4011Contig3	0.256849	0.0105973	24.2372
GO:0015386	potassium:proton antiporter activity	MF	7	1168	46	56618	4.16989e-06	0.000156649	CL47592Contig1,comp67533_c0_seq6_5,CL25858Contig1,comp70855_c2_seq7_5,comp20492_c0_seq1_7,CL10647Contig2,CL10647Contig1	0.599315	0.0812462	7.37653
GO:0031982	vesicle	CC	7	1168	50	56618	7.97685e-06	0.000294751	CL12668Contig3,CL16023Contig2,CL42632Contig1,CL55958Contig1,CL13269Contig2,CL40928Contig1,comp63484_c0_seq4_6	0.599315	0.0883111	6.7864
GO:0000836	Hrd1p ubiquitin ligase complex	CC	2	1168	3	56618	8.75733e-06	0.000299076	CL16073Contig1,CL38352Contig1	0.171233	0.00529867	32.3162
GO:0004604	phosphoadenylyl-sulfate reductase (thioredoxin) activity	MF	2	1168	3	56618	8.75733e-06	0.000299076	comp52166_c0_seq3_8,CL35375Contig1	0.171233	0.00529867	32.3162
GO:0032780	negative regulation of ATPase activity	BP	2	1168	3	56618	8.75733e-06	0.000299076	CL52597Contig1,CL53236Contig1	0.171233	0.00529867	32.3162
GO:0042425	choline biosynthetic process	BP	2	1168	3	56618	8.75733e-06	0.000299076	CL14151Contig1,comp67640_c0_seq4_9	0.171233	0.00529867	32.3162
GO:0050770	regulation of axonogenesis	BP	2	1168	3	56618	8.75733e-06	0.000299076	CL12782Contig2,CL60323Contig1	0.171233	0.00529867	32.3162
