# Supplementary material for: Integrative transcriptomic and metabolomic analyses unveil tanshinone biosynthesis in Salvia miltiorrhiza root under N starvation stress
Source: PLoS One. 2022 Aug 25;17(8):e0273495. doi: 10.1371/journal.pone.0273495 (PMC9409544; doi:10.1371/journal.pone.0273495)
Supplement: S12 Table — (XLSX) [file pone.0273495.s022.xlsx]

## Sheet: Metabolites charateristics
S12 Table Differences in the characteristics of metabolites in the roots of S. miltiorrhiza between treatment with low and normal nitrogen levels
ID	RT	Mass	Mean Nl(75d)	Mean Nf(75d)	VIP	P-Value	Fold Change	Metabolite	KEGG Compound Name	CAS	Forlum	Kegg Compound ID	Class	Pathway	KEGG.link
348	15.8437,0	174	0.00965859	0.017961	1.45734	0.0287983	0.537753	4-aminobutyric acid 1	4-aminobutyric acid	20791	C4H9NO2	C00334	Carboxylic acids and derivatives	Metabolic pathways, Arginine and proline metabolism, Butanoate metabolism, Nicotinate and nicotinamide metabolism, beta-Alanine metabolism, Alanine, aspartate and glutamate metabolism	http://www.kegg.jp/dbget-bin/www_bget?cpd:C00334
199	12.3515,0	299	0.0435945	0.00486792	1.8425	0.00017856	8.95547	phosphate	phosphate	7664-38-2	H3PO4	C00009	Non-metal oxoanionic compounds	Metabolic pathways, ABC transporters, Oxidative phosphorylation	http://www.kegg.jp/dbget-bin/www_bget?cpd:C00009
146	10.9797,0	241	0.00156327	0.000280029	1.39775	0.0491845	5.58253	Methyl Phosphate	-	-	-	-	-	-	-
163	11.3735,0	147	0.00101068	0.000356727	2.03641	0.00834203	2.83321	malonic acid 1	malonic acid	141-82-2	C3H4O4	C00383	Carboxylic acids and derivatives	Pyrimidine metabolism, beta-Alanine metabolism	http://www.kegg.jp/dbget-bin/www_bget?cpd:C00383
215	12.817,0	147	0.00183027	0.00365693	1.44363	0.0473213	0.500494	maleic acid	maleic acid	110-16-7	C4H4O4	C01384	Carboxylic acids and derivatives	Tyrosine metabolism, Butanoate metabolism, Nicotinate and nicotinamide metabolism	http://www.genome.jp/dbget-bin/www_bget?cpd:C01384
654	21.5063,0	267	0.0205315	0.0378353	1.60099	0.017066	0.542655	L-dopa 1	L-dopa	59-92-7	C9H11NO4	C00355	Benzene and substituted derivatives	Metabolic pathways, Biosynthesis of secondary metabolites,Tyrosine metabolism	http://www.kegg.jp/dbget-bin/www_bget?cpd:C00355
209	12.6948,0	158	0.00029129	0.00079841	1.53117	0.00797437	0.364837	Isoleucine	Isoleucine	443-79-8	C6H13NO2	C16434	Carboxylic acids and derivatives	-	http://www.kegg.jp/dbget-bin/www_bget?cpd:C16434
880	25.7483,0	217	0.000678252	0.000436693	1.68784	0.00913827	1.55315	arbutin	arbutin	497-76-7	C12H16O7	C06186	Carbohydrates and carbohydrate conjugates	-	http://www.genome.jp/dbget-bin/www_bget?cpd:C06186
1020	29.4396,0	204	4.45085e-05	0.000189522	1.01408	0.0297751	0.234846	Galactinol 1	Galactinol	-	C12H22O11	C01235	Carbohydrates and carbohydrate conjugates	-	http://www.kegg.jp/dbget-bin/www_bget?cpd:C01235
789	24.1673,0	292	0.000333276	0.000527979	1.24707	0.0462074	0.63123	Purine riboside	Purine riboside	550-33-4	C10H12N4O4	C01736	-	-	http://www.genome.jp/dbget-bin/www_bget?cpd:C01736
283	14.1387,0	204	3.44762e-05	4.13526e-11	1.72532	0.0226847	833713	2-methylfumarate	2-methylfumarate	498-24-8	C5H6O4	C01732	Fatty Acyls	Metabolic pathways, C5-Branched dibasic acid metabolism,Glyoxylate and dicarboxylate metabolism,Carbon metabolism	http://www.kegg.jp/dbget-bin/www_bget?cpd:C01732
310	14.8458,0	350	0.000303774	5.66864e-05	1.82604	0.00331402	5.35884	L-Threose 2	-	-	-	-	-	-	-
825	24.8895,0	270	0.000135646	4.31534e-05	2.07253	0.000105314	3.14334	uridine 2	Uridine	58-96-8	C9H12N2O6	C00299	Pyrimidine Nucleosides and Alogues	Metabolic pathways, Pyrimidine metabolism	http://www.genome.jp/dbget-bin/www_bget?cpd:C00299
347	15.8234,0	84	0.000667792	0.000123072	1.31955	0.0370656	5.42603	L-glutamic acid	L-Glutamic acid	56-86-0	C5H9NO4	C00025	Carboxylic acids and derivatives	Metabolic pathways, Biosynthesis of secondary metabolites, ABC transporters, Arginine and proline metabolism , Butanoate metabolism, Biosynthesis of amino acids, C5-Branched dibasic acid metabolism, Glyoxylate and dicarboxylate metabolism, 2-Oxocarboxylic acid metabolism, Alanine, aspartate and glutamate metabolism, Carbon metabolism, Arginine biosynthesis	http://www.genome.jp/dbget-bin/www_bget?cpd:C00025
413	17.1756,0	179	0.000709632	4.02996e-05	1.87705	9.7421e-05	17.6089	4-hydroxyphenylacetic acid	4-hydroxyphenylacetic acid	156-38-7	C8H8O3	C00642	Benzene and substituted derivatives	Tyrosine metabolism	http://www.kegg.jp/dbget-bin/www_bget?cpd:C00642
567	19.8661,0	337	0.000302621	0.000792899	1.21049	0.0346249	0.381663	D-Altrose 1	D-Altrose	1990-29-0	C6H12O6	C06464	-	-	http://www.kegg.jp/dbget-bin/www_bget?cpd:C06464
333	15.5004,0	84	0.00190233	4.13526e-11	2.2013	0.00285003	4.60028e+07	N-Acetyl-L-leucine 1	N-Acetyl-L-leucine	1188-21-2	C8H15NO3	C02710	Carboxylic acids and derivatives	-	http://www.genome.jp/dbget-bin/www_bget?cpd:C02710
705	22.4901,0	341	8.01075e-06	4.62466e-05	1.30775	0.000729143	0.173218	Indolelactate 1	Indolelactate	1821-52-9	C11H11NO3	C02043	Indoles and derivatives	-	http://www.kegg.jp/dbget-bin/www_bget?cpd:C02043
935	26.8774,0	498	4.09394e-05	1.81504e-06	1.83913	0.0338431	22.5557	cellobiose 1	cellobiose	16462-44-5	C12H22O11	C00185	-	Metabolic pathways, ABC transporters	http://www.kegg.jp/dbget-bin/www_bget?cpd:C00185
338	15.5805,0	280	0.000545778	0.00073386	1.45777	0.034645	0.743708	4-Hydroxymandelonitrile 2	4-Hydroxymandelonitrile	-	C8H7NO2	C00650	-	-	http://www.genome.jp/dbget-bin/www_bget?cpd:C00650
188	12.0303,0	130	3.88231e-11	0.00113502	2.1972	0.00861161	3.42047e-08	urea	urea	57-13-6	CH4N2O	C00086	Organic carbonic acids and derivatives	Metabolic pathways, ABC transporters, Arginine and proline metabolism , Pyrimidine metabolism, Arginine biosynthesis	http://www.kegg.jp/dbget-bin/www_bget?cpd:C00086
1028	29.7593,0	349	0.000339013	7.15655e-05	1.9465	0.0132298	4.7371	Hesperitin 2	Hesperitin 1	41001-90-5	-	-	-	-	-
219	12.8808,0	226	6.07992e-06	0.00013777	1.61902	0.0218331	0.0441311	1,3-Cyclohexanedione 2	1,3-Cyclohexanedione	504-02-9	C6H8O2	C01066	-	-	http://www.genome.jp/dbget-bin/www_bget?cpd:C01066
425	17.3619,0	314	2.24054e-05	3.64855e-07	1.94545	0.0238652	61.4091	pyrophosphate 3	pyrophosphate	14000-31-8	H4P2O7	C00013	Non-metal oxoanionic compounds	Oxidative phosphorylation	http://www.kegg.jp/dbget-bin/www_bget?cpd:C00013
289	14.3125,0	270	7.846e-06	5.74655e-05	1.27491	0.00963851	0.136534	hydroquinone	Hydroquinone	123-31-9	C6H6O2	C00530	Benzene and substituted derivatives	Metabolic pathways, Tyrosine metabolism	http://www.genome.jp/dbget-bin/www_bget?cpd:C00530
995	28.3763,0	367	0.000131822	5.36263e-05	1.76774	0.00458457	2.45815	piceatannol 1	Piceatannol	10083-24-6	C14H12O4	C05901	Stilbenes	Biosynthesis of secondary metabolites	http://www.genome.jp/dbget-bin/www_bget?cpd:C05901
335	15.5283,0	185	4.52143e-05	4.13526e-11	2.20089	0.000143019	1.09339e+06	adipic acid	adipic acid	124-04-9	C6H10O4	C06104	Fatty Acyls	Metabolic pathways	http://www.kegg.jp/dbget-bin/www_bget?cpd:C06104
455	17.8593,0	255	2.207e-05	4.13526e-11	1.72766	0.0405164	533702	Biuret 1	Biuret	108-19-0	C2H5N3O2	C06555	-	Metabolic pathways	http://www.kegg.jp/dbget-bin/www_bget?cpd:C06555
698	22.3274,0	341	1.11975e-05	4.47482e-05	1.29196	0.00580917	0.250233	Isoxanthopterin	Isoxanthopterin	529-69-1	C6H5N5O2	C03975	Pteridines and Derivatives	-	http://www.genome.jp/dbget-bin/www_bget?cpd:C03975
458	17.8824,0	272	4.95623e-06	7.65316e-05	1.50398	0.0167118	0.0647606	α-Aminoadipic acid	L-alpha-Aminoadipic acid	542-32-5	C6H11NO4	C00956	Carboxylic acids and derivatives	Metabolic pathways, Biosynthesis of secondary metabolites, Biosynthesis of amino acids, 2-Oxocarboxylic acid metabolism	http://www.genome.jp/dbget-bin/www_bget?cpd:C00956
Notes: The difference between VIP>1 P-VALUE<0.05 or FOLD CHANGE>2 or <0.5 P-VALUE<0.05 is taken,blue indicates down-regulated, red indicates up-regulated

## Sheet: Pathway-Compounds
No.	Pathway	Compounds
1	ath01100 Metabolic pathways - Arabidopsis thaliana (thale cress) (12)	cpd:C00009 Orthophosphate cpd:C00025 L-Glutamate cpd:C00086 Urea cpd:C00185 Cellobiose cpd:C00299 Uridine cpd:C00334 4-Aminobutanoate cpd:C00355 3,4-Dihydroxy-L-phenylalanine cpd:C00530 Hydroquinone cpd:C00956 L-2-Aminoadipate cpd:C01732 Mesaconate cpd:C06104 Adipate cpd:C06555 Biuret
2	ath01110 Biosynthesis of secondary metabolites - Arabidopsis thaliana (thale cress) (4)	cpd:C00025 L-Glutamate cpd:C00355 3,4-Dihydroxy-L-phenylalanine cpd:C00956 L-2-Aminoadipate cpd:C05901 Piceatannol
3	ath02010 ABC transporters - Arabidopsis thaliana (thale cress) (4)	cpd:C00009 Orthophosphate cpd:C00025 L-Glutamate cpd:C00086 Urea cpd:C00185 Cellobiose
4	ath00350 Tyrosine metabolism - Arabidopsis thaliana (thale cress) (4)	cpd:C00355 3,4-Dihydroxy-L-phenylalanine cpd:C00530 Hydroquinone cpd:C00642 4-Hydroxyphenylacetate cpd:C01384 Maleic acid
5	ath00330 Arginine and proline metabolism - Arabidopsis thaliana (thale cress) (3)	cpd:C00025 L-Glutamate cpd:C00086 Urea cpd:C00334 4-Aminobutanoate
6	ath00650 Butanoate metabolism - Arabidopsis thaliana (thale cress) (3)	cpd:C00025 L-Glutamate cpd:C00334 4-Aminobutanoate cpd:C01384 Maleic acid
7	ath00240 Pyrimidine metabolism - Arabidopsis thaliana (thale cress) (3)	cpd:C00086 Urea cpd:C00299 Uridine cpd:C00383 Malonate
8	ath01230 Biosynthesis of amino acids - Arabidopsis thaliana (thale cress) (2)	cpd:C00025 L-Glutamate cpd:C00956 L-2-Aminoadipate
9	ath00660 C5-Branched dibasic acid metabolism - Arabidopsis thaliana (thale cress) (2)	cpd:C00025 L-Glutamate cpd:C01732 Mesaconate
10	ath00630 Glyoxylate and dicarboxylate metabolism - Arabidopsis thaliana (thale cress) (2)	cpd:C00025 L-Glutamate cpd:C01732 Mesaconate
11	ath00760 Nicotinate and nicotinamide metabolism - Arabidopsis thaliana (thale cress) (2)	cpd:C00334 4-Aminobutanoate cpd:C01384 Maleic acid
12	ath00410 beta-Alanine metabolism - Arabidopsis thaliana (thale cress) (2)	cpd:C00334 4-Aminobutanoate cpd:C00383 Malonate
13	ath01210 2-Oxocarboxylic acid metabolism - Arabidopsis thaliana (thale cress) (2)	cpd:C00025 L-Glutamate cpd:C00956 L-2-Aminoadipate
14	ath00250 Alanine, aspartate and glutamate metabolism - Arabidopsis thaliana (thale cress) (2)	cpd:C00025 L-Glutamate cpd:C00334 4-Aminobutanoate
15	ath01200 Carbon metabolism - Arabidopsis thaliana (thale cress) (2)	cpd:C00025 L-Glutamate cpd:C01732 Mesaconate
16	ath00190 Oxidative phosphorylation - Arabidopsis thaliana (thale cress) (2)	cpd:C00009 Orthophosphate cpd:C00013 Diphosphate
17	ath00220 Arginine biosynthesis - Arabidopsis thaliana (thale cress) (2)	cpd:C00025 L-Glutamate cpd:C00086 Urea
