# Supplementary material for: Integrative transcriptomic and metabolomic analyses unveil tanshinone biosynthesis in Salvia miltiorrhiza root under N starvation stress
Source: PLoS One. 2022 Aug 25;17(8):e0273495. doi: 10.1371/journal.pone.0273495 (PMC9409544; doi:10.1371/journal.pone.0273495)
Supplement: S2 File — Transcription factor expression of the root of S. miltiorrhiza in N0 vs. Nf at 45 (a), 60(b) and 75 (c) days after transplanting (DAT). (d) TF family of the root of S. miltiorrhiza in the RNA-seq data. (ZIP) [file pone.0273495.s024.zip]

Archive with 4 entries (4 files):
- S 8cú ̄ File.pdf
- S 8dú ̄File.pdf
- S 8a ú ̄File.pdf
- S 8bú ̄File.pdf
